# Supplementary material for: Global status of 47 major wheat loci controlling yield, quality, adaptation and stress resistance selected over the last century
Source: BMC Plant Biol. 2019 Jan 3;19:5. doi: 10.1186/s12870-018-1612-y (PMC6318892; doi:10.1186/s12870-018-1612-y)
Supplement: Supplementary file 1 — Table S1. Detailed information on materials and their allelic variations of 47 genes used in this study. Table S2. Basic information including allelic variations and primer sequences for the 52 KASP assays. Table S3. Basic descriptive statistics in Chinese landraces (CL) and modern Chinese cultivars (MCC) for eleven traits using BLUP values. Table S4. Putative selective genes during wheat improvement based on the BLUP values of phenotypic traits. Table S5. Genome-wide association signals of 47 genes controlling adaptation and yield-related traits. (XLS 1118 kb) [file 12870_2018_1612_MOESM1_ESM.xls]

## Sheet: Table S1
Table S1. Detailed information on materials and their allelic variations of 47 genes used in this study.
CL, MCC and IC indicate Chinese landraces, modern Chinese cultivars, and introduced cultivars, respectively. NA means not available.
Code	Accession name	Relased year	Origin	Latitude	Longitude	Accession type	Analaysis in our study	Adaptation						Biotic and abiotic stress resistances												Quality																Grain yield
								Reduced height		Vernaliation			Photoperiod sensitivity	Pre-harvest sprouting				Drought tolerance		Leaf rust			Stripe rust	Fusarium head blight	Rye translocation	HMW-GS			Grain hardness			Polyphenol oxidase		Zate-carotene	Lycopene	Phytoene desaturase	Peroxidase	Phytoene synthase			Starch synthesis	Cell wall invertase		Grain length-associated gene	Grain weight and grain lenght	Spikelet number per spike	Grain width		Sucrose synthase
								Rht-B1	Rht-D1	Vrn-A1	Vrn-B1	Vrn-D1	Ppd-D1	PHS1	Sdr-B1	VP-1B	MFT-A1	1-fehw3	Dreb-B1	Lr14a	Lr34	Lr68	Yr15	Fhb1	1BL/1RS	Glu-B1	Glu-A1	Glu-D1	Pina-D1	Pinb-D1	Pinb2-B2	Ppo-A1	Ppo-D1	Zds-A1	Lcy-B1	Pds-B1	Pod-A1	Psy-A1	Psy1-D1	Psy-B1	Wx-B1	Cwi-4A	Cwi-5D	GASR-A1	GS-D1	MOC-7A	GW2-6A	GW2-6B	Sus2-2B
1	Jinghong 5	1967	Beijing	39.54	116.24	MCC	Genetic diersity&Divergence&Selection signals&Associated analyses	Rht-B1a	Rht-D1a	vrn-A1	Vrn-B1b	vrn-D1	Ppd-D1a	PHS+	Sdr-B1b	Vp-1Bc	NA	Westonia type	Dreb-B1b	Lr14-	Lr34+	Lr68-	Yr15-	Fhb1-	1BL.1BL	Non 7OE	Ax1 or Ax2*	Glu-D1a	Pina-D1a	Pinb-D1b	Pinb-B2a	Ppo-A1b	Ppo-D1b	Zds-A1a	Lcy-B1b	Pds-B1a	Pod-A1b	Psy-A1b	Psy-D1a	Psy-B1a or b	Wx-B1a	Hap-4A-C	Hap-5D-C	H1g	GS-D1a	Hap-L	Hap-G	Hap-1	Hap-L
2	Neimai 11	1978	Inner Mongolia	40.48	111.45	MCC	Genetic diersity&Divergence&Selection signals&Associated analyses	Rht-B1a	Rht-D1a	Vrn-A1a	Vrn-B1b	Vrn-D1a	Ppd-D1a	PHS+	Sdr-B1b	Vp-1Bc	PHS+	Westonia type	Dreb-B1b	Lr14-	Lr34+	Lr68-	Yr15-	Fhb1-	1BL.1BL	Non 7OE	Null	Glu-D1a	Pina-D1a	Pinb-D1b	Pinb-B2b	Ppo-A1a	Ppo-D1b	Zds-A1b	Lcy-B1b	Pds-B1a	Pod-A1a	Psy-A1b	Psy-D1a	Psy-B1a or b	Wx-B1a	Hap-4A-T	Hap-5D-C	H1c	GS-D1a	Hap-L	Hap-A	others	Hap-L
3	Jinchun 3	1975	Shanxi	37.52	112.32	MCC	Genetic diersity&Divergence&Selection signals&Associated analyses	Rht-B1b	Rht-D1a	Vrn-A1a	vrn-B1	Vrn-D1a	Ppd-D1a	PHS-	Sdr-B1b	Vp-1Bc	PHS-	Westonia type	Dreb-B1b	Lr14-	Lr34+	Lr68-	Yr15+	Fhb1-	1BL.1BL	Non 7OE	Null	NA	Pina-D1a	Pinb-D1b	Pinb-B2a	Ppo-A1a	Ppo-D1a	Zds-A1b	Lcy-B1b	Pds-B1a	Pod-A1a	Psy-A1b	Psy-D1a	Psy-B1a or b	Wx-B1b	Hap-4A-C	Hap-5D-C	H1c	GS-D1a	Hap-L	Hap-G	Hap-1	Hap-L
4	Lianglaiyoubaipixiaomai	1950	Inner Mongolia	40.48	111.45	MCC	Genetic diersity&Divergence&Selection signals&Associated analyses	Rht-B1a	Rht-D1a	vrn-A1	vrn-B1	vrn-D1	Ppd-D1b	PHS+	Sdr-B1a	Vp-1Ba,b	PHS+	Westonia type	Dreb-B1a	Lr14-	Lr34-	Lr68+	Yr15-	Fhb1-	1BL.1BL	Non 7OE	Ax1 or Ax2*	Glu-D1a	Pina-D1a	Pinb-D1a	Pinb-B2b	Ppo-A1b	Ppo-D1b	Zds-A1a	Lcy-B1b	Pds-B1a	Pod-A1a	Psy-A1b	Psy-D1a	Psy-B1a or b	Wx-B1a	Hap-4A-C	Hap-5D-C	H1c	GS-D1a	Hap-L	Hap-G	others	Hap-L
5	Bihongsui	1959	Inner Mongolia	40.48	111.45	MCC	Genetic diersity&Divergence&Selection signals&Associated analyses	Rht-B1a	Rht-D1a	vrn-A1	Vrn-B1b	vrn-D1	Ppd-D1b	PHS+	Sdr-B1b	Vp-1Ba,b	PHS-	Westonia type	Dreb-B1b	Lr14+	Lr34-	Lr68+	Yr15-	Fhb1-	1BL.1BL	7OE	Ax1 or Ax2*	Glu-D1a	Pina-D1a	Pinb-D1a	Pinb-B2b	Ppo-A1b	Ppo-D1b	Zds-A1a	Lcy-B1b	Pds-B1a	Pod-A1a	Psy-A1b	Psy-D1a	Psy-B1a or b	Wx-B1a	Hap-4A-C	Hap-5D-C	H1g	GS-D1a	Hap-L	Hap-G	others	Hap-L
6	Xiaobaimai	NA	Inner Mongolia	40.48	111.45	CL	Genetic diersity&Divergence&Selection signals&Associated analyses	Rht-B1a	Rht-D1a	vrn-A1	vrn-B1	Vrn-D1a	Ppd-D1b	PHS+	Sdr-B1a	Vp-1Ba,b	PHS+	Westonia type	Dreb-B1b	Lr14-	Lr34-	Lr68+	Yr15-	Fhb1-	1BL.1BL	7OE	Ax1 or Ax2*	Glu-D1a	Pina-D1a	Pinb-D1a	Pinb-B2b	Ppo-A1b	Ppo-D1b	Zds-A1a	Lcy-B1b	Pds-B1a	Pod-A1a	Psy-A1b	Psy-D1a	Psy-B1a or b	Wx-B1a	Hap-4A-C	Hap-5D-C	H1g	GS-D1a	Hap-L	Hap-G	others	Hap-L
7	Hongpixiaomai	NA	Inner Mongolia	40.48	111.45	CL	Genetic diersity&Divergence&Selection signals&Associated analyses	Rht-B1a	Rht-D1a	vrn-A1	vrn-B1	Vrn-D1a	Ppd-D1b	PHS-	Sdr-B1b	Vp-1Ba,b	PHS+	Westonia type	Dreb-B1b	Lr14+	Lr34-	Lr68+	Yr15-	Fhb1-	1BL.1BL	7OE	Ax1 or Ax2*	Glu-D1a	Pina-D1a	Pinb-D1b	Pinb-B2b	Ppo-A1b	Ppo-D1b	Zds-A1a	Lcy-B1b	Pds-B1a	Pod-A1a	Psy-A1b	Psy-D1a	Psy-B1a or b	Wx-B1a	Hap-4A-C	Hap-5D-C	H1c	GS-D1b	Hap-L	Hap-G	others	Hap-H
8	Dabaipi	NA	Zhangbei, Hebei	40.09	114.42	CL	Genetic diersity&Divergence&Selection signals&Associated analyses	Rht-B1a	Rht-D1a	Vrn-A1a	Vrn-B1b	vrn-D1	Ppd-D1b	PHS-	Heterozygous	Heterozygous	PHS-	Westonia type	Dreb-B1b	Lr14+	Lr34-	Lr68+	Yr15-	Fhb1-	1BL.1BL	Heterozygous	Ax1 or Ax2*	Glu-D1a	Pina-D1a	Heterozygous	Pinb-B2a	Ppo-A1b	Ppo-D1b	Zds-A1a	Lcy-B1b	Pds-B1a	Pod-A1a	Psy-A1b	Psy-D1a	Psy-B1a or b	Wx-B1a	Hap-4A-C	Hap-5D-C	H1g	GS-D1a	Hap-L	Hap-G	Hap-1	Hap-L
9	Xiaohongpi	NA	Inner Mongolia	40.48	111.45	CL	Genetic diersity&Divergence&Selection signals&Associated analyses	Rht-B1a	Rht-D1a	vrn-A1	Vrn-B1b	Vrn-D1a	Ppd-D1b	PHS+	Sdr-B1a	Heterozygous	Heterozygous	Westonia type	Dreb-B1b	Lr14-	Lr34-	Lr68+	Yr15-	Fhb1-	1BL.1BL	7OE	Ax1 or Ax2*	Glu-D1a	Pina-D1a	Pinb-D1a	Pinb-B2a	Ppo-A1b	Ppo-D1b	Zds-A1a	Lcy-B1b	Pds-B1a	Pod-A1a	Psy-A1b	Psy-D1a	Psy-B1a or b	Wx-B1a	Hap-4A-C	Hap-5D-C	H1g	GS-D1a	Hap-L	Hap-G	Hap-1	Hap-H
10	Dingxingzhai	NA	Xinxian, Shanxi	38.27	111.07	CL	Genetic diersity&Divergence&Selection signals&Associated analyses	Rht-B1a	Rht-D1a	vrn-A1	vrn-B1	Vrn-D1a	Ppd-D1b	PHS+	Sdr-B1a	Vp-1Bc	PHS+	Westonia type	Dreb-B1b	Lr14-	Lr34-	Lr68+	Yr15-	Fhb1-	1BL.1BL	Non 7OE	Ax1 or Ax2*	Glu-D1a	Pina-D1a	Pinb-D1a	Pinb-B2b	Ppo-A1b	Ppo-D1b	Zds-A1a	Lcy-B1b	Pds-B1a	Pod-A1a	Psy-A1b	Psy-D1a	Psy-B1a or b	Wx-B1a	Hap-4A-C	Hap-5D-C	H1g	GS-D1a	Hap-L	Hap-A	others	Hap-L
11	Honglidangnianlao	NA	Jingbian, Shaanxi	37.55	108.47	CL	Genetic diersity&Divergence&Selection signals&Associated analyses	Rht-B1a	Rht-D1a	vrn-A1	Vrn-B1b	Vrn-D1a	Ppd-D1a	PHS+	Sdr-B1a	Vp-1Ba,b	PHS-	Kauz type	Dreb-B1b	Lr14-	Lr34-	Lr68-	Yr15-	Fhb1-	1BL.1BL	7OE	Ax1 or Ax2*	Glu-D1a	Pina-D1a	Pinb-D1a	Pinb-B2b	Ppo-A1b	Ppo-D1b	Zds-A1a	Lcy-B1b	Pds-B1a	Pod-A1a	Psy-A1b	Psy-D1a	Psy-B1a or b	Wx-B1a	Hap-4A-C	Hap-5D-C	H1g	GS-D1a	Hap-L	Hap-G	Hap-1	Hap-H
12	Chunxiaomai	NA	Suide, Shaanxi	37.3	110.15	CL	Genetic diersity&Divergence&Selection signals&Associated analyses	Rht-B1a	Rht-D1a	vrn-A1	vrn-B1	vrn-D1	Ppd-D1b	PHS+	Sdr-B1a	Vp-1Ba,b	PHS-	Westonia type	Dreb-B1b	Lr14-	Lr34+	Lr68-	Yr15-	Fhb1-	1BL.1BL	7OE	Ax1 or Ax2*	Glu-D1a	Pina-D1a	Pinb-D1a	Pinb-B2a	Ppo-A1a	Ppo-D1a	Zds-A1a	Lcy-B1b	Pds-B1a	Pod-A1a	Psy-A1b	Psy-D1a	Psy-B1a or b	Wx-B1a	Hap-4A-C	Hap-5D-C	H1c	GS-D1a	Hap-H	Hap-G	others	Hap-L
13	Huoliaomai	NA	Inner Mongolia	40.48	111.45	CL	Genetic diersity&Divergence&Selection signals&Associated analyses	Rht-B1a	Rht-D1a	Vrn-A1a	vrn-B1	vrn-D1	Ppd-D1b	PHS-	Sdr-B1b	Vp-1Bc	PHS-	Kauz type	Dreb-B1b	Lr14+	Lr34+	Lr68-	Yr15-	Fhb1-	1BL.1BL	Non 7OE	Heterozygous	Glu-D1d	Pina-D1a	Pinb-D1b	Pinb-B2b	Ppo-A1b	Ppo-D1b	Zds-A1b	Lcy-B1b	Pds-B1a	Pod-A1a	Psy-A1b	Psy-D1a	Psy-B1a or b	Wx-B1a	Hap-4A-C	Hap-5D-C	H1g	GS-D1a	Hap-L	Hap-G	Hap-1	Hap-L
14	Dahongmai	NA	Fanshi, Shanxi	39.11	113.15	CL	Genetic diersity&Divergence&Selection signals&Associated analyses	Rht-B1a	Rht-D1a	vrn-A1	vrn-B1	Vrn-D1a	Ppd-D1a	PHS+	Sdr-B1b	Vp-1Bc	PHS-	Westonia type	Dreb-B1a	Lr14+	Lr34+	Lr68-	Yr15-	Fhb1-	1BL.1BL	Non 7OE	Ax1 or Ax2*	Glu-D1a	Pina-D1a	Pinb-D1b	Pinb-B2a	Ppo-A1b	Ppo-D1b	Zds-A1a	Lcy-B1b	Pds-B1a	Pod-A1b	Psy-A1b	Psy-D1a	Psy-B1a or b	Wx-B1a	Hap-4A-T	Hap-5D-C	H1g	GS-D1b	Hap-L	Hap-G	Hap-1	Hap-L
15	Shanxibaimai	NA	Qingyang, Gansu	35.42	107.38	CL	Genetic diersity&Divergence&Selection signals&Associated analyses	Rht-B1a	Rht-D1a	vrn-A1	Vrn-B1b	vrn-D1	Ppd-D1b	PHS+	Sdr-B1b	Vp-1Ba,b	Heterozygous	Westonia type	Dreb-B1b	Lr14+	Lr34-	Lr68-	Yr15-	Fhb1-	1BL.1BL	Non 7OE	Ax1 or Ax2*	Glu-D1a	Pina-D1a	Pinb-D1a	Pinb-B2a	Ppo-A1a	Ppo-D1a	Zds-A1a	Lcy-B1b	Pds-B1a	Pod-A1a	Psy-A1b	Psy-D1a	Psy-B1a or b	Wx-B1a	Hap-4A-C	Hap-5D-C	H1c	GS-D1a	Hap-L	Hap-G	others	Hap-H
16	Niuzhijia	NA	Lishi, Shanxi	37.31	111.08	CL	Genetic diersity&Divergence&Selection signals&Associated analyses	Rht-B1a	Rht-D1a	vrn-A1	vrn-B1	vrn-D1	Ppd-D1b	PHS+	Sdr-B1a	Vp-1Ba,b	PHS-	Westonia type	Dreb-B1b	Lr14+	Lr34-	Lr68+	Yr15-	Fhb1-	1BL.1BL	7OE	Ax1 or Ax2*	Glu-D1a	Pina-D1a	Pinb-D1a	Pinb-B2b	Ppo-A1b	Ppo-D1b	Zds-A1a	Lcy-B1b	Pds-B1a	Pod-A1a	Psy-A1b	Psy-D1a	Psy-B1a or b	Wx-B1a	Hap-4A-C	Hap-5D-C	H1g	GS-D1a	Hap-L	Hap-A	others	Heterozygous
17	Mahuaban	NA	Jilin	43.5	126.32	CL	Genetic diersity&Divergence&Selection signals&Associated analyses	Rht-B1a	Rht-D1a	vrn-A1	vrn-B1	vrn-D1	Ppd-D1b	PHS+	Sdr-B1a	Vp-1Ba,b	PHS+	Westonia type	Dreb-B1b	Lr14-	Lr34-	Lr68-	Yr15-	Fhb1-	1BL.1BL	7OE	Ax1 or Ax2*	Glu-D1a	Pina-D1a	Pinb-D1a	Pinb-B2b	Ppo-A1b	Ppo-D1b	Zds-A1b	Lcy-B1b	Pds-B1a	Pod-A1a	Psy-A1b	Psy-D1a	Psy-B1a or b	Wx-B1a	Hap-4A-C	Hap-5D-C	H1c	GS-D1a	Hap-H	Hap-G	others	Hap-H
18	Jiahongmai	NA	Fenyang, Shanxi	34.19	108.12	CL	Genetic diersity&Divergence&Selection signals&Associated analyses	Rht-B1a	Rht-D1a	vrn-A1	vrn-B1	vrn-D1	Ppd-D1b	PHS+	Sdr-B1b	Vp-1Ba,b	PHS+	Westonia type	Dreb-B1b	Lr14-	Lr34-	Lr68-	Yr15-	Fhb1-	1BL.1BL	7OE	Ax1 or Ax2*	Glu-D1a	Pina-D1a	Pinb-D1a	Pinb-B2a	Ppo-A1a	Ppo-D1b	Zds-A1a	Lcy-B1b	Pds-B1a	Pod-A1a	Psy-A1b	Psy-D1a	Psy-B1a or b	Wx-B1a	Hap-4A-C	Hap-5D-C	H1c	GS-D1a	Hap-H	Hap-G	others	Hap-H
19	Hongjinmai	NA	Pingliang, Gansu	32.32	106.39	CL	Genetic diersity&Divergence&Selection signals&Associated analyses	Rht-B1a	Rht-D1a	vrn-A1	vrn-B1	vrn-D1	Heterozygous	PHS+	Heterozygous	Vp-1Ba,b	PHS+	Westonia type	Dreb-B1b	Lr14-	Heterozygous	NA	Yr15-	Fhb1-	1BL.1BL	7OE	Ax1 or Ax2*	Glu-D1a	Pina-D1a	Pinb-D1b	Pinb-B2a	Ppo-A1a	Ppo-D1b	Heterozygous	Lcy-B1b	Pds-B1a	Pod-A1a	Psy-A1b	Psy-D1a	Psy-B1a or b	Wx-B1a	Hap-4A-C	Hap-5D-C	H1g	GS-D1a	Hap-L	Hap-G	others	Hap-H
20	Baiqimai	NA	Jingchuan, Gansu	35.19	107.21	CL	Genetic diersity&Divergence&Selection signals&Associated analyses	Rht-B1a	Rht-D1a	vrn-A1	vrn-B1	vrn-D1	Ppd-D1a	PHS+	Sdr-B1a	Vp-1Ba,b	PHS+	Westonia type	Dreb-B1b	Lr14+	Lr34-	Lr68-	Yr15-	Fhb1-	1BL.1BL	7OE	Ax1 or Ax2*	Glu-D1a	Pina-D1a	Pinb-D1a	Pinb-B2b	Ppo-A1a	Ppo-D1b	Zds-A1a	Lcy-B1b	Pds-B1a	Pod-A1a	Psy-A1b	Psy-D1a	Psy-B1a or b	Wx-B1a	Hap-4A-T	Hap-5D-C	H1c	GS-D1a	Hap-L	Hap-G	others	Hap-L
21	Xiaokouhong	NA	Liaoning	41.49	123.52	CL	Genetic diersity&Divergence&Selection signals&Associated analyses	Rht-B1a	Rht-D1a	vrn-A1	Vrn-B1b	vrn-D1	Ppd-D1b	PHS+	Sdr-B1a	Vp-1Ba,b	PHS+	Westonia type	Dreb-B1b	Lr14-	Lr34-	Lr68-	Yr15-	Fhb1-	1BL.1BL	7OE	Ax1 or Ax2*	Glu-D1a	Pina-D1a	Heterozygous	Pinb-B2a	Ppo-A1b	Ppo-D1a	Zds-A1a	Lcy-B1b	Pds-B1a	Pod-A1a	Psy-A1b	Psy-D1a	Psy-B1a or b	Wx-B1a	Hap-4A-C	Hap-5D-C	H1g	GS-D1a	Hap-H	Hap-G	Heterozygous	Hap-L
22	Lanhuamai	NA	Jingchuan, Gansu	35.19	107.21	CL	Genetic diersity&Divergence&Selection signals&Associated analyses	Rht-B1a	Rht-D1a	vrn-A1	vrn-B1	vrn-D1	Ppd-D1a	PHS+	Sdr-B1a	Vp-1Ba,b	PHS+	Westonia type	Dreb-B1b	Lr14+	Lr34-	Lr68-	Yr15-	Fhb1-	1BL.1BL	Non 7OE	Ax1 or Ax2*	Glu-D1a	Pina-D1a	Heterozygous	Pinb-B2b	Ppo-A1a	Ppo-D1b	Zds-A1b	Lcy-B1b	Pds-B1a	Pod-A1a	Psy-A1b	Psy-D1a	Psy-B1a or b	Wx-B1a	Hap-4A-C	Hap-5D-C	H1c	GS-D1a	Heterozygous	Hap-G	others	Hap-L
23	Daimanghongmai	NA	Tianjin	39.09	117.11	CL	Genetic diersity&Divergence&Selection signals&Associated analyses	Rht-B1a	Rht-D1a	vrn-A1	vrn-B1	Vrn-D1a	Ppd-D1b	PHS+	Sdr-B1a	Vp-1Ba,b	PHS+	Westonia type	Dreb-B1b	Lr14-	Heterozygous	Lr68-	Yr15-	Fhb1-	1BL.1BL	Non 7OE	Ax1 or Ax2*	Glu-D1a	Pina-D1a	Pinb-D1a	Pinb-B2b	Ppo-A1a	Ppo-D1a	Zds-A1a	Lcy-B1b	Pds-B1a	Pod-A1a	Psy-A1b	Psy-D1a	Psy-B1a or b	Wx-B1a	Hap-4A-C	Hap-5D-C	H1c	GS-D1a	Hap-L	Hap-G	others	Hap-L
24	Zhuoludongmai	NA	Zhuolu, Hebei	40.22	111.12	CL	Genetic diersity&Divergence&Selection signals&Associated analyses	Rht-B1a	Rht-D1a	vrn-A1	vrn-B1	Vrn-D1a	Ppd-D1b	PHS+	Sdr-B1a	Vp-1Ba,b	PHS+	Westonia type	Dreb-B1b	Lr14-	Lr34-	Lr68-	Yr15-	Fhb1-	1BL.1BL	7OE	Ax1 or Ax2*	Glu-D1a	Pina-D1a	Pinb-D1a	Pinb-B2b	Ppo-A1b	Ppo-D1b	Zds-A1a	Lcy-B1b	Pds-B1a	Pod-A1a	Psy-A1b	Psy-D1a	Psy-B1a or b	Wx-B1a	Hap-4A-C	Hap-5D-C	H1c	GS-D1a	Hap-H	Hap-G	others	Hap-L
25	Hongmai	NA	Cangzhou, Hebei	38.18	116.19	CL	Genetic diersity&Divergence&Selection signals&Associated analyses	Rht-B1a	Rht-D1a	vrn-A1	vrn-B1	vrn-D1	Ppd-D1b	PHS+	Sdr-B1b	Vp-1Ba,b	PHS+	Westonia type	Dreb-B1b	Lr14-	Lr34-	Lr68-	Yr15-	Fhb1-	1BL.1BL	Non 7OE	Ax1 or Ax2*	Glu-D1a	Pina-D1a	Pinb-D1a	Pinb-B2a	Ppo-A1a	Ppo-D1a	Zds-A1a	Lcy-B1b	Pds-B1a	Pod-A1a	Psy-A1b	Psy-D1a	Psy-B1a or b	Wx-B1a	Hap-4A-C	Hap-5D-C	H1c	GS-D1a	Hap-L	Hap-G	others	Hap-L
26	Honglaomai	NA	Suide, Shaanxi	37.3	110.15	CL	Genetic diersity&Divergence&Selection signals&Associated analyses	Rht-B1a	Rht-D1a	vrn-A1	vrn-B1	vrn-D1	Ppd-D1b	PHS+	Sdr-B1b	Vp-1Ba,b	PHS-	Westonia type	Dreb-B1b	Lr14+	Lr34+	Lr68-	Yr15-	Fhb1-	1BL.1BL	7OE	Ax1 or Ax2*	Glu-D1a	Pina-D1a	Pinb-D1a	Pinb-B2b	Ppo-A1a	Ppo-D1b	Zds-A1a	Lcy-B1b	Pds-B1a	Pod-A1a	Psy-A1b	Psy-D1a	Psy-B1a or b	Wx-B1a	Hap-4A-C	Hap-5D-C	H1c	GS-D1a	Hap-H	Hap-G	others	Hap-H
27	Youmangbaifu	NA	Weihe, Jilin	43.15	126.03	CL	Genetic diersity&Divergence&Selection signals&Associated analyses	Rht-B1a	Rht-D1a	vrn-A1	vrn-B1	vrn-D1	Ppd-D1b	PHS+	Sdr-B1a	Vp-1Ba,b	PHS+	Westonia type	Dreb-B1b	Lr14+	Lr34-	Lr68-	Yr15-	Fhb1-	1BL.1BL	7OE	Ax1 or Ax2*	Glu-D1a	Pina-D1a	Pinb-D1a	Pinb-B2b	Ppo-A1b	Ppo-D1a	Zds-A1b	Lcy-B1b	Pds-B1a	Pod-A1a	Psy-A1b	Psy-D1a	Psy-B1a or b	Wx-B1a	Hap-4A-C	Hap-5D-C	H1c	GS-D1a	Hap-H	Hap-G	others	Hap-H
28	Hongpidongmai	NA	Guoxian, Shanxi	37.52	112.32	CL	Genetic diersity&Divergence&Selection signals&Associated analyses	Rht-B1a	Rht-D1a	vrn-A1	vrn-B1	vrn-D1	Ppd-D1b	PHS+	Sdr-B1b	Vp-1Ba,b	PHS+	Westonia type	Dreb-B1b	Lr14-	Lr34+	Lr68-	Yr15-	Fhb1-	1BL.1BL	7OE	Ax1 or Ax2*	Glu-D1a	Pina-D1a	Pinb-D1a	Pinb-B2b	Ppo-A1a	Ppo-D1a	Zds-A1a	Lcy-B1b	Pds-B1a	Pod-A1a	Psy-A1b	Psy-D1a	Psy-B1a or b	Wx-B1a	Hap-4A-C	Hap-5D-C	H1c	GS-D1a	Hap-H	Hap-G	others	Hap-H
29	Panshiwumang	NA	Panshi, Jilin	62.56	126.03	CL	Genetic diersity&Divergence&Selection signals&Associated analyses	Rht-B1a	Rht-D1a	vrn-A1	vrn-B1	vrn-D1	Ppd-D1b	PHS+	Sdr-B1b	Vp-1Bc	PHS+	Westonia type	Dreb-B1b	Lr14-	Lr34+	Lr68-	Yr15-	Fhb1-	1BL.1BL	Non 7OE	Ax1 or Ax2*	Glu-D1d	Pina-D1a	Pinb-D1a	Pinb-B2b	Ppo-A1a	Ppo-D1b	Zds-A1a	Lcy-B1b	Pds-B1a	Pod-A1a	Psy-A1b	Psy-D1a	Psy-B1a or b	Wx-B1a	Hap-4A-T	Hap-5D-C	H1c	GS-D1a	Hap-L	Hap-G	others	Hap-H
30	Youmangbaifu	NA	Xiongyue, Liaoning	40.12	122.07	CL	Genetic diersity&Divergence&Selection signals&Associated analyses	Rht-B1a	Rht-D1a	vrn-A1	vrn-B1	vrn-D1	Ppd-D1b	PHS+	Sdr-B1a	Vp-1Ba,b	PHS+	Westonia type	Dreb-B1b	Lr14-	Lr34-	Lr68-	Yr15-	Fhb1-	1BL.1BL	7OE	Ax1 or Ax2*	Glu-D1a	Pina-D1a	Pinb-D1a	Pinb-B2b	Ppo-A1b	Ppo-D1a	Zds-A1a	Lcy-B1b	Pds-B1a	Pod-A1a	Psy-A1b	Psy-D1a	Psy-B1a or b	Wx-B1a	Hap-4A-C	Hap-5D-C	H1c	GS-D1a	Hap-L	Hap-G	others	Hap-H
31	Baiqiumai	NA	Fengrun, Hebei	39.49	118.09	CL	Genetic diersity&Divergence&Selection signals&Associated analyses	Rht-B1a	Rht-D1a	vrn-A1	vrn-B1	vrn-D1	Ppd-D1a	PHS+	Sdr-B1b	Vp-1Bc	PHS-	Westonia type	Dreb-B1a	Lr14+	Lr34+	Lr68-	Yr15-	Fhb1-	1BL.1BL	Non 7OE	Ax1 or Ax2*	Glu-D1a	Pina-D1a	Pinb-D1b	Pinb-B2a	Ppo-A1b	Ppo-D1b	Zds-A1a	Lcy-B1b	Pds-B1a	Pod-A1b	Psy-A1b	Psy-D1a	Psy-B1a or b	Wx-B1a	Hap-4A-T	Hap-5D-C	H1g	GS-D1b	Hap-L	Hap-G	Hap-1	Hap-L
32	Laomai	NA	Hengshan, Shaanxi	37.57	109.17	CL	Genetic diersity&Divergence&Selection signals&Associated analyses	Rht-B1b	Rht-D1a	Vrn-A1a	Vrn-B1b	vrn-D1	Ppd-D1b	PHS-	Sdr-B1b	Vp-1Bc	PHS-	Kauz type	Dreb-B1b	Lr14-	Lr34+	Lr68-	Yr15-	Fhb1-	1BL.1BL	Non 7OE	Null	Glu-D1a	Pina-D1a	Pinb-D1b	Pinb-B2b	Ppo-A1a	Ppo-D1a	Zds-A1b	Lcy-B1b	Pds-B1a	Pod-A1a	Psy-A1b	Psy-D1a	Psy-B1a or b	Wx-B1a	Hap-4A-C	Hap-5D-C	H1g	GS-D1a	Hap-L	Hap-A	Hap-1	Hap-H
33	Xiaobaimang	NA	Anci, Hebei	39.3	114.4	CL	Genetic diersity&Divergence&Selection signals&Associated analyses	Rht-B1a	Rht-D1a	vrn-A1	Vrn-B1b	Vrn-D1a	Ppd-D1b	PHS-	Sdr-B1b	Vp-1Ba,b	PHS-	Kauz type	Dreb-B1a	Lr14+	Lr34+	Lr68-	Yr15-	Fhb1-	1BL.1BL	7OE	Null	Glu-D1a	Pina-D1a	Pinb-D1a	Pinb-B2a	Ppo-A1a	Ppo-D1b	Zds-A1b	Lcy-B1b	Pds-B1a	Pod-A1a	Psy-A1b	Psy-D1a	Psy-B1a or b	Wx-B1a	Hap-4A-C	Hap-5D-C	H1g	GS-D1a	Hap-L	Hap-A	Hap-1	Hap-L
34	Zhongyou 9507	1995	Beijing	39.54	116.24	MCC	Genetic diersity&Divergence&Selection signals&Associated analyses	Rht-B1a	Rht-D1a	vrn-A1	vrn-B1	vrn-D1	Ppd-D1a	PHS+	Sdr-B1b	Vp-1Ba,b	PHS-	Kauz type	Dreb-B1a	Lr14-	Lr34+	Heterozygous	Yr15-	Fhb1-	1BL.1BL	Non 7OE	Null	Glu-D1d	Pina-D1b	Pinb-D1a	Pinb-B2a	Ppo-A1b	Ppo-D1b	Zds-A1a	Lcy-B1b	Pds-B1a	Pod-A1a	Psy-A1b	Psy-D1a	Psy-B1a or b	Wx-B1a	Hap-4A-C	Hap-5D-C	H1g	GS-D1a	Hap-L	Hap-A	others	Hap-L
35	Jinmai 8	1966	Shanxi	37.52	112.32	MCC	Genetic diersity&Divergence&Selection signals&Associated analyses	Rht-B1a	Rht-D1a	vrn-A1	Vrn-B1b	vrn-D1	Ppd-D1a	PHS+	Sdr-B1b	Vp-1Bc	PHS-	Westonia type	Dreb-B1b	Lr14-	Lr34+	Lr68-	Yr15-	Fhb1-	1BL.1BL	Non 7OE	Null	Glu-D1a	Pina-D1a	Pinb-D1b	Pinb-B2a	Ppo-A1a	Ppo-D1b	Zds-A1b	Lcy-B1b	Pds-B1a	Pod-A1a	Psy-A1b	Psy-D1a	Psy-B1a or b	Wx-B1a	Hap-4A-C	Hap-5D-C	H1g	GS-D1a	Hap-L	Hap-G	others	Hap-H
36	Fengkang 2	1979	Beijing	39.54	116.24	MCC	Genetic diersity&Divergence&Selection signals&Associated analyses	Rht-B1a	Rht-D1a	vrn-A1	vrn-B1	vrn-D1	Ppd-D1a	PHS-	Sdr-B1b	Vp-1Bc	PHS-	Kauz type	Dreb-B1b	Lr14-	Lr34+	Lr68+	Yr15-	Fhb1-	1BL.1RS	Non 7OE	Null	Glu-D1a	Pina-D1a	Pinb-D1b	Pinb-B2a	Ppo-A1a	Ppo-D1b	Zds-A1b	Lcy-B1a	Pds-B1a	Pod-A1a	Psy-A1b	Psy-D1a	Psy-B1c	Wx-B1a	Hap-4A-T	Hap-5D-C	H1g	GS-D1a	Hap-L	Hap-G	others	Hap-H
37	Changzhi 6406	1980	Shanxi	37.52	112.32	MCC	Genetic diersity&Divergence&Selection signals&Associated analyses	Rht-B1a	Rht-D1a	vrn-A1	vrn-B1	vrn-D1	Ppd-D1a	PHS+	Sdr-B1a	Vp-1Ba,b	PHS-	Westonia type	Dreb-B1b	Lr14-	Lr34+	Lr68-	Yr15-	Fhb1-	1BL.1RS	Non 7OE	Null	Glu-D1d	Pina-D1a	Pinb-D1b	Pinb-B2a	Ppo-A1a	Ppo-D1b	Zds-A1b	Lcy-B1b	Pds-B1a	Pod-A1a	Psy-A1b	Psy-D1a	Psy-B1a or b	Wx-B1a	Hap-4A-C	Hap-5D-C	H1g	GS-D1a	Hap-L	Hap-G	others	Hap-H
38	Beijing 8	1963	Beijing	39.54	116.24	MCC	Genetic diersity&Divergence&Selection signals&Associated analyses	Rht-B1a	Rht-D1a	vrn-A1	vrn-B1	vrn-D1	Ppd-D1a	PHS+	Sdr-B1b	Vp-1Ba,b	PHS+	Westonia type	Dreb-B1a	Lr14-	Lr34+	Lr68-	Yr15-	Fhb1-	1BL.1BL	Non 7OE	Ax1 or Ax2*	Glu-D1a	Pina-D1a	Pinb-D1a	Pinb-B2b	Ppo-A1a	Ppo-D1b	Zds-A1b	Lcy-B1b	Pds-B1a	Pod-A1a	Psy-A1b	Psy-D1a	Psy-B1a or b	Wx-B1a	Hap-4A-C	Hap-5D-C	H1g	GS-D1a	Hap-L	Hap-G	others	Hap-H
39	Yuandong 822	1980	Beijing	39.54	116.24	MCC	Genetic diersity&Divergence&Selection signals&Associated analyses	Rht-B1a	Rht-D1a	vrn-A1	vrn-B1	vrn-D1	Ppd-D1a	PHS+	Sdr-B1b	Vp-1Ba,b	PHS-	Westonia type	Dreb-B1a	Lr14+	Lr34+	Lr68-	Yr15-	Fhb1-	1BL.1BL	Non 7OE	Ax1 or Ax2*	Glu-D1a	Pina-D1a	Pinb-D1b	Pinb-B2a	Ppo-A1a	Ppo-D1a	Zds-A1b	Lcy-B1b	Pds-B1a	Pod-A1b	Psy-A1b	Psy-D1a	Psy-B1a or b	Wx-B1a	Hap-4A-C	Hap-5D-C	H1c	GS-D1a	Hap-L	Hap-A	others	Hap-H
40	Lvhan 328	NA	Shanxi	37.52	112.32	MCC	Genetic diersity&Divergence&Selection signals&Associated analyses	Rht-B1a	Rht-D1a	vrn-A1	Vrn-B1b	vrn-D1	Ppd-D1a	PHS+	Sdr-B1b	Vp-1Ba,b	PHS+	Westonia type	Dreb-B1b	Lr14-	Lr34+	Lr68-	Yr15-	Fhb1-	1BL.1BL	Non 7OE	Null	Glu-D1a	Pina-D1a	Pinb-D1b	Pinb-B2a	Ppo-A1b	Ppo-D1b	Zds-A1a	Lcy-B1b	Pds-B1b	Pod-A1a	Psy-A1b	Psy-D1a	Psy-B1a or b	Wx-B1a	Hap-4A-C	Hap-5D-C	H1c	GS-D1a	Hap-L	Hap-G	others	Hap-H
41	Yanan 11	1974	Shaanxi	34.15	108.56	MCC	Genetic diersity&Divergence&Selection signals&Associated analyses	Rht-B1a	Rht-D1a	vrn-A1	vrn-B1	vrn-D1	Ppd-D1b	PHS-	Sdr-B1a	Vp-1Ba,b	PHS-	Westonia type	Dreb-B1a	Lr14-	Lr34+	Lr68-	Yr15-	Fhb1-	1BL.1BL	Non 7OE	Null	Glu-D1a	Pina-D1a	Pinb-D1a	Pinb-B2a	Ppo-A1a	Ppo-D1b	Zds-A1a	Lcy-B1b	Pds-B1a	Pod-A1a	Psy-A1b	Psy-D1a	Psy-B1a or b	Wx-B1a	Hap-4A-C	Hap-5D-C	H1g	GS-D1a	Hap-L	Hap-G	others	Hap-H
42	Nongda 183	1955	Beijing	39.54	116.24	MCC	Genetic diersity&Divergence&Selection signals&Associated analyses	Rht-B1a	Rht-D1a	vrn-A1	vrn-B1	vrn-D1	Ppd-D1b	PHS+	Sdr-B1a	Vp-1Ba,b	PHS+	Kauz type	Dreb-B1b	Lr14-	Lr34+	Lr68-	Yr15-	Fhb1-	1BL.1BL	Non 7OE	Ax1 or Ax2*	Glu-D1a	Pina-D1a	Pinb-D1a	Pinb-B2a	Ppo-A1a	Ppo-D1b	Zds-A1a	Lcy-B1b	Pds-B1a	Pod-A1a	Psy-A1b	Psy-D1a	Psy-B1a or b	Wx-B1a	Hap-4A-C	Hap-5D-C	H1g	GS-D1a	Hap-H	Hap-G	others	Hap-H
43	Nongda 311	1963	Beijing	39.54	116.24	MCC	Genetic diersity&Divergence&Selection signals&Associated analyses	Rht-B1a	Rht-D1a	vrn-A1	Vrn-B1b	Vrn-D1a	Ppd-D1b	PHS+	Sdr-B1a	Vp-1Ba,b	PHS-	Westonia type	Dreb-B1b	Lr14-	Lr34+	Lr68-	Yr15-	Fhb1-	1BL.1BL	Non 7OE	Ax1 or Ax2*	Glu-D1a	Pina-D1a	Pinb-D1b	Pinb-B2a	Ppo-A1a	Ppo-D1b	Zds-A1b	Lcy-B1b	Pds-B1a	Pod-A1a	Psy-A1b	Psy-D1a	Psy-B1a or b	Wx-B1a	Hap-4A-C	Hap-5D-C	H1g	GS-D1a	Hap-L	Hap-A	others	Hap-H
44	Nongda 139	1968	Beijing	39.54	116.24	MCC	Genetic diersity&Divergence&Selection signals&Associated analyses	Rht-B1a	Rht-D1a	vrn-A1	vrn-B1	vrn-D1	Ppd-D1b	PHS+	Sdr-B1a	Vp-1Ba,b	PHS-	Westonia type	Dreb-B1b	Lr14-	Lr34+	Lr68-	Yr15-	Fhb1-	1BL.1BL	Non 7OE	Ax1 or Ax2*	Glu-D1a	Pina-D1a	Pinb-D1a	Pinb-B2a	Ppo-A1b	Ppo-D1b	Zds-A1b	Lcy-B1b	Pds-B1a	Pod-A1a	Psy-A1b	Psy-D1a	Psy-B1a or b	Wx-B1a	Hap-4A-C	Hap-5D-C	H1g	GS-D1a	Hap-H	Hap-G	others	Hap-H
45	Mingxian 169	1949	Shanxi	37.52	112.32	MCC	Genetic diersity&Divergence&Selection signals&Associated analyses	Rht-B1a	Rht-D1a	vrn-A1	Vrn-B1b	vrn-D1	Ppd-D1b	PHS+	Sdr-B1a	Vp-1Ba,b	PHS+	Westonia type	Dreb-B1b	Lr14-	Heterozygous	Lr68-	Yr15-	Fhb1-	1BL.1BL	Non 7OE	Ax1 or Ax2*	Glu-D1a	Pina-D1a	Pinb-D1a	Pinb-B2b	Ppo-A1a	Ppo-D1a	Zds-A1a	Lcy-B1b	Pds-B1a	Pod-A1a	Psy-A1b	Psy-D1a	Psy-B1a or b	Wx-B1a	Hap-4A-C	Hap-5D-C	H1c	GS-D1a	Hap-L	Hap-A	others	Hap-H
46	Dongfanghong 3	1968	Beijing	39.54	116.24	MCC	Genetic diersity&Divergence&Selection signals&Associated analyses	Rht-B1a	Rht-D1a	vrn-A1	vrn-B1	vrn-D1	Ppd-D1b	PHS-	Sdr-B1b	Vp-1Ba,b	PHS-	Kauz type	Dreb-B1b	Lr14-	Lr34+	Lr68-	Yr15-	Fhb1-	1BL.1BL	Non 7OE	Null	Glu-D1d	Pina-D1a	Pinb-D1b	Pinb-B2a	Ppo-A1a	Ppo-D1b	Zds-A1b	Lcy-B1b	Pds-B1a	Pod-A1a	Psy-A1b	Psy-D1a	Psy-B1a or b	Wx-B1a	Hap-4A-T	Hap-5D-C	H1g	GS-D1b	Hap-L	Hap-G	others	Hap-H
47	Xianmai	NA	Xinyang, Henan	35.1	113.48	CL	Genetic diersity&Divergence&Selection signals&Associated analyses	Rht-B1a	Rht-D1a	vrn-A1	vrn-B1	Vrn-D1a	Ppd-D1a	PHS+	Sdr-B1a	Vp-1Ba,b	PHS+	Westonia type	Dreb-B1b	Lr14-	Lr34-	Lr68-	Yr15-	Fhb1-	1BL.1BL	7OE	Ax1 or Ax2*	Glu-D1a	Pina-D1a	Pinb-D1a	Pinb-B2a	Ppo-A1a	Ppo-D1b	Zds-A1a	Lcy-B1b	Pds-B1a	Pod-A1a	Psy-A1b	Psy-D1a	Psy-B1a or b	Wx-B1a	Hap-4A-C	Hap-5D-C	H1c	GS-D1a	Hap-H	Hap-A	others	Hap-H
48	Jiangxizao	NA	Shancheng, Henan	35.53	114.01	CL	Genetic diersity&Divergence&Selection signals&Associated analyses	Rht-B1a	Rht-D1a	vrn-A1	vrn-B1	vrn-D1	Ppd-D1a	PHS+	Sdr-B1a	Vp-1Ba,b	PHS+	Westonia type	Dreb-B1b	Lr14-	Lr34-	Lr68-	Yr15-	Fhb1-	1BL.1BL	Non 7OE	Ax1 or Ax2*	Glu-D1a	Pina-D1a	Pinb-D1a	Pinb-B2a	Ppo-A1a	Ppo-D1b	Zds-A1a	Lcy-B1b	Pds-B1a	Pod-A1a	Psy-A1b	Psy-D1a	Psy-B1a or b	Wx-B1a	Hap-4A-C	Hap-5D-C	H1g	GS-D1a	Hap-H	Hap-G	others	Hap-H
49	Honghuazao	NA	Jianli, Hubei	29.5	112.53	CL	Genetic diersity&Divergence&Selection signals&Associated analyses	Rht-B1a	Rht-D1a	vrn-A1	Vrn-B1b	vrn-D1	Ppd-D1b	PHS+	Sdr-B1a	Vp-1Ba,b	PHS-	Westonia type	Dreb-B1b	Lr14-	Lr34-	Lr68-	Yr15-	Fhb1+	1BL.1BL	Non 7OE	Ax1 or Ax2*	Glu-D1a	Pina-D1a	Pinb-D1a	Pinb-B2a	Ppo-A1b	Ppo-D1b	Zds-A1a	Lcy-B1b	Pds-B1a	Pod-A1a	Psy-A1b	Psy-D1a	Psy-B1a or b	Wx-B1a	Hap-4A-C	Hap-5D-C	H1g	GS-D1a	Hap-L	Hap-G	others	Hap-H
50	Jiangdongmen	NA	Nanjing, Jiangsu	32.03	118.07	CL	Genetic diersity&Divergence&Selection signals&Associated analyses	Rht-B1a	Rht-D1a	vrn-A1	vrn-B1	Vrn-D1a	Ppd-D1a	PHS+	Sdr-B1a	Vp-1Ba,b	PHS-	Westonia type	Dreb-B1b	Lr14-	Lr34+	Lr68-	Yr15-	Fhb1-	1BL.1BL	Non 7OE	Ax1 or Ax2*	Glu-D1a	Pina-D1a	Pinb-D1a	Pinb-B2a	Ppo-A1b	Ppo-D1b	Zds-A1b	Lcy-B1b	Pds-B1a	Pod-A1a	Psy-A1b	Psy-D1a	Psy-B1a or b	Wx-B1a	Hap-4A-C	Hap-5D-C	H1g	GS-D1a	Hap-H	Hap-G	others	Hap-H
51	Dahuangpi	NA	Guichi, Anhui	30.41	117.33	CL	Genetic diersity&Divergence&Selection signals&Associated analyses	Rht-B1a	Rht-D1a	vrn-A1	vrn-B1	vrn-D1	Ppd-D1a	PHS+	Sdr-B1b	Vp-1Ba,b	PHS-	Westonia type	Dreb-B1b	Lr14-	Lr34+	Lr68-	Yr15-	Fhb1-	1BL.1BL	Non 7OE	Null	Glu-D1d	Pina-D1a	Pinb-D1a	Pinb-B2a	Ppo-A1b	Ppo-D1b	Zds-A1b	Lcy-B1b	Pds-B1a	Pod-A1a	Psy-A1b	Psy-D1a	Psy-B1a or b	Wx-B1a	Hap-4A-C	Hap-5D-C	H1g	GS-D1a	Hap-L	Hap-G	others	Hap-H
52	Congyanghongmai	NA	Congyang, Hubei	29.33	114.03	CL	Genetic diersity&Divergence&Selection signals&Associated analyses	Rht-B1a	Rht-D1a	vrn-A1	vrn-B1	Vrn-D1a	Ppd-D1a	PHS+	Sdr-B1a	Vp-1Ba,b	PHS-	Westonia type	Dreb-B1b	Lr14-	Lr34-	Heterozygous	Yr15-	Fhb1-	1BL.1BL	Non 7OE	Ax1 or Ax2*	Glu-D1a	Pina-D1a	Pinb-D1a	Pinb-B2b	Ppo-A1a	Ppo-D1b	Zds-A1b	Lcy-B1b	Pds-B1a	Pod-A1a	Psy-A1b	Psy-D1a	Psy-B1a or b	Wx-B1a	Hap-4A-C	Hap-5D-C	H1g	GS-D1a	Hap-L	Hap-G	others	Hap-H
53	Zaowutian	NA	Rudong, Jiangsu	32.33	118	CL	Genetic diersity&Divergence&Selection signals&Associated analyses	Rht-B1a	Rht-D1a	vrn-A1	NA	Vrn-D1a	Ppd-D1a	PHS+	Sdr-B1a	Vp-1Bc	PHS-	Westonia type	Dreb-B1b	Lr14-	Lr34-	Lr68-	Yr15-	Fhb1+	1BL.1BL	7OE	Ax1 or Ax2*	Glu-D1a	Pina-D1a	Pinb-D1a	Pinb-B2b	Ppo-A1a	Ppo-D1b	Zds-A1a	Lcy-B1b	Pds-B1a	Pod-A1a	Psy-A1b	Psy-D1a	Psy-B1a or b	Wx-B1a	Hap-4A-C	Hap-5D-C	H1g	GS-D1a	Hap-H	Hap-A	others	Hap-H
54	Liuzhutou	NA	Taicang, Jiangsu	31.27	121	CL	Genetic diersity&Divergence&Selection signals&Associated analyses	Rht-B1a	Rht-D1a	vrn-A1	vrn-B1	Vrn-D1a	Ppd-D1a	PHS+	Sdr-B1a	Vp-1Ba,b	PHS-	Westonia type	Dreb-B1b	Lr14+	Lr34-	Lr68-	Yr15-	Fhb1-	1BL.1BL	Non 7OE	Ax1 or Ax2*	Glu-D1a	Pina-D1a	Pinb-D1a	Pinb-B2b	Ppo-A1a	Ppo-D1b	Zds-A1a	Lcy-B1b	Pds-B1a	Pod-A1a	Psy-A1b	Psy-D1a	Psy-B1a or b	Wx-B1a	Hap-4A-C	Hap-5D-C	H1c	GS-D1a	Hap-H	Hap-G	others	Hap-H
55	Chanbuzhi	NA	Xiuning, Anhui	29.47	118.1	CL	Genetic diersity&Divergence&Selection signals&Associated analyses	Rht-B1a	Rht-D1a	vrn-A1	NA	Vrn-D1a	Ppd-D1a	PHS+	NA	NA	PHS+	Westonia type	NA	Lr14-	Heterozygous	NA	Yr15-	Fhb1+	1BL.1BL	NA	Ax1 or Ax2*	Glu-D1a	Pina-D1a	Pinb-D1a	Pinb-B2b	Ppo-A1a	Ppo-D1b	Zds-A1a	NA	Pds-B1b	Pod-A1a	NA	NA	Heterozygous	Wx-B1a	Hap-4A-C	Hap-5D-C	H1c	GS-D1a	Hap-L	Hap-G	others	Hap-H
56	Zhumaoyuanzitou	NA	Hangzhou, Zhejiang	30.16	120.09	CL	Genetic diersity&Divergence&Selection signals&Associated analyses	Rht-B1a	Rht-D1a	vrn-A1	vrn-B1	vrn-D1	Ppd-D1a	PHS+	Sdr-B1a	Vp-1Bc	PHS-	Westonia type	Dreb-B1b	Lr14-	Lr34-	Lr68-	Yr15-	Fhb1+	1BL.1BL	Non 7OE	Ax1 or Ax2*	Glu-D1a	Pina-D1a	Pinb-D1a	Pinb-B2b	Ppo-A1a	Ppo-D1b	Zds-A1a	Lcy-B1b	Pds-B1a	Pod-A1a	Psy-A1b	Psy-D1a	Psy-B1a or b	Wx-B1a	Hap-4A-C	Hap-5D-C	H1c	GS-D1a	Hap-H	Hap-G	others	Hap-H
57	Shuilizhan	NA	Ruichang, Jiangxi	29.4	115.4	CL	Genetic diersity&Divergence&Selection signals&Associated analyses	Rht-B1a	Rht-D1a	vrn-A1	vrn-B1	Vrn-D1a	Ppd-D1a	PHS+	Sdr-B1a	Vp-1Bc	PHS-	Westonia type	Dreb-B1b	Lr14-	Lr34-	Lr68-	Yr15-	Fhb1-	1BL.1BL	7OE	Ax1 or Ax2*	Glu-D1a	Pina-D1a	Pinb-D1a	Pinb-B2b	Ppo-A1a	Ppo-D1b	Zds-A1a	Lcy-B1b	Pds-B1a	Pod-A1a	Psy-A1b	Psy-D1a	Psy-B1a or b	Wx-B1a	Hap-4A-C	Hap-5D-C	H1c	GS-D1a	Hap-L	Hap-A	others	Hap-H
58	Huangshuibai	NA	Anji, Zhejiang	30.18	119.4	CL	Genetic diersity&Divergence&Selection signals&Associated analyses	Rht-B1a	Rht-D1a	vrn-A1	vrn-B1	Vrn-D1a	Ppd-D1a	PHS+	Sdr-B1a	Vp-1Ba,b	PHS-	Westonia type	Dreb-B1b	Lr14-	Lr34-	Lr68-	Yr15-	Fhb1+	1BL.1BL	Non 7OE	Ax1 or Ax2*	Glu-D1a	Pina-D1a	Pinb-D1a	Pinb-B2b	Ppo-A1a	Ppo-D1b	Zds-A1a	Lcy-B1b	Pds-B1a	Pod-A1a	Psy-A1b	Psy-D1a	Psy-B1a or b	Wx-B1a	Hap-4A-C	Hap-5D-C	H1c	GS-D1a	Hap-H	Hap-G	others	Hap-H
59	Baipu	NA	Jinhua, Zhejiang	29.04	119.38	CL	Genetic diersity&Divergence&Selection signals&Associated analyses	Rht-B1a	Rht-D1a	vrn-A1	NA	Vrn-D1a	Ppd-D1a	PHS+	Sdr-B1a	Vp-1Ba,b	PHS-	Westonia type	Dreb-B1b	Lr14-	Lr34-	NA	Yr15-	Fhb1+	1BL.1BL	Non 7OE	Ax1 or Ax2*	Glu-D1a	Pina-D1a	Pinb-D1a	Pinb-B2b	Ppo-A1a	Ppo-D1b	Zds-A1a	Lcy-B1b	Pds-B1a	Pod-A1a	Psy-A1b	Psy-D1a	Psy-B1a or b	Heterozygous	Hap-4A-C	Hap-5D-C	H1c	GS-D1a	Hap-L	Hap-G	others	Hap-H
60	Zaoxiaomai	NA	Shengxian, Zhejiang	36.14	115.4	CL	Genetic diersity&Divergence&Selection signals&Associated analyses	Rht-B1a	Rht-D1a	vrn-A1	vrn-B1	Vrn-D1a	Heterozygous	PHS+	Sdr-B1a	Heterozygous	PHS-	Westonia type	Dreb-B1b	Lr14-	Heterozygous	Heterozygous	Yr15-	Fhb1-	1BL.1BL	7OE	Ax1 or Ax2*	Glu-D1a	Pina-D1a	Pinb-D1a	Pinb-B2a	Ppo-A1b	Ppo-D1b	Zds-A1a	Lcy-B1b	Pds-B1a	Pod-A1a	Psy-A1b	Psy-D1a	Psy-B1a or b	Wx-B1a	Hap-4A-C	Hap-5D-C	H1g	GS-D1a	Heterozygous	Heterozygous	others	Hap-H
61	Lanxizaoxiaomai	NA	Pujiang, Zhejiang	29.27	119.53	CL	Genetic diersity&Divergence&Selection signals&Associated analyses	Rht-B1a	Rht-D1a	vrn-A1	Vrn-B1b	Vrn-D1a	Ppd-D1a	PHS+	Sdr-B1a	Vp-1Ba,b	PHS-	Westonia type	Dreb-B1b	Lr14-	Lr34-	Lr68-	Yr15-	Fhb1-	1BL.1BL	Non 7OE	Ax1 or Ax2*	Glu-D1a	NA	Pinb-D1a	Pinb-B2b	Ppo-A1a	Ppo-D1b	Zds-A1b	Lcy-B1b	Pds-B1a	Pod-A1a	Psy-A1b	Psy-D1a	Psy-B1a or b	Wx-B1a	Hap-4A-C	Hap-5D-C	H1g	GS-D1a	Hap-H	Hap-A	others	Hap-H
62	Wangshuibai	NA	Liyang, Jiangsu	31.25	119.08	CL	Genetic diersity&Divergence&Selection signals&Associated analyses	Rht-B1a	Rht-D1a	vrn-A1	vrn-B1	Vrn-D1a	Ppd-D1a	PHS+	Sdr-B1a	Vp-1Bc	PHS-	Westonia type	Dreb-B1b	Lr14-	Lr34-	Lr68-	Yr15-	Fhb1+	1BL.1BL	Non 7OE	Ax1 or Ax2*	Glu-D1a	Pina-D1a	Pinb-D1a	Pinb-B2b	Ppo-A1a	Ppo-D1b	Zds-A1b	Lcy-B1b	Pds-B1a	Pod-A1a	Psy-A1b	Psy-D1a	Psy-B1a or b	Wx-B1a	Hap-4A-C	Hap-5D-C	H1c	GS-D1a	Hap-L	Hap-G	others	Hap-H
63	Wuyuanmai	NA	Wuyuan, Jiangxi	29.15	117.51	CL	Genetic diersity&Divergence&Selection signals&Associated analyses	Rht-B1a	Rht-D1a	vrn-A1	vrn-B1	Vrn-D1a	Ppd-D1a	PHS+	Sdr-B1a	Vp-1Ba,b	PHS-	Westonia type	Dreb-B1b	Lr14-	Lr34-	Lr68-	Yr15-	Fhb1-	1BL.1BL	Non 7OE	Ax1 or Ax2*	Glu-D1a	Pina-D1a	Pinb-D1a	Pinb-B2a	Ppo-A1a	Ppo-D1b	Zds-A1b	Lcy-B1b	Pds-B1a	Pod-A1a	Psy-A1b	Psy-D1a	Psy-B1a or b	Wx-B1a	Hap-4A-C	Hap-5D-C	H1g	GS-D1a	Hap-H	Hap-G	others	Hap-H
64	Chejianzi	NA	Taizhou, Jiangsu	32.27	119.55	CL	Genetic diersity&Divergence&Selection signals&Associated analyses	Rht-B1a	Rht-D1a	vrn-A1	vrn-B1	Vrn-D1a	Ppd-D1a	PHS+	Sdr-B1a	Vp-1Ba,b	PHS+	Kauz type	Dreb-B1b	Lr14-	Lr34-	Lr68-	Yr15-	Fhb1+	1BL.1BL	Non 7OE	Ax1 or Ax2*	Glu-D1a	Pina-D1a	Pinb-D1a	Pinb-B2b	Ppo-A1a	Ppo-D1b	Zds-A1b	Lcy-B1b	Pds-B1a	Pod-A1a	Psy-A1b	Psy-D1a	Psy-B1a or b	Wx-B1a	Hap-4A-C	Hap-5D-C	H1g	GS-D1a	Hap-H	Hap-G	others	Hap-H
65	Heshangmai	NA	Liling, Hunan	27.38	113.29	CL	Genetic diersity&Divergence&Selection signals&Associated analyses	Rht-B1a	Rht-D1a	vrn-A1	vrn-B1	Vrn-D1a	Ppd-D1b	PHS+	Sdr-B1a	Vp-1Ba,b	PHS-	Westonia type	Dreb-B1b	Lr14-	Lr34-	Lr68-	Yr15-	Fhb1-	1BL.1BL	Non 7OE	Ax1 or Ax2*	Glu-D1a	Pina-D1a	Pinb-D1a	Pinb-B2a	Ppo-A1a	Ppo-D1b	Zds-A1a	Lcy-B1b	Pds-B1a	Pod-A1a	Psy-A1b	Psy-D1a	Psy-B1a or b	Wx-B1a	Hap-4A-C	Hap-5D-C	H1g	GS-D1a	Hap-H	Hap-A	others	Hap-H
66	Nuomai	NA	Hengyang, Hunan	26.53	116.24	CL	Genetic diersity&Divergence&Selection signals&Associated analyses	Rht-B1a	Rht-D1a	vrn-A1	vrn-B1	Vrn-D1a	Ppd-D1a	PHS+	Sdr-B1a	Vp-1Ba,b	PHS+	Westonia type	Dreb-B1a	Lr14-	Lr34-	Lr68-	Yr15-	Fhb1+	1BL.1BL	Non 7OE	Ax1 or Ax2*	Glu-D1a	Pina-D1a	Pinb-D1a	Pinb-B2a	Ppo-A1b	Ppo-D1b	Zds-A1a	Lcy-B1b	Pds-B1a	Pod-A1a	Psy-A1b	Psy-D1a	Psy-B1a or b	Wx-B1a	Hap-4A-C	Hap-5D-C	H1g	GS-D1a	Hap-L	Hap-A	others	Hap-H
67	Mangxiaomai	NA	Jiangjiang, Jiangsu	32	118	CL	Genetic diersity&Divergence&Selection signals&Associated analyses	Rht-B1a	Rht-D1a	vrn-A1	Vrn-B1b	Vrn-D1a	Ppd-D1b	PHS+	Sdr-B1a	Vp-1Bc	PHS-	Westonia type	Dreb-B1b	Lr14-	Lr34-	Lr68-	Yr15-	Fhb1-	1BL.1BL	7OE	Ax1 or Ax2*	Glu-D1a	Pina-D1a	Pinb-D1a	Pinb-B2a	Ppo-A1a	Ppo-D1b	Zds-A1a	Lcy-B1b	Pds-B1a	Pod-A1a	Psy-A1b	Psy-D1a	Psy-B1a or b	Wx-B1a	Hap-4A-C	Hap-5D-C	H1g	GS-D1a	Hap-H	Hap-A	others	Hap-H
68	Sankecun	NA	Xiangyang, Hubei	32	112	CL	Genetic diersity&Divergence&Selection signals&Associated analyses	Rht-B1a	Rht-D1a	vrn-A1	vrn-B1	vrn-D1	Ppd-D1b	PHS+	Sdr-B1b	Vp-1Ba,b	PHS+	Westonia type	Dreb-B1a	Lr14+	Lr34+	Lr68-	Yr15-	Fhb1-	1BL.1BL	Non 7OE	Ax1 or Ax2*	Glu-D1a	Pina-D1a	Pinb-D1a	Pinb-B2a	Ppo-A1b	Ppo-D1b	Zds-A1a	Lcy-B1b	Pds-B1a	Pod-A1a	Psy-A1b	Psy-D1a	Psy-B1a or b	Wx-B1a	Hap-4A-T	Hap-5D-C	H1g	GS-D1b	Hap-L	Hap-G	others	Hap-H
69	Paozimai	NA	Jinxian, Jiangxi	28.22	116.14	CL	Genetic diersity&Divergence&Selection signals&Associated analyses	Rht-B1a	Rht-D1a	vrn-A1	vrn-B1	Vrn-D1a	Ppd-D1a	PHS+	Sdr-B1b	Vp-1Bc	PHS-	Westonia type	Dreb-B1a	Lr14+	Lr34-	Lr68-	Yr15-	Fhb1-	1BL.1BL	Non 7OE	Ax1 or Ax2*	Glu-D1a	Pina-D1a	Pinb-D1a	Pinb-B2a	Ppo-A1b	Ppo-D1b	Zds-A1a	Lcy-B1a	Pds-B1a	Pod-A1b	Psy-A1b	Psy-D1a	Psy-B1a or b	Wx-B1a	Hap-4A-C	Hap-5D-C	H1g	GS-D1a	Hap-L	Hap-G	others	Hap-H
70	Huadong 6	1958	Jiangsu	32	118	MCC	Genetic diersity&Divergence&Selection signals&Associated analyses	Rht-B1a	Rht-D1a	vrn-A1	NA	vrn-D1	Heterozygous	PHS+	Sdr-B1b	Vp-1Ba,b	PHS+	Westonia type	Dreb-B1b	Lr14-	Heterozygous	Lr68-	Yr15-	Fhb1-	1BL.1BL	Non 7OE	Heterozygous	Glu-D1d	Pina-D1a	Pinb-D1a	Pinb-B2a	Ppo-A1b	Ppo-D1b	Heterozygous	Lcy-B1b	Pds-B1a	Pod-A1a	Psy-A1b	NA	Psy-B1a or b	Wx-B1a	Hap-4A-C	Hap-5D-C	H1g	GS-D1a	Hap-L	Hap-G	others	Hap-H
71	Liying 5	1949	Nanjing, Jiangsu	32.03	118.07	MCC	Genetic diersity&Divergence&Selection signals&Associated analyses	Rht-B1a	Rht-D1a	vrn-A1	vrn-B1	vrn-D1	Ppd-D1a	PHS-	Sdr-B1a	Vp-1Bc	PHS-	Westonia type	Dreb-B1b	Lr14-	Lr34-	Lr68-	Yr15-	Fhb1+	1BL.1BL	Non 7OE	Null	Glu-D1a	Pina-D1a	Pinb-D1a	Pinb-B2b	Ppo-A1b	Ppo-D1b	Zds-A1a	Lcy-B1b	Pds-B1a	Pod-A1b	Psy-A1b	Psy-D1a	Psy-B1a or b	Wx-B1a	Hap-4A-C	Hap-5D-C	H1c	GS-D1a	Hap-H	Hap-A	others	Hap-H
72	Sumai 3	1974	Jiangsu	32	118	MCC	Genetic diersity&Divergence&Selection signals&Associated analyses	Rht-B1a	Rht-D1a	vrn-A1	vrn-B1	vrn-D1	Ppd-D1a	PHS+	Sdr-B1a	Vp-1Bc	PHS-	Westonia type	Dreb-B1b	Lr14-	Lr34-	Lr68-	Yr15-	Fhb1+	1BL.1BL	Non 7OE	Ax1 or Ax2*	Glu-D1a	Pina-D1a	Pinb-D1a	Pinb-B2a	Ppo-A1a	Ppo-D1b	Zds-A1b	Lcy-B1b	Pds-B1b	Pod-A1a	Psy-A1b	Psy-D1a	Psy-B1a or b	Wx-B1a	Hap-4A-C	Hap-5D-C	H1g	GS-D1a	Hap-L	Hap-A	others	Hap-H
73	Yangmai 158	1997	Jiangsu	32.23	119.27	MCC	Genetic diersity&Divergence&Selection signals&Associated analyses	Rht-B1b	Rht-D1a	vrn-A1	Vrn-B1b	Vrn-D1a	Ppd-D1a	PHS+	Sdr-B1a	Vp-1Bc	PHS-	Westonia type	Dreb-B1a	Lr14-	Lr34+	Lr68-	Yr15-	Fhb1-	1BL.1BL	Non 7OE	Ax1 or Ax2*	Glu-D1a	Pina-D1a	Pinb-D1b	Pinb-B2a	Ppo-A1a	Ppo-D1b	Zds-A1b	Lcy-B1b	Pds-B1b	Pod-A1a	Psy-A1b	Psy-D1a	Psy-B1a or b	Wx-B1a	Hap-4A-T	Hap-5D-C	H1g	GS-D1a	Hap-L	Hap-G	Hap-1	Hap-H
74	Enmai 4	1980	Hubei	30.35	114.31	MCC	Genetic diersity&Divergence&Selection signals&Associated analyses	Rht-B1a	Rht-D1a	vrn-A1	Vrn-B1b	vrn-D1	Ppd-D1a	PHS+	Sdr-B1a	Vp-1Bc	PHS-	Westonia type	Dreb-B1a	Lr14-	Lr34+	Lr68-	Yr15-	Fhb1-	1BL.1BL	7OE	Ax1 or Ax2*	Glu-D1a	Pina-D1a	Pinb-D1a	Pinb-B2a	Ppo-A1b	Ppo-D1b	Zds-A1b	Lcy-B1b	Pds-B1b	Pod-A1a	Psy-A1b	Psy-D1a	Psy-B1a or b	Wx-B1a	Hap-4A-C	Hap-5D-C	H1g	GS-D1b	Hap-L	Hap-A	others	Hap-H
75	Emai 6	1966	Hubei	30.35	114.31	MCC	Genetic diersity&Divergence&Selection signals&Associated analyses	Rht-B1a	Rht-D1a	vrn-A1	vrn-B1	vrn-D1	Ppd-D1a	PHS+	Sdr-B1a	Vp-1Bc	PHS-	Westonia type	Dreb-B1a	Heterozygous	Lr34+	Lr68-	Yr15-	Fhb1-	1BL.1BL	Non 7OE	Ax1 or Ax2*	Glu-D1a	Pina-D1a	Pinb-D1a	Pinb-B2a	Ppo-A1a	Ppo-D1b	Zds-A1a	Lcy-B1a	Pds-B1a	Pod-A1a	Psy-A1b	Psy-D1a	Psy-B1a or b	Wx-B1a	Hap-4A-C	Hap-5D-C	H1g	GS-D1b	Hap-L	Hap-A	others	Hap-H
76	Anhui 3	1958	Anhui	33.38	116.57	MCC	Genetic diersity&Divergence&Selection signals&Associated analyses	Rht-B1a	Rht-D1b	vrn-A1	vrn-B1	vrn-D1	Ppd-D1b	PHS-	Sdr-B1a	Vp-1Bc	PHS-	Kauz type	Dreb-B1b	Lr14-	Lr34+	Lr68-	Yr15+	Fhb1-	1BL.1BL	Non 7OE	Null	Glu-D1a	Pina-D1a	Pinb-D1a	Pinb-B2a	Ppo-A1a	Ppo-D1b	Zds-A1b	Lcy-B1b	Pds-B1a	Pod-A1a	Psy-A1b	Psy-D1a	Psy-B1a or b	Wx-B1a	Hap-4A-C	Hap-5D-C	H1c	GS-D1a	Hap-L	Hap-A	others	Hap-H
77	Zhemai 1	1970	Zhejiang	30.16	120.09	MCC	Genetic diersity&Divergence&Selection signals&Associated analyses	Rht-B1a	Rht-D1a	vrn-A1	vrn-B1	vrn-D1	Ppd-D1b	PHS+	Sdr-B1a	Vp-1Ba,b	PHS-	Westonia type	Dreb-B1b	Lr14-	Heterozygous	Lr68-	Yr15-	Fhb1+	1BL.1BL	Non 7OE	Ax1 or Ax2*	Glu-D1a	Pina-D1a	Pinb-D1a	Pinb-B2b	Ppo-A1a	Ppo-D1b	Zds-A1a	Lcy-B1b	Pds-B1a	Pod-A1a	Psy-A1a	Psy-D1g	Psy-B1a or b	Wx-B1a	Hap-4A-C	Hap-5D-C	H1c	GS-D1a	Heterozygous	Hap-G	others	Hap-H
78	Baiyoumai	NA	Aihui, Heilongjiang	49.58	127.29	CL	Genetic diersity&Divergence&Selection signals&Associated analyses	Rht-B1a	Rht-D1a	Heterozygous	Vrn-B1b	Vrn-D1a	Ppd-D1b	PHS-	Sdr-B1b	Heterozygous	PHS-	Heterozygous	Dreb-B1b	Lr14+	Lr34-	Lr68+	Yr15-	Fhb1-	1BL.1BL	7OE	NA	Glu-D1a	Pina-D1a	Pinb-D1a	Pinb-B2a	Ppo-A1b	Ppo-D1b	Zds-A1a	Lcy-B1b	Pds-B1a	Pod-A1a	Psy-A1b	Psy-D1a	Psy-B1a or b	Wx-B1a	Hap-4A-C	Hap-5D-C	H1g	GS-D1a	Hap-L	Hap-G	Heterozygous	Hap-H
79	Yangmai	NA	Mingshui, Heilongjiang	47.1	125.53	CL	Genetic diersity&Divergence&Selection signals&Associated analyses	Rht-B1a	Rht-D1a	Heterozygous	Vrn-B1b	vrn-D1	Ppd-D1b	PHS-	Sdr-B1b	Vp-1Ba,b	PHS-	Kauz type	Dreb-B1b	Lr14-	Lr34+	Lr68-	Yr15-	Fhb1-	1BL.1BL	Non 7OE	Ax1 or Ax2*	Glu-D1a	Pina-D1a	Pinb-D1b	Pinb-B2a	Ppo-A1a	Ppo-D1b	Zds-A1b	Lcy-B1b	Pds-B1a	Pod-A1a	Psy-A1b	Psy-D1a	Psy-B1a or b	Wx-B1a	Hap-4A-C	Hap-5D-C	H1g	GS-D1a	Hap-L	Hap-G	others	Hap-H
80	Dunhuachunmai	NA	Dunhua, Jilin	43.22	128.13	CL	Genetic diersity&Divergence&Selection signals&Associated analyses	Rht-B1a	Rht-D1a	vrn-A1	Vrn-B1b	vrn-D1	Ppd-D1b	PHS+	Sdr-B1a	Vp-1Ba,b	PHS+	Westonia type	Dreb-B1b	Lr14-	Lr34-	Lr68-	Yr15-	Fhb1-	1BL.1BL	7OE	Ax1 or Ax2*	Glu-D1a	Pina-D1a	Pinb-D1a	Pinb-B2a	Ppo-A1a	Ppo-D1b	Zds-A1b	Lcy-B1b	Pds-B1b	Pod-A1a	Psy-A1b	Psy-D1a	Psy-B1a or b	Wx-B1a	Hap-4A-C	Hap-5D-C	H1c	GS-D1a	Hap-H	Hap-A	others	Hap-H
81	Huoqiu	NA	Panshan, Liaoning	41.1	122.08	CL	Genetic diersity&Divergence&Selection signals&Associated analyses	Rht-B1a	Rht-D1a	vrn-A1	Vrn-B1b	Vrn-D1a	Ppd-D1b	PHS+	Sdr-B1a	Vp-1Ba,b	Heterozygous	Westonia type	Dreb-B1b	Lr14-	Lr34-	Lr68+	Yr15-	Fhb1-	1BL.1BL	7OE	Ax1 or Ax2*	Glu-D1a	Pina-D1a	Pinb-D1a	Pinb-B2a	Ppo-A1b	Ppo-D1b	Zds-A1a	Lcy-B1b	Pds-B1a	Pod-A1a	Psy-A1b	Psy-D1a	Psy-B1a or b	Wx-B1a	Hap-4A-C	Hap-5D-C	H1c	GS-D1a	Heterozygous	Hap-A	Heterozygous	Hap-H
82	Daqingmang	NA	Fujin, Heilongjiang	47.14	132.01	CL	Genetic diersity&Divergence&Selection signals&Associated analyses	Rht-B1a	Rht-D1a	vrn-A1	Vrn-B1b	vrn-D1	Ppd-D1a	PHS+	Sdr-B1a	Vp-1Bc	PHS-	Westonia type	Dreb-B1b	Lr14+	Lr34-	Lr68+	Yr15-	Fhb1-	1BL.1BL	7OE	Ax1 or Ax2*	Glu-D1a	Pina-D1a	Pinb-D1a	Pinb-B2b	Ppo-A1b	Ppo-D1b	Zds-A1a	Lcy-B1b	Pds-B1a	Pod-A1a	Psy-A1b	Psy-D1a	Psy-B1a or b	Wx-B1a	Hap-4A-C	Hap-5D-C	H1g	GS-D1a	Hap-L	Hap-G	others	Hap-H
83	Guangtou	NA	Nenjiang, Heilongjiang	49.09	125.13	CL	Genetic diersity&Divergence&Selection signals&Associated analyses	Rht-B1a	Rht-D1a	Vrn-A1a	Vrn-B1b	vrn-D1	Ppd-D1b	PHS-	Sdr-B1b	Vp-1Ba,b	PHS-	Kauz type	Dreb-B1a	Lr14+	Lr34-	Lr68+	Yr15-	Fhb1-	1BL.1BL	Non 7OE	Null	Glu-D1a	Pina-D1a	Pinb-D1a	Pinb-B2a	Ppo-A1b	Ppo-D1b	Zds-A1b	Lcy-B1b	Pds-B1a	Pod-A1a	Psy-A1b	Psy-D1a	Psy-B1a or b	Wx-B1a	Hap-4A-C	Hap-5D-C	H1g	GS-D1b	Hap-L	Hap-G	others	Hap-H
84	Xinkehan 9	1980	Heilongjiang	45.4	126.36	MCC	Genetic diersity&Divergence&Selection signals&Associated analyses	Rht-B1a	Rht-D1a	Vrn-A1a	Vrn-B1b	Vrn-D1a	Heterozygous	PHS-	Sdr-B1b	Vp-1Bc	PHS-	Westonia type	Dreb-B1a	Lr14+	Lr34-	Lr68-	Yr15-	Fhb1-	1BL.1BL	7OE	Null	Glu-D1a	Pina-D1a	Pinb-D1a	Pinb-B2a	Ppo-A1a	Ppo-D1b	Zds-A1b	Lcy-B1a	Pds-B1a	Pod-A1a	Psy-A1b	Psy-D1a	Psy-B1a or b	Wx-B1a	Hap-4A-T	Hap-5D-C	H1g	GS-D1a	Hap-H	Hap-G	Hap-1	Hap-H
85	Kefeng 3	1976	Heilongjiang	45.4	126.36	MCC	Genetic diersity&Divergence&Selection signals&Associated analyses	Rht-B1a	Rht-D1a	Vrn-A1a	Vrn-B1b	Vrn-D1a	Ppd-D1a	Heterozygous	Heterozygous	Heterozygous	PHS-	Kauz type	Dreb-B1b	Lr14+	Lr34-	Lr68-	Yr15-	Fhb1-	1BL.1BL	7OE	Null	Glu-D1a	Pina-D1b	Pinb-D1a	Pinb-B2a	Ppo-A1b	Ppo-D1b	Zds-A1b	Lcy-B1b	Pds-B1a	Heterozygous	Psy-A1b	Psy-D1a	Psy-B1a or b	Wx-B1a	Hap-4A-C	Hap-5D-C	H1g	Heterozygous	Hap-L	Hap-G	others	Hap-H
86	Kelao 4	1970	Heilongjiang	45.4	126.36	MCC	Genetic diersity&Divergence&Selection signals&Associated analyses	Heterozygous	Rht-D1a	Heterozygous	Vrn-B1b	vrn-D1	Ppd-D1b	PHS+	Heterozygous	Vp-1Ba,b	PHS-	Westonia type	Dreb-B1b	Lr14+	Lr34+	Lr68-	Yr15-	Fhb1-	1BL.1BL	Non 7OE	Heterozygous	Glu-D1a	Pina-D1a	Pinb-D1a	Pinb-B2a	Ppo-A1b	Ppo-D1b	Heterozygous	Lcy-B1a	Heterozygous	Pod-A1a	Psy-A1b	Psy-D1a	Psy-B1a or b	Wx-B1a	Hap-4A-C	Hap-5D-C	H1g	GS-D1a	Hap-L	Hap-G	Hap-1	Hap-H
87	Xinshuguang 1	1966	Heilongjiang	45.4	126.36	MCC	Genetic diersity&Divergence&Selection signals&Associated analyses	Rht-B1a	Rht-D1a	Heterozygous	Vrn-B1b	vrn-D1	Ppd-D1a	PHS+	Sdr-B1b	Vp-1Ba,b	PHS+	Westonia type	Dreb-B1a	Lr14-	Lr34+	Lr68-	Yr15-	Fhb1-	1BL.1BL	Non 7OE	Ax1 or Ax2*	Glu-D1a	Pina-D1a	Pinb-D1b	Pinb-B2b	Ppo-A1b	Ppo-D1b	Zds-A1a	Lcy-B1a	Pds-B1b	Pod-A1b	Psy-A1b	Psy-D1a	Psy-B1a or b	Wx-B1a	Hap-4A-C	Hap-5D-C	H1g	GS-D1b	Hap-L	Hap-G	Hap-1	Hap-H
88	Dongnong 101	1953	Heilongjiang	45.4	126.36	MCC	Genetic diersity&Divergence&Selection signals&Associated analyses	Rht-B1a	Rht-D1a	Vrn-A1a	Vrn-B1b	Vrn-D1a	Ppd-D1a	PHS+	Sdr-B1b	Vp-1Bc	PHS-	Kauz type	Dreb-B1a	Lr14+	Lr34+	Lr68-	Yr15-	Fhb1-	1BL.1BL	Non 7OE	Null	Glu-D1d	Pina-D1a	Pinb-D1b	Pinb-B2a	Ppo-A1a	Ppo-D1a	Zds-A1b	Lcy-B1a	Pds-B1a	Pod-A1a	Psy-A1b	Psy-D1a	Psy-B1a or b	Wx-B1a	Hap-4A-C	Hap-5D-C	H1g	GS-D1a	Hap-L	Hap-G	others	Hap-H
89	Xinshuguang 6	1967	Heilongjiang	45.4	126.36	MCC	Genetic diersity&Divergence&Selection signals&Associated analyses	Rht-B1a	Rht-D1a	Heterozygous	Vrn-B1b	vrn-D1	Ppd-D1a	PHS+	Sdr-B1b	Vp-1Ba,b	PHS-	Westonia type	Dreb-B1a	Lr14+	Lr34+	Lr68-	Yr15-	Fhb1-	1BL.1BL	Non 7OE	Null	Glu-D1d	Pina-D1a	Pinb-D1a	Pinb-B2a	Ppo-A1b	Ppo-D1a	Zds-A1b	Lcy-B1b	Pds-B1a	Pod-A1b	Psy-A1b	Psy-D1a	Psy-B1a or b	Wx-B1a	Hap-4A-C	Hap-5D-C	H1g	GS-D1a	Hap-L	Hap-G	others	Hap-H
90	Jichun 1016	NA	Jilin	43.43	128.65	MCC	Genetic diersity&Divergence&Selection signals&Associated analyses	Rht-B1a	Rht-D1a	Vrn-A1a	Vrn-B1b	Vrn-D1a	Ppd-D1a	PHS+	Sdr-B1b	Vp-1Bc	PHS-	Westonia type	Dreb-B1b	Lr14-	Lr34+	Lr68-	Yr15-	Fhb1-	1BL.1BL	7OE	Null	Glu-D1a	Pina-D1b	Pinb-D1a	Pinb-B2b	Ppo-A1b	Ppo-D1b	Zds-A1a	Lcy-B1b	Pds-B1a	Pod-A1b	Psy-A1b	Psy-D1a	Psy-B1a or b	Wx-B1a	Hap-4A-C	Hap-5D-C	H1g	GS-D1a	Hap-L	Hap-G	others	Hap-H
91	Chaoanxiaomai	NA	Chaoan, Guangdong	23.27	116.4	CL	Genetic diersity&Divergence&Selection signals&Associated analyses	Rht-B1a	Rht-D1a	vrn-A1	Vrn-B1b	Vrn-D1a	Ppd-D1a	PHS+	Sdr-B1a	Vp-1Ba,b	PHS-	Westonia type	Dreb-B1b	Lr14-	Lr34+	Lr68-	Yr15-	Fhb1-	1BL.1BL	Non 7OE	Ax1 or Ax2*	Glu-D1a	Pina-D1a	Pinb-D1a	Pinb-B2b	Ppo-A1a	Ppo-D1a	Zds-A1b	Lcy-B1b	Pds-B1a	Pod-A1a	Psy-A1b	Psy-D1a	Psy-B1a or b	Wx-B1a	Hap-4A-C	Hap-5D-C	H1g	GS-D1a	Hap-H	Hap-A	others	Hap-H
92	Chike	NA	Dapu, Guangdong	24.21	116.21	CL	Genetic diersity&Divergence&Selection signals&Associated analyses	Rht-B1a	Rht-D1a	vrn-A1	Vrn-B1b	Vrn-D1a	Ppd-D1b	PHS+	Sdr-B1a	Vp-1Ba,b	Heterozygous	Westonia type	Dreb-B1b	Lr14-	Lr34+	Lr68-	Yr15-	Fhb1+	1BL.1BL	Non 7OE	Ax1 or Ax2*	Glu-D1a	NA	Pinb-D1a	Pinb-B2a	Ppo-A1a	Ppo-D1b	Zds-A1b	Lcy-B1b	Pds-B1a	Pod-A1a	Psy-A1b	Psy-D1a	Psy-B1a or b	Wx-B1a	Hap-4A-C	Hap-5D-C	H1g	GS-D1a	Hap-H	Hap-G	others	Hap-H
93	Songruimai	NA	Longyan, Fujian	25.06	116.58	CL	Genetic diersity&Divergence&Selection signals&Associated analyses	Rht-B1a	Rht-D1a	vrn-A1	Vrn-B1b	Vrn-D1a	Ppd-D1b	PHS+	Sdr-B1a	Vp-1Ba,b	PHS-	Westonia type	Dreb-B1b	Lr14-	Lr34+	Lr68-	Yr15-	Fhb1+	1BL.1BL	Non 7OE	Ax1 or Ax2*	Glu-D1a	Pina-D1a	Pinb-D1a	Pinb-B2b	Ppo-A1b	Ppo-D1b	Zds-A1b	Lcy-B1b	Pds-B1a	Pod-A1a	Psy-A1b	Psy-D1a	Psy-B1a or b	Wx-B1a	Hap-4A-C	Hap-5D-C	H1c	GS-D1a	Hap-H	Hap-G	others	Hap-H
94	Shengen	NA	Huian, Fujian	25.02	118.49	CL	Genetic diersity&Divergence&Selection signals&Associated analyses	Rht-B1a	Rht-D1a	vrn-A1	vrn-B1	vrn-D1	Ppd-D1a	PHS+	Sdr-B1a	Vp-1Ba,b	PHS-	Westonia type	Dreb-B1b	Lr14-	Lr34+	Lr68-	Yr15-	Fhb1-	1BL.1BL	Non 7OE	Null	Glu-D1a	Pina-D1a	Heterozygous	Pinb-B2a	Ppo-A1a	Ppo-D1b	Zds-A1a	Lcy-B1b	Pds-B1a	Pod-A1a	Psy-A1b	Psy-D1a	Psy-B1a or b	Wx-B1a	Hap-4A-C	Hap-5D-C	H1g	GS-D1a	Hap-H	Hap-A	others	Hap-H
95	Shanglinxiaomai	NA	Shanglin, Guangxi	23.24	108.36	CL	Genetic diersity&Divergence&Selection signals&Associated analyses	Rht-B1a	Rht-D1a	vrn-A1	vrn-B1	Vrn-D1a	Ppd-D1a	PHS+	Sdr-B1a	Vp-1Ba,b	PHS-	Westonia type	Dreb-B1b	Lr14-	Lr34-	Lr68-	Yr15-	Fhb1-	1BL.1BL	7OE	Ax1 or Ax2*	Glu-D1a	Pina-D1a	Pinb-D1a	Pinb-B2a	Ppo-A1b	Ppo-D1b	Zds-A1a	Lcy-B1b	Pds-B1a	Pod-A1a	Psy-A1b	Psy-D1a	Psy-B1a or b	Wx-B1a	Hap-4A-C	Hap-5D-C	H1g	GS-D1a	Hap-H	Hap-A	others	Hap-H
96	Kangxiu 10	1966	Fujian	26.05	117.35	MCC	Genetic diersity&Divergence&Selection signals&Associated analyses	Rht-B1a	Rht-D1a	vrn-A1	vrn-B1	vrn-D1	Ppd-D1a	PHS+	Sdr-B1a	Vp-1Ba,b	PHS-	Westonia type	Dreb-B1a	Lr14-	Lr34+	Lr68-	Yr15-	Fhb1-	1BL.1BL	Non 7OE	Null	Glu-D1a	Pina-D1a	Pinb-D1a	Pinb-B2b	Ppo-A1a	Ppo-D1a	Zds-A1a	Lcy-B1a	Pds-B1a	Pod-A1b	Psy-A1b	Psy-D1a	Psy-B1a or b	Wx-B1a	Hap-4A-C	Hap-5D-C	H1g	GS-D1a	Hap-L	Hap-A	others	Hap-H
97	Taizhong 23	1945	Taiwan	23.54	121.04	MCC	Genetic diersity&Divergence&Selection signals&Associated analyses	Rht-B1a	Rht-D1a	vrn-A1	Vrn-B1b	vrn-D1	Ppd-D1a	PHS+	Sdr-B1a	Vp-1Ba,b	PHS+	Kauz type	Dreb-B1b	Lr14+	Lr34-	Lr68-	Yr15-	Fhb1+	1BL.1BL	Non 7OE	Ax1 or Ax2*	Glu-D1a	Pina-D1a	Pinb-D1a	Pinb-B2a	Ppo-A1a	Ppo-D1b	Zds-A1a	Lcy-B1b	Pds-B1a	Pod-A1a	Psy-A1b	Psy-D1a	Psy-B1a or b	Wx-B1a	Hap-4A-C	Hap-5D-C	H1g	GS-D1a	Hap-L	Hap-G	others	Hap-H
98	Jinmai 2148	1973	Fujian	25.42	118.09	MCC	Genetic diersity&Divergence&Selection signals&Associated analyses	Rht-B1a	Rht-D1a	vrn-A1	Vrn-B1b	vrn-D1	Ppd-D1b	Heterozygous	Sdr-B1a	Vp-1Ba,b	PHS-	Westonia type	Dreb-B1a	Lr14-	Lr34+	Lr68-	Yr15-	Fhb1-	1BL.1BL	Non 7OE	Ax1 or Ax2*	Glu-D1a	Pina-D1a	Pinb-D1a	Pinb-B2b	Ppo-A1a	Ppo-D1b	Zds-A1a	Lcy-B1b	Heterozygous	Pod-A1b	Psy-A1b	Psy-D1a	Psy-B1a or b	Wx-B1a	Hap-4A-C	Hap-5D-C	H1g	GS-D1a	Hap-L	Hap-A	others	Hap-H
99	Dixiuzao	1965	Fujian	25.46	118.09	MCC	Genetic diersity&Divergence&Selection signals&Associated analyses	Rht-B1a	Rht-D1a	Vrn-A1a	Vrn-B1b	vrn-D1	Ppd-D1a	PHS+	Sdr-B1b	Vp-1Bc	PHS-	Kauz type	Dreb-B1b	Lr14-	Lr34-	Lr68-	Yr15-	Fhb1-	1BL.1BL	Non 7OE	Null	Glu-D1a	Pina-D1a	Pinb-D1a	Pinb-B2a	Ppo-A1a	Ppo-D1a	Zds-A1b	Lcy-B1b	Pds-B1a	Pod-A1b	Psy-A1b	Psy-D1a	Psy-B1a or b	Wx-B1a	Hap-4A-C	Hap-5D-C	H1g	GS-D1a	Hap-L	Hap-G	others	Hap-H
100	Jinyang 60	1941	Shaanxi	34.15	108.56	MCC	Genetic diersity&Divergence&Selection signals&Associated analyses	Rht-B1a	Rht-D1a	vrn-A1	Vrn-B1b	vrn-D1	Ppd-D1a	PHS+	Sdr-B1a	Vp-1Ba,b	PHS+	Westonia type	Dreb-B1b	NA	Lr34-	Lr68-	Yr15-	Fhb1-	1BL.1BL	Non 7OE	Ax1 or Ax2*	Glu-D1a	Pina-D1a	Heterozygous	Pinb-B2b	Ppo-A1a	Ppo-D1b	Zds-A1a	Lcy-B1b	Pds-B1a	Pod-A1a	Psy-A1b	Psy-D1a	Psy-B1a or b	Wx-B1a	Hap-4A-T	Hap-5D-C	H1c	GS-D1a	Hap-L	Hap-G	others	Hap-H
101	Shite 14	1948	Hebei	38.02	114.27	MCC	Genetic diersity&Divergence&Selection signals&Associated analyses	Rht-B1a	Rht-D1a	vrn-A1	vrn-B1	vrn-D1	Ppd-D1a	PHS+	Sdr-B1a	Vp-1Ba,b	PHS+	Westonia type	Dreb-B1b	Lr14-	Lr34-	Lr68-	Yr15-	Fhb1-	1BL.1BL	Non 7OE	Ax1 or Ax2*	Glu-D1a	Pina-D1a	Pinb-D1a	Pinb-B2a	Ppo-A1a	Ppo-D1b	Zds-A1a	Lcy-B1b	Pds-B1a	Pod-A1a	Psy-A1b	Psy-D1a	Psy-B1a or b	Wx-B1a	Hap-4A-C	Hap-5D-C	H1c	GS-D1a	Hap-L	Hap-A	others	Hap-H
102	Fuzhuang 30	1967	Shaanxi	34.15	108.56	MCC	Genetic diersity&Divergence&Selection signals&Associated analyses	Rht-B1a	Rht-D1a	vrn-A1	Vrn-B1b	vrn-D1	Ppd-D1a	PHS+	Sdr-B1a	Vp-1Ba,b	PHS+	Westonia type	Dreb-B1b	Lr14-	Lr34-	Lr68-	Yr15-	Fhb1-	1BL.1BL	7OE	Null	Glu-D1a	Pina-D1a	Pinb-D1a	Pinb-B2b	Ppo-A1a	Ppo-D1b	Zds-A1a	Lcy-B1b	Pds-B1a	Pod-A1a	Psy-A1b	Psy-D1a	Psy-B1a or b	Wx-B1a	Hap-4A-C	Hap-5D-C	H1c	GS-D1a	Hap-L	Hap-G	others	Hap-H
103	Bima 1	1947	Shaanxi	34.15	108.56	MCC	Genetic diersity&Divergence&Selection signals&Associated analyses	Rht-B1a	Rht-D1a	vrn-A1	vrn-B1	Vrn-D1a	Ppd-D1a	PHS+	Sdr-B1b	Vp-1Ba,b	PHS+	Kauz type	Dreb-B1b	Lr14-	Lr34+	Lr68-	Yr15-	Fhb1-	1BL.1BL	7OE	Null	Glu-D1a	Pina-D1a	Pinb-D1b	Pinb-B2b	Ppo-A1a	Ppo-D1b	Zds-A1b	Lcy-B1b	Pds-B1a	Pod-A1a	Psy-A1b	Psy-D1a	Psy-B1a or b	Wx-B1a	Hap-4A-C	Hap-5D-C	H1g	GS-D1a	Hap-L	Hap-G	others	Hap-H
104	Bima 4	1947	Shaanxi	34.15	108.56	MCC	Genetic diersity&Divergence&Selection signals&Associated analyses	Rht-B1a	Rht-D1a	vrn-A1	vrn-B1	vrn-D1	Ppd-D1a	PHS-	Sdr-B1b	Vp-1Ba,b	PHS-	Westonia type	Dreb-B1a	Lr14-	Lr34+	Lr68-	Yr15-	Fhb1-	1BL.1BL	7OE	Ax1 or Ax2*	Glu-D1a	Pina-D1a	Pinb-D1b	Pinb-B2b	Ppo-A1a	Ppo-D1b	Zds-A1b	Lcy-B1b	Pds-B1a	Pod-A1a	Psy-A1b	Psy-D1a	Psy-B1a or b	Wx-B1a	Hap-4A-C	Hap-5D-C	H1c	GS-D1a	Hap-L	Hap-G	others	Hap-H
105	Shijiazhuang 54	1961	Hebei	38.02	114.27	MCC	Genetic diersity&Divergence&Selection signals&Associated analyses	Rht-B1a	Rht-D1a	vrn-A1	vrn-B1	vrn-D1	Ppd-D1a	PHS-	Sdr-B1b	Vp-1Bc	PHS-	Westonia type	Dreb-B1b	Lr14-	Lr34+	Lr68-	Yr15-	Fhb1-	1BL.1BL	Non 7OE	Ax1 or Ax2*	Glu-D1a	Pina-D1a	Pinb-D1b	Pinb-B2b	Ppo-A1a	Ppo-D1b	Zds-A1b	Lcy-B1b	Pds-B1a	Pod-A1b	Psy-A1b	Psy-D1a	Psy-B1a or b	Wx-B1a	Hap-4A-C	Hap-5D-C	H1c	GS-D1a	Hap-L	Hap-G	others	Hap-H
106	Pingyang 27	1980	Shanxi	37.52	112.32	MCC	Genetic diersity&Divergence&Selection signals&Associated analyses	Rht-B1a	Rht-D1a	vrn-A1	vrn-B1	vrn-D1	Ppd-D1a	PHS+	Sdr-B1b	Vp-1Ba,b	Heterozygous	Westonia type	Dreb-B1a	Lr14-	Lr34+	Lr68-	Yr15-	Fhb1-	1BL.1BL	Non 7OE	Null	Glu-D1a	Pina-D1a	Pinb-D1b	Pinb-B2b	Ppo-A1a	Ppo-D1b	Zds-A1b	Lcy-B1a	Pds-B1a	Pod-A1b	Psy-A1b	Psy-D1a	Psy-B1a or b	Wx-B1a	Hap-4A-C	Hap-5D-C	H1c	GS-D1b	Hap-L	Hap-G	others	Hap-H
107	Fengchan 3	1966	Shaanxi	34.15	108.56	MCC	Genetic diersity&Divergence&Selection signals&Associated analyses	Rht-B1a	Rht-D1a	vrn-A1	vrn-B1	Vrn-D1a	Ppd-D1a	PHS+	Sdr-B1a	Vp-1Ba,b	PHS+	Westonia type	Dreb-B1b	Lr14-	Lr34-	Lr68-	Yr15-	Fhb1+	1BL.1BL	Non 7OE	Ax1 or Ax2*	Glu-D1a	Pina-D1a	Pinb-D1a	Pinb-B2a	Ppo-A1b	Ppo-D1b	Zds-A1a	Lcy-B1b	Pds-B1a	Pod-A1a	Psy-A1b	Psy-D1a	Psy-B1a or b	Wx-B1a	Hap-4A-C	Hap-5D-C	H1c	GS-D1a	Hap-H	Hap-A	others	Hap-H
108	Taishan 1	1971	Shandong	36.11	117	MCC	Genetic diersity&Divergence&Selection signals&Associated analyses	Rht-B1a	Rht-D1a	vrn-A1	vrn-B1	vrn-D1	Ppd-D1a	PHS-	Sdr-B1b	Vp-1Ba,b	PHS-	Kauz type	Dreb-B1b	Lr14-	Lr34+	Lr68-	Yr15-	Fhb1-	1BL.1BL	Non 7OE	Ax1 or Ax2*	Glu-D1a	Pina-D1a	Pinb-D1a	Pinb-B2a	Ppo-A1b	Ppo-D1b	Zds-A1b	Lcy-B1a	Pds-B1a	Pod-A1b	Psy-A1b	Psy-D1a	Psy-B1a or b	Wx-B1a	Hap-4A-C	Hap-5D-C	H1g	GS-D1a	Hap-L	Hap-G	others	Hap-H
109	Jinan 2	1959	Shandong	36.34	116.09	MCC	Genetic diersity&Divergence&Selection signals&Associated analyses	Rht-B1a	Rht-D1a	vrn-A1	vrn-B1	vrn-D1	Ppd-D1a	PHS+	Sdr-B1b	Vp-1Ba,b	PHS-	Kauz type	Dreb-B1a	Lr14-	Lr34+	Lr68-	Yr15-	Fhb1-	1BL.1BL	7OE	Ax1 or Ax2*	Glu-D1a	Pina-D1a	Pinb-D1b	Pinb-B2a	Ppo-A1a	Ppo-D1b	Zds-A1b	Lcy-B1b	Pds-B1a	Pod-A1a	Psy-A1b	Psy-D1a	Psy-B1a or b	Wx-B1a	Hap-4A-C	Hap-5D-C	H1g	GS-D1a	Hap-L	Hap-G	others	Hap-H
110	Youbao	1964	Shandong	36.34	116	MCC	Genetic diersity&Divergence&Selection signals&Associated analyses	Rht-B1a	Rht-D1b	vrn-A1	vrn-B1	vrn-D1	Ppd-D1a	PHS+	Sdr-B1b	Vp-1Bc	PHS+	Heterozygous	Dreb-B1b	Lr14-	Lr34+	Lr68-	Yr15-	Fhb1-	1BL.1BL	Non 7OE	Heterozygous	Glu-D1a	Pina-D1a	Pinb-D1b	Pinb-B2a	Ppo-A1a	Ppo-D1b	Zds-A1b	Lcy-B1b	Pds-B1a	Heterozygous	Psy-A1b	Psy-D1a	Psy-B1a or b	Wx-B1a	Hap-4A-C	Hap-5D-C	H1g	GS-D1b	Hap-L	Hap-G	others	Hap-H
111	Bainong 3217	1975	Henan	35	115	MCC	Genetic diersity&Divergence&Selection signals&Associated analyses	Rht-B1a	Rht-D1b	vrn-A1	vrn-B1	Vrn-D1a	Ppd-D1a	PHS+	Sdr-B1a	Vp-1Ba,b	PHS+	Westonia type	Dreb-B1a	Lr14+	Lr34+	Lr68-	Yr15-	Fhb1-	1BL.1BL	Non 7OE	Null	Glu-D1a	Pina-D1a	Pinb-D1a	Pinb-B2a	Ppo-A1a	Ppo-D1b	Zds-A1b	Lcy-B1b	Pds-B1b	Pod-A1a	Psy-A1b	Psy-D1a	Psy-B1a or b	Wx-B1a	Hap-4A-T	Hap-5D-C	H1g	GS-D1b	Hap-L	Hap-A	others	Hap-H
112	Yannong 15	1976	Shandong	37.24	121.25	MCC	Genetic diersity&Divergence&Selection signals&Associated analyses	Rht-B1a	Rht-D1a	vrn-A1	vrn-B1	Vrn-D1a	Ppd-D1b	PHS+	Sdr-B1b	Vp-1Bc	PHS+	Westonia type	Dreb-B1a	Lr14+	Lr34+	Lr68-	Yr15-	Fhb1-	1BL.1BL	Non 7OE	Null	Glu-D1a	Pina-D1a	Pinb-D1a	Pinb-B2a	Ppo-A1a	Ppo-D1b	Zds-A1b	Lcy-B1b	Pds-B1b	Heterozygous	Psy-A1b	Psy-D1a	Psy-B1a or b	Wx-B1a	Hap-4A-C	Hap-5D-C	H1g	GS-D1b	Hap-L	Hap-G	Hap-1	Hap-H
113	Xinong 6028	1951	Shaanxi	34.15	108.56	MCC	Genetic diersity&Divergence&Selection signals&Associated analyses	Rht-B1a	Rht-D1a	vrn-A1	vrn-B1	Vrn-D1a	Ppd-D1a	PHS+	Sdr-B1a	Vp-1Ba,b	PHS-	Westonia type	Dreb-B1b	Lr14-	Lr34+	Lr68-	Yr15-	Fhb1-	1BL.1BL	Non 7OE	Null	Glu-D1a	Pina-D1a	Pinb-D1a	Pinb-B2a	Ppo-A1a	Ppo-D1b	Zds-A1b	Lcy-B1b	Pds-B1a	Pod-A1a	Psy-A1b	Psy-D1a	Psy-B1a or b	Wx-B1a	Hap-4A-T	Hap-5D-C	H1c	GS-D1a	Hap-L	Hap-A	others	Hap-H
114	Shijiazhuang 407	1950	Hebei	38.02	114.27	MCC	Genetic diersity&Divergence&Selection signals&Associated analyses	Rht-B1a	Rht-D1a	vrn-A1	vrn-B1	vrn-D1	Ppd-D1a	PHS+	Sdr-B1b	Vp-1Bc	PHS-	Kauz type	Dreb-B1b	Lr14-	Lr34+	Lr68-	Yr15-	Fhb1-	1BL.1BL	Non 7OE	Ax1 or Ax2*	Glu-D1a	Pina-D1a	Pinb-D1a	Pinb-B2b	Ppo-A1a	Ppo-D1b	Zds-A1b	Lcy-B1b	Pds-B1a	Pod-A1a	Psy-A1b	Psy-D1a	Psy-B1a or b	Wx-B1a	Hap-4A-C	Hap-5D-C	H1g	GS-D1a	Hap-L	Hap-G	others	Hap-H
115	Jimai 2	1970	Hebei	38.02	114.27	MCC	Genetic diersity&Divergence&Selection signals&Associated analyses	Rht-B1a	Rht-D1a	vrn-A1	vrn-B1	vrn-D1	Ppd-D1a	Heterozygous	Sdr-B1b	Vp-1Bc	Heterozygous	Westonia type	Dreb-B1a	Lr14-	Lr34+	Lr68-	Yr15-	Fhb1-	1BL.1BL	Non 7OE	Heterozygous	Glu-D1a	Pina-D1a	Pinb-D1a	Pinb-B2b	Ppo-A1a	Ppo-D1a	Zds-A1a	Lcy-B1b	Pds-B1a	Pod-A1a	Psy-A1b	Psy-D1a	Psy-B1a or b	Wx-B1a	Heterozygous	Hap-5D-C	H1g	GS-D1a	Hap-L	Hap-A	others	Hap-H
116	Neixiang 5	1958	Henan	35	115	MCC	Genetic diersity&Divergence&Selection signals&Associated analyses	Rht-B1a	Rht-D1a	vrn-A1	vrn-B1	Vrn-D1a	Ppd-D1a	PHS+	Sdr-B1b	Vp-1Bc	PHS-	Kauz type	Dreb-B1a	Lr14+	Lr34+	Lr68-	Yr15-	Fhb1-	1BL.1BL	Non 7OE	Ax1 or Ax2*	Glu-D1a	Pina-D1a	Pinb-D1a	Pinb-B2a	Ppo-A1b	Ppo-D1a	Zds-A1a	Lcy-B1b	Pds-B1a	Pod-A1b	Psy-A1b	Psy-D1a	Psy-B1a or b	Wx-B1a	Hap-4A-C	Hap-5D-C	H1g	GS-D1a	Hap-L	Hap-G	others	Hap-H
117	Zhengzhou 6	1965	Henan	34.37	113.51	MCC	Genetic diersity&Divergence&Selection signals&Associated analyses	Rht-B1a	Heterozygous	vrn-A1	vrn-B1	Vrn-D1a	Ppd-D1a	PHS+	Heterozygous	Vp-1Bc	PHS+	Westonia type	Dreb-B1a	Lr14+	Lr34+	Lr68-	Yr15-	Fhb1-	1BL.1BL	Non 7OE	Heterozygous	Glu-D1a	Pina-D1a	Pinb-D1b	Pinb-B2a	Ppo-A1b	Ppo-D1b	Zds-A1a	Lcy-B1b	Pds-B1a	Pod-A1a	Psy-A1b	Psy-D1a	Psy-B1a or b	Wx-B1a	Heterozygous	Hap-5D-C	H1g	GS-D1b	Heterozygous	Heterozygous	others	Hap-H
118	Xiannong 39	1964	Shaanxi	34.15	108.56	MCC	Genetic diersity&Divergence&Selection signals&Associated analyses	Rht-B1a	Rht-D1b	vrn-A1	vrn-B1	vrn-D1	Ppd-D1a	PHS+	Sdr-B1b	Vp-1Bc	PHS+	Westonia type	Dreb-B1a	Lr14+	Lr34+	Lr68-	Yr15+	Fhb1-	1BL.1RS	Non 7OE	Null	Glu-D1d	Pina-D1a	Heterozygous	Pinb-B2a	Ppo-A1a	Ppo-D1b	Zds-A1b	Lcy-B1b	Pds-B1b	Pod-A1a	Psy-A1b	Psy-D1a	Psy-B1a or b	Wx-B1a	Hap-4A-C	Hap-5D-C	H1g	GS-D1a	Hap-L	Hap-G	others	Hap-H
119	Jinan 17	1993	Shandong	36.34	116	MCC	Genetic diersity&Divergence&Selection signals&Associated analyses	Rht-B1a	Rht-D1b	vrn-A1	vrn-B1	vrn-D1	Ppd-D1a	PHS+	Sdr-B1b	Vp-1Bc	PHS+	Westonia type	Dreb-B1a	Lr14+	Lr34+	Lr68-	Yr15-	Fhb1-	1BL.1BL	Non 7OE	Null	Glu-D1a	Pina-D1a	Pinb-D1b	Pinb-B2b	Ppo-A1a	Ppo-D1b	Zds-A1b	Lcy-B1b	Pds-B1b	Pod-A1b	Psy-A1b	Psy-D1a	Psy-B1a or b	Wx-B1a	Hap-4A-C	Hap-5D-C	H1g	GS-D1a	Hap-L	Hap-A	Hap-1	Hap-H
120	Xiaoyan 6	1981	Beijing	39.54	116.24	MCC	Genetic diersity&Divergence&Selection signals&Associated analyses	Rht-B1b	Rht-D1a	vrn-A1	vrn-B1	vrn-D1	Ppd-D1a	PHS+	Sdr-B1a	Vp-1Bc	PHS-	Kauz type	Dreb-B1a	Lr14+	Lr34+	Lr68-	Yr15-	Fhb1-	1BL.1BL	Non 7OE	Ax1 or Ax2*	Glu-D1a	Pina-D1a	Pinb-D1b	Pinb-B2b	Ppo-A1a	Ppo-D1b	Zds-A1a	Lcy-B1b	Pds-B1b	Pod-A1b	Psy-A1b	Psy-D1a	Psy-B1a or b	Wx-B1a	Hap-4A-C	Hap-5D-C	H1g	GS-D1a	Hap-L	Hap-A	others	Hap-H
121	Shannong 7859	1989	Shaanxi	34.15	108.56	MCC	Genetic diersity&Divergence&Selection signals&Associated analyses	Rht-B1b	Rht-D1a	vrn-A1	vrn-B1	vrn-D1	Ppd-D1a	PHS-	Sdr-B1a	Vp-1Ba,b	PHS-	Kauz type	Dreb-B1b	Lr14+	Lr34+	Lr68-	Yr15-	Fhb1-	1BL.1RS	Non 7OE	Ax1 or Ax2*	Glu-D1a	Pina-D1a	Pinb-D1a	Pinb-B2a	Ppo-A1b	Ppo-D1b	Zds-A1a	Lcy-B1b	Pds-B1b	Pod-A1b	Psy-A1b	Psy-D1a	Psy-B1a or b	Wx-B1a	Hap-4A-C	Hap-5D-C	H1g	GS-D1a	Hap-L	Hap-A	others	Hap-H
122	Aifeng 3	1971	Shaanxi	34.15	108.56	MCC	Genetic diersity&Divergence&Selection signals&Associated analyses	Rht-B1a	Rht-D1b	vrn-A1	vrn-B1	Vrn-D1a	Ppd-D1a	PHS-	Sdr-B1b	Vp-1Ba,b	PHS-	Westonia type	Dreb-B1b	Lr14+	Lr34+	Lr68-	Heterozygous	Fhb1-	1BL.1BL	Non 7OE	Null	Glu-D1a	Pina-D1a	Pinb-D1a	Pinb-B2a	Ppo-A1a	Ppo-D1b	Zds-A1b	Lcy-B1b	Pds-B1b	Pod-A1a	Psy-A1b	Psy-D1a	Psy-B1a or b	Wx-B1a	Hap-4A-C	Hap-5D-C	H1c	GS-D1a	Hap-H	Hap-G	others	Hap-H
123	Lumai 1	1975	Shandong	36.11	117	MCC	Genetic diersity&Divergence&Selection signals&Associated analyses	Rht-B1a	Rht-D1b	vrn-A1	vrn-B1	vrn-D1	Ppd-D1a	PHS-	Sdr-B1b	Vp-1Ba,b	PHS-	Kauz type	Dreb-B1a	Lr14+	Lr34+	Lr68-	Yr15+	Fhb1-	1BL.1RS	7OE	Null	Glu-D1a	Pina-D1a	Pinb-D1a	Pinb-B2a	Ppo-A1a	Ppo-D1b	Zds-A1a	Lcy-B1a	Pds-B1a	Pod-A1a	Psy-A1b	Psy-D1a	Psy-B1a or b	Wx-B1a	Hap-4A-C	Hap-5D-C	H1g	GS-D1a	Hap-L	Hap-G	others	Hap-H
124	Wenmai 6	1993	Henan	35	115	MCC	Genetic diersity&Divergence&Selection signals&Associated analyses	Rht-B1a	Rht-D1b	vrn-A1	vrn-B1	vrn-D1	Ppd-D1a	PHS+	Sdr-B1b	Vp-1Bc	PHS-	Westonia type	Dreb-B1b	Lr14+	Lr34+	Lr68-	Yr15-	Fhb1-	1BL.1BL	Non 7OE	Null	Glu-D1a	Pina-D1a	Pinb-D1a	Pinb-B2a	Ppo-A1b	Ppo-D1b	Zds-A1a	Lcy-B1a	Pds-B1a	Pod-A1b	Psy-A1b	Psy-D1a	Psy-B1a or b	Wx-B1a	Hap-4A-C	Hap-5D-C	H1g	GS-D1a	Hap-L	Hap-A	Hap-1	Hap-H
125	Laizhou 953	1990	Shandong	36.34	116	MCC	Genetic diersity&Divergence&Selection signals&Associated analyses	Rht-B1a	Rht-D1a	vrn-A1	vrn-B1	vrn-D1	Ppd-D1a	PHS-	Sdr-B1b	Vp-1Bc	PHS-	Kauz type	Dreb-B1a	Lr14-	Lr34+	Lr68-	Yr15-	Fhb1-	1BL.1RS	Non 7OE	Ax1 or Ax2*	Glu-D1a	Pina-D1a	Pinb-D1a	Pinb-B2b	Ppo-A1a	Ppo-D1b	Zds-A1a	Lcy-B1b	Pds-B1a	Pod-A1b	Psy-A1b	Psy-D1a	Psy-B1a or b	Heterozygous	Hap-4A-C	Hap-5D-C	H1g	GS-D1a	Hap-L	Hap-A	others	Hap-H
126	Zhengzhou 741	1970	Henan	34.37	113.51	MCC	Genetic diersity&Divergence&Selection signals&Associated analyses	Rht-B1b	Rht-D1b	vrn-A1	vrn-B1	vrn-D1	Ppd-D1b	PHS+	Sdr-B1b	Vp-1Ba,b	PHS-	Westonia type	Dreb-B1a	Lr14-	Lr34+	Lr68-	Yr15-	Fhb1-	1BL.1RS	Non 7OE	Null	Glu-D1a	Pina-D1a	Pinb-D1a	Pinb-B2a	Ppo-A1b	Ppo-D1a	Zds-A1a	Lcy-B1b	Pds-B1b	Pod-A1b	Psy-A1b	Psy-D1a	Psy-B1a or b	Wx-B1a	Hap-4A-C	Hap-5D-C	H1g	GS-D1a	Hap-L	Hap-G	others	Hap-H
127	Baimangmai	NA	Jixian, Hebei	38.02	114.27	CL	Genetic diersity&Divergence&Selection signals&Associated analyses	Rht-B1a	Rht-D1a	vrn-A1	vrn-B1	vrn-D1	Ppd-D1b	PHS+	Sdr-B1a	Vp-1Ba,b	PHS+	Westonia type	Dreb-B1b	Lr14-	Lr34-	Lr68-	Yr15-	Fhb1-	1BL.1BL	7OE	Heterozygous	Glu-D1a	Pina-D1a	Pinb-D1a	Pinb-B2b	Ppo-A1a	Ppo-D1a	Zds-A1a	Lcy-B1b	Pds-B1a	Pod-A1a	Psy-A1b	Psy-D1a	Psy-B1a or b	Wx-B1a	Hap-4A-C	Hap-5D-C	H1g	GS-D1a	Hap-L	Hap-A	Hap-1	Hap-H
128	Huangguaxian	NA	Kaifeng, Henan	34.47	118	CL	Genetic diersity&Divergence&Selection signals&Associated analyses	Rht-B1a	Rht-D1a	vrn-A1	vrn-B1	Vrn-D1a	Ppd-D1b	PHS+	Sdr-B1a	Vp-1Bc	PHS+	Westonia type	Dreb-B1b	Lr14-	Heterozygous	Lr68-	Yr15-	Fhb1-	1BL.1BL	7OE	Ax1 or Ax2*	Glu-D1a	Pina-D1a	Pinb-D1a	Pinb-B2b	Ppo-A1a	Ppo-D1a	Zds-A1a	Lcy-B1b	Pds-B1a	Pod-A1a	Psy-A1b	Psy-D1a	Psy-B1a or b	Wx-B1a	Hap-4A-C	Hap-5D-C	H1c	GS-D1a	Hap-L	Hap-G	others	Hap-H
129	Banjiemang	NA	Fushan, Shandong	36.34	116	CL	Genetic diersity&Divergence&Selection signals&Associated analyses	Rht-B1a	Rht-D1a	vrn-A1	vrn-B1	vrn-D1	Ppd-D1b	PHS+	Sdr-B1a	Vp-1Bc	PHS+	Westonia type	Dreb-B1b	Lr14-	Lr34-	Lr68-	Yr15-	Fhb1-	1BL.1BL	Non 7OE	Ax1 or Ax2*	Glu-D1a	Pina-D1a	Pinb-D1a	Pinb-B2b	Ppo-A1a	Ppo-D1a	Zds-A1a	Lcy-B1b	Pds-B1a	Pod-A1a	Psy-A1b	Psy-D1a	Psy-B1a or b	Wx-B1a	Hap-4A-C	Hap-5D-C	H1c	GS-D1a	Hap-L	Hap-G	others	Hap-H
130	Laolaixia	NA	Changqing, Shandong	36.33	116.44	CL	Genetic diersity&Divergence&Selection signals&Associated analyses	Rht-B1a	Rht-D1a	vrn-A1	vrn-B1	vrn-D1	Ppd-D1b	PHS+	Sdr-B1a	Vp-1Bc	PHS+	Westonia type	Dreb-B1b	Lr14-	Heterozygous	Lr68-	Yr15-	Fhb1-	1BL.1BL	7OE	Ax1 or Ax2*	Glu-D1a	Pina-D1a	Pinb-D1a	Pinb-B2b	Ppo-A1a	Ppo-D1b	Zds-A1b	Lcy-B1b	Pds-B1a	Pod-A1a	Psy-A1b	Psy-D1a	Psy-B1a or b	Wx-B1a	Hap-4A-C	Hap-5D-C	H1c	GS-D1b	Hap-H	Hap-A	others	Hap-H
131	Louguding	NA	Licheng, Shandong	36.33	116.44	CL	Genetic diersity&Divergence&Selection signals&Associated analyses	Rht-B1a	Rht-D1a	vrn-A1	vrn-B1	vrn-D1	Heterozygous	PHS+	Sdr-B1a	Vp-1Ba,b	PHS+	Westonia type	Dreb-B1b	Lr14-	Lr34-	Lr68-	Yr15-	Fhb1-	1BL.1BL	7OE	Ax1 or Ax2*	Glu-D1a	Pina-D1a	Pinb-D1a	Pinb-B2b	Ppo-A1a	Ppo-D1b	Zds-A1a	Lcy-B1b	Pds-B1a	Pod-A1a	Psy-A1b	Psy-D1a	Psy-B1a or b	Wx-B1a	Hap-4A-C	Hap-5D-C	H1c	GS-D1a	Hap-L	Hap-G	others	Hap-H
132	Xishanbiansui	NA	Jiaonan, Shandong	36.33	116.44	CL	Genetic diersity&Divergence&Selection signals&Associated analyses	Rht-B1a	Rht-D1a	vrn-A1	vrn-B1	Vrn-D1a	Ppd-D1a	PHS+	Sdr-B1a	Vp-1Ba,b	PHS+	Westonia type	Dreb-B1b	Lr14-	Lr34-	Lr68-	Yr15-	Fhb1-	1BL.1BL	7OE	Ax1 or Ax2*	Glu-D1a	Pina-D1a	Pinb-D1a	Pinb-B2b	Ppo-A1a	Ppo-D1a	Heterozygous	Lcy-B1b	Pds-B1a	Pod-A1a	Psy-A1b	Psy-D1a	Psy-B1a or b	Wx-B1a	Hap-4A-C	Hap-5D-C	H1c	GS-D1a	Hap-H	Hap-G	others	Hap-H
133	Honggoudou	NA	Mengxian, Henan	34.9	112	CL	Genetic diersity&Divergence&Selection signals&Associated analyses	Rht-B1a	Rht-D1a	vrn-A1	vrn-B1	vrn-D1	Ppd-D1b	PHS+	Sdr-B1a	Vp-1Ba,b	PHS+	Westonia type	Dreb-B1b	Lr14-	Lr34-	Lr68-	Yr15-	Fhb1-	1BL.1BL	7OE	Ax1 or Ax2*	Glu-D1a	Pina-D1a	Pinb-D1a	Pinb-B2b	Ppo-A1a	Ppo-D1b	Zds-A1a	Lcy-B1b	Pds-B1a	Pod-A1b	Psy-A1b	Psy-D1a	Psy-B1a or b	Wx-B1a	Hap-4A-C	Hap-5D-C	H1c	GS-D1a	Hap-L	Hap-G	Hap-1	Hap-H
134	Baihuomai	NA	Yuncheng, Shanxi	35.31	111.04	CL	Genetic diersity&Divergence&Selection signals&Associated analyses	Rht-B1a	Rht-D1a	vrn-A1	Vrn-B1b	Vrn-D1a	Ppd-D1b	PHS+	Sdr-B1a	Vp-1Ba,b	PHS+	Westonia type	Dreb-B1b	Lr14-	Heterozygous	Lr68-	Yr15-	Fhb1-	1BL.1BL	Non 7OE	Ax1 or Ax2*	Glu-D1a	Pina-D1a	Pinb-D1a	Pinb-B2b	Ppo-A1a	Ppo-D1b	Zds-A1a	Lcy-B1b	Pds-B1a	Pod-A1a	Psy-A1b	Psy-D1a	Psy-B1a or b	Wx-B1a	Heterozygous	Hap-5D-C	H1c	GS-D1a	Hap-L	Hap-G	others	Hap-H
135	Sanyuehuang	NA	Wenxian, Henan	34.56	113	CL	Genetic diersity&Divergence&Selection signals&Associated analyses	Rht-B1a	Rht-D1a	vrn-A1	Vrn-B1b	Vrn-D1a	Ppd-D1b	PHS+	Sdr-B1a	Vp-1Ba,b	PHS+	Westonia type	Dreb-B1b	Lr14+	Lr34-	Lr68-	Yr15-	Fhb1-	1BL.1BL	7OE	Ax1 or Ax2*	Glu-D1a	Pina-D1a	Pinb-D1a	Pinb-B2b	Ppo-A1a	Ppo-D1a	Zds-A1a	Lcy-B1b	Pds-B1a	Pod-A1a	Psy-A1b	Psy-D1a	Psy-B1a or b	Wx-B1a	Hap-4A-C	Hap-5D-C	H1c	GS-D1a	Hap-L	Hap-G	others	Hap-H
136	Hongqiangchang	NA	Chaoyi, Shaanxi	34.47	110.05	CL	Genetic diersity&Divergence&Selection signals&Associated analyses	Rht-B1a	Rht-D1a	vrn-A1	vrn-B1	Vrn-D1a	Ppd-D1a	PHS+	Sdr-B1a	Vp-1Ba,b	PHS+	Westonia type	Dreb-B1b	Lr14+	Lr34-	Lr68-	Yr15-	Fhb1-	1BL.1BL	Non 7OE	Ax1 or Ax2*	Glu-D1a	Pina-D1a	Pinb-D1a	Pinb-B2b	Ppo-A1a	Ppo-D1b	Zds-A1a	Lcy-B1b	Pds-B1a	Pod-A1a	Psy-A1b	Psy-D1a	Psy-B1a or b	Wx-B1a	Hap-4A-T	Hap-5D-C	H1c	GS-D1a	Hap-L	Hap-G	others	Hap-H
137	Youzimai	NA	Qingfeng, Henan	35.53	115	CL	Genetic diersity&Divergence&Selection signals&Associated analyses	Rht-B1a	Rht-D1a	vrn-A1	vrn-B1	Vrn-D1a	Ppd-D1a	PHS+	Sdr-B1a	Vp-1Ba,b	PHS+	Westonia type	Dreb-B1b	Lr14-	Lr34-	Lr68-	Yr15-	Fhb1-	1BL.1BL	Non 7OE	Ax1 or Ax2*	Glu-D1a	Pina-D1a	Pinb-D1a	Pinb-B2b	Ppo-A1a	Ppo-D1b	Zds-A1a	Lcy-B1b	Pds-B1a	Pod-A1a	Psy-A1b	Psy-D1a	Psy-B1a or b	Wx-B1a	Hap-4A-C	Hap-5D-C	H1c	GS-D1a	Hap-L	Hap-G	others	Hap-H
138	Pingyuan 50	NA	Xiuwu, Henan	35.13	113.15	CL	Genetic diersity&Divergence&Selection signals&Associated analyses	Rht-B1a	Rht-D1a	vrn-A1	vrn-B1	Vrn-D1a	Ppd-D1b	PHS+	Sdr-B1a	Vp-1Bc	PHS+	Westonia type	Dreb-B1b	Lr14+	Heterozygous	Lr68-	Yr15-	Fhb1-	1BL.1BL	Non 7OE	Ax1 or Ax2*	Glu-D1a	Pina-D1a	Pinb-D1a	Pinb-B2a	Ppo-A1a	Ppo-D1b	Zds-A1a	Lcy-B1b	Pds-B1a	Pod-A1a	Psy-A1b	Psy-D1a	Psy-B1a or b	Wx-B1a	Hap-4A-C	Hap-5D-C	H1c	GS-D1a	Hap-H	Hap-G	others	Hap-H
139	Baibiansui	NA	Wendeng, Shandong	36.33	116.44	CL	Genetic diersity&Divergence&Selection signals&Associated analyses	Rht-B1a	Rht-D1a	vrn-A1	Vrn-B1b	vrn-D1	Ppd-D1a	PHS+	Sdr-B1b	Vp-1Ba,b	PHS+	Westonia type	Dreb-B1b	Lr14+	Lr34+	Lr68+	Yr15-	Fhb1-	1BL.1BL	7OE	Ax1 or Ax2*	Glu-D1a	Pina-D1a	Heterozygous	Pinb-B2a	Ppo-A1a	Ppo-D1a	Zds-A1a	Lcy-B1b	Pds-B1a	Pod-A1b	Psy-A1b	Psy-D1a	Psy-B1c	Wx-B1a	Hap-4A-C	Hap-5D-C	H1g	GS-D1a	Hap-L	Hap-A	others	Hap-H
140	Baiqimai	NA	Tianshui, Gansu	34.34	105.43	CL	Genetic diersity&Divergence&Selection signals&Associated analyses	Rht-B1a	Rht-D1a	vrn-A1	vrn-B1	vrn-D1	Ppd-D1b	PHS+	Sdr-B1a	Vp-1Ba,b	PHS+	Westonia type	Dreb-B1b	Lr14+	Lr34-	Lr68-	Yr15-	Fhb1-	1BL.1BL	7OE	Ax1 or Ax2*	Glu-D1a	Pina-D1a	Pinb-D1a	Pinb-B2b	Ppo-A1a	Ppo-D1b	Zds-A1a	Lcy-B1b	Pds-B1a	Pod-A1a	Psy-A1b	Psy-D1a	Psy-B1a or b	Wx-B1a	Hap-4A-T	Hap-5D-C	H1c	GS-D1a	Hap-L	Hap-G	others	Hap-H
141	Baituzitou	NA	Laidong, Shandong	36.33	116.44	CL	Genetic diersity&Divergence&Selection signals&Associated analyses	Rht-B1a	Rht-D1a	vrn-A1	vrn-B1	vrn-D1	Ppd-D1b	PHS+	Sdr-B1a	Vp-1Ba,b	PHS+	Westonia type	Dreb-B1b	Lr14+	Lr34-	Lr68-	Yr15-	Fhb1-	1BL.1BL	7OE	Ax1 or Ax2*	Glu-D1a	Pina-D1a	Pinb-D1a	Pinb-B2a	Ppo-A1a	Ppo-D1a	Zds-A1a	Lcy-B1b	Pds-B1a	Pod-A1a	Psy-A1b	Psy-D1a	Psy-B1a or b	Wx-B1a	Hap-4A-C	Hap-5D-C	H1c	GS-D1a	Hap-L	Hap-G	others	Hap-H
142	Youmangsaogudan	NA	Anyang, Henan	36	114	CL	Genetic diersity&Divergence&Selection signals&Associated analyses	Rht-B1a	Rht-D1a	vrn-A1	vrn-B1	Vrn-D1a	Ppd-D1b	PHS+	Sdr-B1a	Vp-1Bc	PHS+	Westonia type	Dreb-B1a	Lr14+	Lr34-	Lr68-	Yr15-	Fhb1-	1BL.1BL	7OE	Ax1 or Ax2*	Glu-D1a	Pina-D1a	Pinb-D1a	Pinb-B2b	Ppo-A1a	Ppo-D1b	Zds-A1a	Lcy-B1b	Pds-B1a	Pod-A1a	Psy-A1b	Psy-D1a	Psy-B1a or b	Wx-B1a	Hap-4A-C	Hap-5D-C	H1c	GS-D1a	Hap-L	Hap-G	Hap-1	Hap-H
143	Fuyanghong	NA	Fuyang, Anhui	32.53	115.81	CL	Genetic diersity&Divergence&Selection signals&Associated analyses	Rht-B1a	Rht-D1a	vrn-A1	Vrn-B1b	Vrn-D1a	Ppd-D1a	PHS+	Sdr-B1a	Vp-1Bc	PHS+	Westonia type	Dreb-B1b	Lr14+	Lr34-	Lr68-	Yr15-	Fhb1-	1BL.1BL	Non 7OE	Null	Glu-D1a	Pina-D1a	Pinb-D1a	Pinb-B2a	Ppo-A1a	Ppo-D1b	Zds-A1a	Lcy-B1b	Pds-B1a	Pod-A1a	Psy-A1b	Psy-D1a	Psy-B1a or b	Wx-B1a	Hap-4A-C	Hap-5D-C	H1c	GS-D1a	Hap-H	Hap-G	others	Hap-H
144	Mazhamai	NA	Fufeng, Shaanxi	34.22	107.35	CL	Genetic diersity&Divergence&Selection signals&Associated analyses	Rht-B1a	Rht-D1a	vrn-A1	vrn-B1	Vrn-D1a	Ppd-D1a	PHS+	Sdr-B1b	Vp-1Ba,b	PHS+	Westonia type	Dreb-B1b	Lr14-	Lr34-	Lr68-	Yr15-	Fhb1-	1BL.1BL	7OE	Ax1 or Ax2*	Glu-D1a	Pina-D1a	Pinb-D1a	Pinb-B2b	Ppo-A1a	Ppo-D1b	Zds-A1a	Lcy-B1b	Pds-B1a	Pod-A1a	Psy-A1b	Psy-D1a	Psy-B1a or b	Wx-B1a	Hap-4A-C	Hap-5D-C	H1c	GS-D1a	Hap-L	Hap-G	others	Hap-H
145	Qiangchangmai	NA	Changan, Shaanxi	34.09	108.54	CL	Genetic diersity&Divergence&Selection signals&Associated analyses	Rht-B1a	Rht-D1a	vrn-A1	vrn-B1	vrn-D1	Ppd-D1b	PHS+	Sdr-B1b	Vp-1Ba,b	PHS+	Westonia type	Dreb-B1b	Lr14-	Lr34-	Lr68-	Yr15-	Fhb1-	1BL.1BL	Non 7OE	Ax1 or Ax2*	Glu-D1a	Pina-D1a	Pinb-D1a	Pinb-B2b	Ppo-A1a	Ppo-D1b	Zds-A1a	Lcy-B1b	Pds-B1a	Pod-A1a	Psy-A1b	Psy-D1a	Psy-B1a or b	Wx-B1a	Hap-4A-C	Hap-5D-C	H1g	GS-D1a	Heterozygous	Hap-G	others	Hap-H
146	Huomai	NA	Zhangchuan, Gansu	34.59	106.12	CL	Genetic diersity&Divergence&Selection signals&Associated analyses	Rht-B1a	Rht-D1a	vrn-A1	vrn-B1	vrn-D1	Ppd-D1b	PHS+	Sdr-B1a	Vp-1Ba,b	PHS+	Westonia type	Dreb-B1b	Lr14-	Lr34-	Lr68-	Yr15-	Fhb1-	1BL.1BL	7OE	Ax1 or Ax2*	Glu-D1a	Pina-D1a	Pinb-D1a	Pinb-B2b	Ppo-A1a	Ppo-D1a	Zds-A1a	Lcy-B1b	Pds-B1a	Pod-A1a	Psy-A1b	Psy-D1a	Psy-B1a or b	Wx-B1a	Hap-4A-C	Hap-5D-C	Heterozygous	GS-D1a	Hap-L	Hap-G	others	Hap-H
147	Meiqianwu	NA	Dafeng, Jiangsu	33.12	120.29	CL	Genetic diersity&Divergence&Selection signals&Associated analyses	Rht-B1a	Rht-D1a	vrn-A1	vrn-B1	Vrn-D1a	Ppd-D1b	PHS+	Sdr-B1a	Vp-1Bc	PHS+	Westonia type	Dreb-B1a	Lr14-	Lr34+	Lr68+	Yr15-	Fhb1-	1BL.1BL	7OE	Ax1 or Ax2*	Glu-D1a	Pina-D1a	Pinb-D1a	Pinb-B2a	Ppo-A1a	Ppo-D1b	Zds-A1a	Lcy-B1b	Pds-B1a	Pod-A1a	Psy-A1b	Psy-D1a	Psy-B1a or b	Wx-B1a	Hap-4A-C	Hap-5D-C	H1g	GS-D1a	Hap-H	Hap-G	others	Hap-H
148	Jianmai	NA	Shangqiu, Henan	34	115	CL	Genetic diersity&Divergence&Selection signals&Associated analyses	Rht-B1a	Rht-D1a	vrn-A1	Vrn-B1b	Vrn-D1a	Ppd-D1a	PHS+	Sdr-B1a	Vp-1Bc	PHS+	Westonia type	Dreb-B1b	Lr14-	Lr34-	Lr68-	Yr15-	Fhb1-	1BL.1BL	7OE	Ax1 or Ax2*	Glu-D1a	Pina-D1a	Pinb-D1a	Pinb-B2a	Ppo-A1a	Ppo-D1b	Zds-A1a	Lcy-B1b	Pds-B1a	Pod-A1a	Psy-A1b	Psy-D1a	Psy-B1a or b	Wx-B1a	Hap-4A-C	Hap-5D-C	H1c	GS-D1a	Hap-L	Hap-G	others	Hap-H
149	Sanyuehuang	NA	Linying, Henan	33	113	CL	Genetic diersity&Divergence&Selection signals&Associated analyses	Rht-B1a	Rht-D1a	vrn-A1	vrn-B1	Vrn-D1a	Ppd-D1b	PHS+	Sdr-B1a	Vp-1Bc	PHS+	Westonia type	Dreb-B1a	Lr14-	Lr34-	Lr68-	Yr15-	Fhb1-	1BL.1BL	Non 7OE	Ax1 or Ax2*	Glu-D1a	NA	Pinb-D1a	Pinb-B2b	Ppo-A1a	Ppo-D1b	Zds-A1a	Lcy-B1b	Pds-B1a	Pod-A1a	Psy-A1b	Psy-D1a	Psy-B1a or b	Wx-B1a	Hap-4A-C	Hap-5D-C	H1c	GS-D1a	Hap-H	Hap-G	others	Hap-H
150	Xiaofushou	NA	Jiyuan, Henan	35	112	CL	Genetic diersity&Divergence&Selection signals&Associated analyses	Rht-B1a	Rht-D1a	vrn-A1	vrn-B1	Vrn-D1a	Ppd-D1b	PHS+	Sdr-B1a	Vp-1Bc	PHS+	Westonia type	Dreb-B1a	Lr14+	Lr34-	Lr68-	Yr15-	Fhb1-	1BL.1BL	Non 7OE	Ax1 or Ax2*	Glu-D1a	Pina-D1a	Pinb-D1a	Pinb-B2b	Ppo-A1a	Ppo-D1b	Zds-A1b	Lcy-B1b	Pds-B1a	Pod-A1a	Psy-A1b	Psy-D1a	Psy-B1a or b	Wx-B1a	Hap-4A-C	Hap-5D-C	H1c	GS-D1a	Hap-H	Hap-G	others	Hap-H
151	Hongheshangtou	NA	Xixia, Henan	33	114	CL	Genetic diersity&Divergence&Selection signals&Associated analyses	Rht-B1a	Rht-D1a	vrn-A1	vrn-B1	Vrn-D1a	Ppd-D1a	PHS+	Sdr-B1a	Vp-1Ba,b	PHS+	Westonia type	Dreb-B1b	Lr14-	Lr34-	Lr68-	Yr15-	Fhb1-	1BL.1BL	Non 7OE	Ax1 or Ax2*	Glu-D1a	Pina-D1a	Pinb-D1a	Pinb-B2b	Ppo-A1a	Ppo-D1b	Zds-A1a	Lcy-B1b	Pds-B1a	Pod-A1a	Psy-A1b	Psy-D1a	Psy-B1a or b	Wx-B1a	Hap-4A-C	Hap-5D-C	H1g	GS-D1a	Hap-H	Hap-A	others	Hap-H
152	Dakoumai	NA	Yanshi, Henan	34	112	CL	Genetic diersity&Divergence&Selection signals&Associated analyses	Rht-B1a	Rht-D1a	vrn-A1	vrn-B1	vrn-D1	Ppd-D1a	PHS+	Sdr-B1a	Vp-1Ba,b	PHS+	Westonia type	Dreb-B1a	Lr14-	Lr34-	Lr68-	Yr15-	Fhb1-	1BL.1BL	Non 7OE	Ax1 or Ax2*	Glu-D1a	Pina-D1a	Heterozygous	Heterozygous	Ppo-A1a	Ppo-D1b	Zds-A1a	Lcy-B1b	Pds-B1a	Pod-A1a	Psy-A1b	Psy-D1a	Psy-B1a or b	Wx-B1a	Hap-4A-C	Hap-5D-C	H1g	GS-D1a	Hap-L	Hap-A	others	Hap-H
153	Tumangmai	NA	Baoji, Shaanxi	34.21	107.31	CL	Genetic diersity&Divergence&Selection signals&Associated analyses	Rht-B1a	Rht-D1a	vrn-A1	vrn-B1	Vrn-D1a	Ppd-D1a	PHS+	Sdr-B1b	Vp-1Ba,b	PHS+	Westonia type	Dreb-B1b	Lr14-	Lr34+	Lr68-	Yr15-	Fhb1-	1BL.1BL	7OE	Null	Glu-D1a	Pina-D1a	Pinb-D1a	Pinb-B2b	Ppo-A1a	Ppo-D1b	Zds-A1a	Lcy-B1b	Pds-B1a	Pod-A1a	Psy-A1b	Psy-D1a	Psy-B1a or b	Wx-B1a	Hap-4A-C	Hap-5D-C	H1c	GS-D1a	Hap-L	Hap-G	others	Hap-H
154	Baitiaoyu	NA	Mixian, Henan	34.39	114.04	CL	Genetic diersity&Divergence&Selection signals&Associated analyses	Rht-B1a	Rht-D1a	vrn-A1	vrn-B1	vrn-D1	Ppd-D1b	PHS+	Sdr-B1a	Vp-1Ba,b	PHS+	Westonia type	Dreb-B1b	Lr14-	Lr34+	Lr68-	Yr15-	Fhb1+	1BL.1BL	Non 7OE	Ax1 or Ax2*	Glu-D1a	Pina-D1a	Pinb-D1a	Pinb-B2b	Ppo-A1b	Ppo-D1b	Zds-A1a	Lcy-B1b	Pds-B1a	Pod-A1b	Psy-A1b	Psy-D1a	Psy-B1a or b	Wx-B1a	Hap-4A-C	Hap-5D-C	H1g	GS-D1a	Hap-H	Hap-A	others	Hap-H
155	Baimangmai	NA	Tongchuan, Shaanxi	34.53	108.56	CL	Genetic diersity&Divergence&Selection signals&Associated analyses	Rht-B1a	Rht-D1a	vrn-A1	vrn-B1	vrn-D1	Ppd-D1b	PHS+	Sdr-B1a	Vp-1Ba,b	PHS+	Westonia type	Dreb-B1a	Lr14-	Lr34-	Lr68-	Yr15-	Fhb1-	1BL.1BL	Non 7OE	Heterozygous	Glu-D1a	Pina-D1a	Pinb-D1a	Pinb-B2a	Ppo-A1a	Ppo-D1b	Zds-A1b	Lcy-B1b	Pds-B1b	Pod-A1a	Psy-A1b	Psy-D1a	Psy-B1a or b	Wx-B1a	Hap-4A-C	Hap-5D-C	H1g	GS-D1a	Hap-L	Hap-G	Hap-1	Hap-H
156	Dayuhua	NA	Huaiyin, Jiangsu	33.37	119.07	CL	Genetic diersity&Divergence&Selection signals&Associated analyses	Rht-B1a	Rht-D1a	vrn-A1	vrn-B1	Vrn-D1a	Ppd-D1b	PHS+	Sdr-B1a	Vp-1Bc	PHS+	Westonia type	Dreb-B1b	Lr14-	Lr34-	Lr68-	Yr15-	Fhb1-	1BL.1BL	Non 7OE	Ax1 or Ax2*	Glu-D1a	Pina-D1a	Pinb-D1a	Pinb-B2b	Ppo-A1a	Ppo-D1b	Zds-A1a	Lcy-B1b	Pds-B1a	Pod-A1a	Psy-A1b	Psy-D1a	Psy-B1a or b	Wx-B1a	Hap-4A-C	Hap-5D-C	H1c	GS-D1a	Hap-H	Hap-G	others	Hap-H
157	Fumai	NA	Lingbao, Henan	34	110	CL	Genetic diersity&Divergence&Selection signals&Associated analyses	Rht-B1a	Rht-D1a	vrn-A1	vrn-B1	Vrn-D1a	Ppd-D1a	PHS+	Sdr-B1a	Vp-1Ba,b	PHS+	Westonia type	Dreb-B1b	Lr14-	Lr34-	Lr68-	Yr15-	Fhb1-	1BL.1BL	Non 7OE	Ax1 or Ax2*	Glu-D1a	Pina-D1a	Pinb-D1a	Pinb-B2b	Ppo-A1a	Ppo-D1b	Zds-A1a	Lcy-B1b	Pds-B1a	Pod-A1a	Psy-A1b	Psy-D1a	Psy-B1a or b	Wx-B1a	Hap-4A-C	Hap-5D-C	H1c	GS-D1a	Hap-L	Hap-G	others	Hap-H
158	Laoqimai	NA	Yaoxian, Shaanxi	32.23	108.56	CL	Genetic diersity&Divergence&Selection signals&Associated analyses	Rht-B1a	Rht-D1a	vrn-A1	vrn-B1	vrn-D1	Ppd-D1b	PHS+	Sdr-B1b	Vp-1Ba,b	PHS+	Westonia type	Dreb-B1b	Lr14-	Lr34-	Lr68-	Yr15-	Fhb1-	1BL.1BL	7OE	Null	Glu-D1a	Pina-D1a	Pinb-D1a	Pinb-B2b	Ppo-A1a	Ppo-D1b	Zds-A1a	Lcy-B1b	Pds-B1a	Pod-A1b	Psy-A1b	Psy-D1a	Psy-B1a or b	Wx-B1a	Hap-4A-C	Hap-5D-C	H1c	GS-D1a	Hap-L	Hap-A	others	Hap-H
159	Chushanbao	NA	Songxian, Hehan	34	110	CL	Genetic diersity&Divergence&Selection signals&Associated analyses	Rht-B1a	Rht-D1a	vrn-A1	Vrn-B1b	Vrn-D1a	Ppd-D1b	PHS+	Sdr-B1a	Vp-1Ba,b	PHS+	Heterozygous	Dreb-B1b	Lr14-	Lr34-	Heterozygous	Yr15-	Fhb1-	1BL.1BL	7OE	Heterozygous	Glu-D1a	Pina-D1a	Pinb-D1a	Pinb-B2a	Ppo-A1a	Ppo-D1b	Zds-A1b	Lcy-B1b	Pds-B1a	Pod-A1b	NA	Psy-D1a	Psy-B1a or b	Wx-B1a	Hap-4A-C	Hap-5D-C	H1c	GS-D1a	Hap-L	Hap-A	others	Hap-H
160	Zijiehong	NA	Weixian, Shandong	36.33	116.44	CL	Genetic diersity&Divergence&Selection signals&Associated analyses	Rht-B1a	Rht-D1a	vrn-A1	vrn-B1	vrn-D1	Ppd-D1b	PHS+	Sdr-B1b	Vp-1Ba,b	PHS+	Westonia type	Dreb-B1a	Lr14-	Lr34+	Lr68-	Yr15-	Fhb1-	1BL.1BL	7OE	Null	Glu-D1a	Pina-D1a	Pinb-D1a	Pinb-B2a	Ppo-A1a	Ppo-D1b	Zds-A1b	Lcy-B1b	Pds-B1a	Pod-A1b	Psy-A1b	Psy-D1a	Psy-B1a or b	Wx-B1a	Hap-4A-C	Hap-5D-C	H1g	GS-D1a	Hap-L	Hap-G	Hap-1	Hap-H
161	Dalibanmang	NA	Huangxian, Shandong	36.33	116.44	CL	Genetic diersity&Divergence&Selection signals&Associated analyses	Rht-B1a	Rht-D1a	vrn-A1	vrn-B1	vrn-D1	Ppd-D1b	PHS+	Sdr-B1a	Vp-1Ba,b	PHS+	Westonia type	Dreb-B1a	Lr14-	Lr34-	Lr68-	Yr15-	Fhb1-	1BL.1BL	7OE	Ax1 or Ax2*	Glu-D1a	Pina-D1a	Pinb-D1a	Pinb-B2a	Ppo-A1a	Ppo-D1b	Zds-A1a	Lcy-B1b	Pds-B1a	Pod-A1a	Psy-A1b	Psy-D1a	Psy-B1a or b	Wx-B1a	Hap-4A-T	Hap-5D-C	H1c	GS-D1a	Hap-L	Hap-A	others	Hap-H
162	Liuyuehuang	NA	Xinghai, Qinghai	35.35	99.59	CL	Genetic diersity&Divergence&Selection signals&Associated analyses	Rht-B1a	Rht-D1a	vrn-A1	vrn-B1	Vrn-D1a	Ppd-D1b	PHS+	Sdr-B1a	Vp-1Ba,b	PHS+	Westonia type	Dreb-B1a	Lr14+	Lr34-	Lr68+	Yr15-	Fhb1-	1BL.1BL	7OE	Ax1 or Ax2*	Glu-D1a	Pina-D1a	Pinb-D1a	Pinb-B2b	Ppo-A1b	Ppo-D1b	Zds-A1a	Lcy-B1b	Pds-B1a	Pod-A1a	Psy-A1b	Psy-D1a	Psy-B1a or b	Wx-B1a	Hap-4A-C	Hap-5D-C	H1g	GS-D1a	Hap-L	Hap-G	others	Hap-H
163	Gejiaxiang	NA	Dulan, Qinghai	36.18	98.15	CL	Genetic diersity&Divergence&Selection signals&Associated analyses	Rht-B1a	Rht-D1a	vrn-A1	vrn-B1	Vrn-D1a	Ppd-D1b	PHS+	Sdr-B1a	Vp-1Bc	PHS-	Westonia type	Dreb-B1b	Lr14+	Heterozygous	Lr68+	Yr15-	Fhb1-	1BL.1BL	7OE	Ax1 or Ax2*	Glu-D1a	Pina-D1a	Pinb-D1a	Pinb-B2a	Ppo-A1b	Ppo-D1b	Zds-A1b	Lcy-B1b	Pds-B1a	Pod-A1b	Psy-A1b	Psy-D1a	Psy-B1c	Wx-B1a	Hap-4A-C	Hap-5D-C	H1c	GS-D1a	Hap-L	Hap-A	others	Hap-H
164	Geerhongmai	NA	Geer, Tibet	29.38	91.08	CL	Genetic diersity&Divergence&Selection signals&Associated analyses	Rht-B1a	Rht-D1a	vrn-A1	Vrn-B1b	Vrn-D1a	Ppd-D1b	PHS+	Sdr-B1b	Vp-1Bc	PHS-	Westonia type	Dreb-B1a	Lr14-	Lr34+	Heterozygous	Yr15-	Fhb1-	1BL.1BL	Non 7OE	Null	Glu-D1a	Pina-D1a	Pinb-D1a	Pinb-B2a	Ppo-A1a	Ppo-D1b	Zds-A1a	Lcy-B1a	Pds-B1a	Pod-A1a	Psy-A1b	Psy-D1a	Psy-B1a or b	Wx-B1a	Hap-4A-C	Hap-5D-C	H1g	GS-D1a	Hap-L	Hap-A	others	Hap-H
165	Dachunbaisilengmai	NA	Yajiang, Sichuan	30.02	101	CL	Genetic diersity&Divergence&Selection signals&Associated analyses	Rht-B1a	Rht-D1a	vrn-A1	vrn-B1	Vrn-D1a	Ppd-D1b	PHS+	Sdr-B1a	Vp-1Ba,b	PHS-	Westonia type	Dreb-B1a	Lr14+	Lr34+	Lr68-	Yr15-	Fhb1-	1BL.1BL	7OE	Ax1 or Ax2*	Glu-D1a	Pina-D1a	Pinb-D1a	Pinb-B2b	Ppo-A1a	Ppo-D1b	Zds-A1a	Lcy-B1a	Pds-B1a	Pod-A1b	Psy-A1b	Psy-D1a	Psy-B1a or b	Wx-B1a	Hap-4A-C	Hap-5D-C	H1g	GS-D1a	Hap-L	Hap-A	others	Hap-H
166	Bailanghuimai	NA	Bailang, Tibet	29	89	CL	Genetic diersity&Divergence&Selection signals&Associated analyses	Rht-B1a	Rht-D1a	vrn-A1	Vrn-B1b	Vrn-D1a	Ppd-D1b	PHS+	Sdr-B1a	Vp-1Ba,b	PHS-	Westonia type	Dreb-B1a	Lr14-	Lr34+	Heterozygous	Yr15-	Fhb1-	1BL.1BL	7OE	Ax1 or Ax2*	Glu-D1a	Pina-D1a	Pinb-D1a	Pinb-B2a	Ppo-A1a	Ppo-D1b	Zds-A1a	Lcy-B1a	Pds-B1a	Pod-A1a	Psy-A1b	Psy-D1a	Psy-B1a or b	Wx-B1a	Hap-4A-C	Hap-5D-C	H1c	GS-D1a	Hap-L	Hap-A	others	Hap-H
167	Bendihuanghuamai	NA	Kangding, Sichuan	30	101	CL	Genetic diersity&Divergence&Selection signals&Associated analyses	Rht-B1a	Rht-D1a	vrn-A1	Vrn-B1b	Vrn-D1a	Ppd-D1b	PHS+	Sdr-B1a	Vp-1Ba,b	PHS-	Westonia type	Dreb-B1b	Lr14-	Lr34+	Heterozygous	Yr15-	Fhb1-	1BL.1BL	Non 7OE	Ax1 or Ax2*	Glu-D1a	Pina-D1a	Pinb-D1a	Pinb-B2a	Ppo-A1a	Ppo-D1b	Zds-A1a	Lcy-B1a	Pds-B1a	Pod-A1a	Psy-A1b	Psy-D1a	Psy-B1a or b	Wx-B1a	Hap-4A-C	Hap-5D-C	H1c	GS-D1a	Hap-L	Hap-A	others	Hap-H
168	Zhahong	NA	Milin, Tibet	29	94	CL	Genetic diersity&Divergence&Selection signals&Associated analyses	Rht-B1a	Rht-D1a	vrn-A1	vrn-B1	Vrn-D1a	Ppd-D1b	PHS+	Sdr-B1b	Vp-1Ba,b	PHS-	Westonia type	Dreb-B1a	Lr14-	Lr34+	Lr68-	Yr15-	Fhb1-	1BL.1BL	7OE	Ax1 or Ax2*	Glu-D1a	Pina-D1a	Pinb-D1a	Pinb-B2a	Ppo-A1a	Ppo-D1b	Zds-A1a	Lcy-B1a	Pds-B1a	Pod-A1b	Psy-A1b	Psy-D1a	Psy-B1a or b	Wx-B1a	Hap-4A-C	Hap-5D-C	H1g	GS-D1a	Hap-L	Hap-A	others	Hap-H
169	Motuoxiaomai	NA	Motuo, Tibet	29	95	CL	Genetic diersity&Divergence&Selection signals&Associated analyses	Rht-B1a	Rht-D1a	vrn-A1	vrn-B1	vrn-D1	Ppd-D1b	PHS+	Sdr-B1a	Vp-1Ba,b	PHS-	Westonia type	Dreb-B1a	Lr14-	Lr34+	Lr68-	Yr15-	Fhb1-	1BL.1BL	Heterozygous	Ax1 or Ax2*	Glu-D1a	Pina-D1a	Pinb-D1a	Pinb-B2b	Ppo-A1a	Ppo-D1b	Zds-A1a	Lcy-B1a	Pds-B1a	Pod-A1b	Psy-A1b	Psy-D1a	Psy-B1a or b	Wx-B1a	Hap-4A-C	Hap-5D-C	H1g	GS-D1a	Hap-L	Hap-A	others	Hap-H
170	Bianbachunmai	NA	Luoza, Tibet	29.38	91.08	CL	Genetic diersity&Divergence&Selection signals&Associated analyses	Rht-B1a	Rht-D1a	vrn-A1	vrn-B1	vrn-D1	Ppd-D1a	PHS+	Sdr-B1b	Vp-1Ba,b	PHS-	Westonia type	Dreb-B1b	Lr14+	Lr34+	Lr68-	Yr15-	Fhb1-	1BL.1BL	7OE	Ax1 or Ax2*	Glu-D1a	Pina-D1a	Pinb-D1a	Pinb-B2a	Ppo-A1a	Ppo-D1b	Zds-A1a	Lcy-B1a	Pds-B1a	Pod-A1b	Psy-A1b	Psy-D1a	Psy-B1a or b	Wx-B1a	Hap-4A-C	Hap-5D-C	H1c	GS-D1a	Hap-L	Hap-A	others	Hap-H
171	Baimangxiaomai	NA	Ruoergai, Sichuan	30	101	CL	Genetic diersity&Divergence&Selection signals&Associated analyses	Rht-B1a	Rht-D1a	vrn-A1	Vrn-B1b	Vrn-D1a	Ppd-D1b	PHS+	Sdr-B1a	Vp-1Ba,b	PHS+	Westonia type	Dreb-B1b	Lr14-	Lr34-	Lr68-	Yr15-	Fhb1-	1BL.1BL	7OE	Ax1 or Ax2*	Glu-D1a	Pina-D1a	Pinb-D1a	Pinb-B2a	Ppo-A1b	Ppo-D1b	Zds-A1a	Lcy-B1b	Pds-B1a	Pod-A1a	Psy-A1b	Psy-D1a	Psy-B1a or b	Wx-B1a	Hap-4A-C	Hap-5D-C	H1g	GS-D1a	Hap-H	Hap-A	others	Hap-H
172	Wujiangzhuo	NA	Ritu, Tibet	29.38	91.08	CL	Genetic diersity&Divergence&Selection signals&Associated analyses	Rht-B1a	Rht-D1a	vrn-A1	vrn-B1	Vrn-D1a	Ppd-D1b	PHS+	Sdr-B1b	Vp-1Bc	PHS-	Westonia type	Dreb-B1b	Lr14+	Lr34+	Lr68-	Yr15-	Fhb1-	1BL.1BL	Non 7OE	Null	Glu-D1a	Pina-D1a	Pinb-D1a	Pinb-B2a	Ppo-A1a	Ppo-D1b	Zds-A1a	Lcy-B1a	Pds-B1a	Pod-A1a	Psy-A1b	Psy-D1a	Psy-B1a or b	Wx-B1a	Hap-4A-C	Hap-5D-C	H1g	GS-D1a	Hap-L	Hap-A	others	Hap-H
173	Muzongzhuoga	NA	Chayu, Tibet	29.38	91.08	CL	Genetic diersity&Divergence&Selection signals&Associated analyses	Rht-B1a	Rht-D1a	vrn-A1	Vrn-B1b	Vrn-D1a	Ppd-D1b	PHS+	Sdr-B1b	Vp-1Bc	PHS-	Westonia type	Dreb-B1a	Lr14-	Lr34+	Lr68-	Yr15-	Fhb1-	1BL.1BL	7OE	Ax1 or Ax2*	Glu-D1a	Pina-D1a	Pinb-D1a	Pinb-B2a	Ppo-A1a	Ppo-D1a	Zds-A1a	Lcy-B1b	Pds-B1a	Pod-A1a	Psy-A1b	Psy-D1a	Psy-B1a or b	Wx-B1a	Hap-4A-C	Hap-5D-C	H1g	GS-D1b	Hap-L	Hap-A	others	Hap-H
174	Kangdingxiaomai	NA	Kangding, Sichuan	30	101	CL	Genetic diersity&Divergence&Selection signals&Associated analyses	Rht-B1a	Rht-D1a	vrn-A1	Vrn-B1b	Vrn-D1a	Ppd-D1a	PHS+	Sdr-B1b	Vp-1Ba,b	PHS+	Westonia type	Dreb-B1b	Lr14+	Lr34+	Lr68-	Yr15-	Fhb1-	1BL.1BL	Non 7OE	Ax1 or Ax2*	Glu-D1a	Pina-D1a	Pinb-D1a	Pinb-B2a	Ppo-A1b	Ppo-D1b	Zds-A1a	Lcy-B1a	Pds-B1a	Pod-A1b	Psy-A1b	Psy-D1a	Psy-B1c	Wx-B1a	Hap-4A-T	Hap-5D-C	H1g	GS-D1a	Hap-L	Hap-G	others	Hap-H
175	Zangdong 4	1973	Tibet	29.38	91.08	MCC	Genetic diersity&Divergence&Selection signals&Associated analyses	Rht-B1a	Rht-D1a	vrn-A1	vrn-B1	Vrn-D1a	Ppd-D1b	PHS+	Sdr-B1b	Vp-1Bc	PHS+	Westonia type	Dreb-B1a	Lr14-	Lr34+	Lr68-	Yr15-	Fhb1-	1BL.1BL	Non 7OE	Ax1 or Ax2*	Glu-D1a	Pina-D1a	Pinb-D1a	Pinb-B2b	Ppo-A1a	Ppo-D1a	Zds-A1b	Lcy-B1a	Pds-B1a	Pod-A1a	Psy-A1b	Psy-D1a	Psy-B1a or b	Wx-B1a	Hap-4A-C	Hap-5D-C	H1g	GS-D1a	Hap-L	Hap-G	Hap-1	Hap-H
176	Rikeze 54	1970	Tibet	29.38	91.08	MCC	Genetic diersity&Divergence&Selection signals&Associated analyses	Rht-B1a	Rht-D1a	vrn-A1	vrn-B1	Vrn-D1a	Ppd-D1a	PHS+	Sdr-B1a	Vp-1Ba,b	PHS+	Westonia type	Dreb-B1a	Lr14-	Lr34+	Lr68-	Yr15-	Fhb1-	1BL.1BL	Non 7OE	Ax1 or Ax2*	Glu-D1a	Pina-D1a	Pinb-D1a	Pinb-B2a	Ppo-A1a	Ppo-D1b	Zds-A1b	Lcy-B1a	Pds-B1a	Pod-A1a	Psy-A1b	Psy-D1a	Psy-B1a or b	Wx-B1a	Hap-4A-C	Hap-5D-C	H1g	GS-D1a	Hap-L	Hap-G	others	Hap-H
177	Rikeze 8	1965	Tibet	29.38	91.08	MCC	Genetic diersity&Divergence&Selection signals&Associated analyses	Rht-B1a	Rht-D1a	vrn-A1	Vrn-B1b	Vrn-D1a	Ppd-D1b	PHS+	Sdr-B1b	Vp-1Bc	PHS+	Westonia type	Dreb-B1a	Lr14+	Lr34+	Lr68-	Yr15-	Fhb1-	1BL.1BL	Non 7OE	Null	Glu-D1a	Pina-D1a	Pinb-D1a	Pinb-B2a	Ppo-A1a	Ppo-D1b	Zds-A1a	Lcy-B1a	Pds-B1b	Pod-A1b	Psy-A1b	Psy-D1a	Psy-B1a or b	Wx-B1a	Hap-4A-C	Hap-5D-C	H1g	GS-D1b	Hap-L	Hap-G	others	Hap-H
178	Shanmai	NA	Yongning, Ningxia	38.16	106	CL	Genetic diersity&Divergence&Selection signals&Associated analyses	Rht-B1a	Rht-D1a	vrn-A1	Vrn-B1b	Vrn-D1a	Ppd-D1b	PHS+	Sdr-B1a	Vp-1Ba,b	PHS+	Westonia type	Dreb-B1a	Lr14-	Lr34-	Lr68-	Yr15-	Fhb1-	1BL.1BL	7OE	Ax1 or Ax2*	Glu-D1a	Pina-D1a	Pinb-D1a	Pinb-B2a	Ppo-A1b	Ppo-D1b	Zds-A1a	Lcy-B1b	Pds-B1a	Pod-A1a	Psy-A1b	Psy-D1a	Psy-B1a or b	Wx-B1a	Hap-4A-T	Hap-5D-C	H1c	GS-D1a	Hap-L	Hap-A	others	Hap-H
179	Yizhimai	NA	Linxia, Gansu	35.36	103.16	CL	Genetic diersity&Divergence&Selection signals&Associated analyses	Rht-B1a	Rht-D1a	vrn-A1	Vrn-B1b	Vrn-D1a	Ppd-D1b	PHS+	Sdr-B1a	Vp-1Ba,b	PHS+	Westonia type	Dreb-B1b	Lr14-	Lr34-	Lr68+	Yr15-	Fhb1-	1BL.1BL	7OE	Ax1 or Ax2*	Glu-D1a	Pina-D1a	Pinb-D1a	Pinb-B2a	Ppo-A1b	Ppo-D1a	Zds-A1b	Lcy-B1b	Pds-B1a	Pod-A1b	Psy-A1b	Psy-D1a	Psy-B1c	Wx-B1a	Hap-4A-T	Hap-5D-C	H1g	GS-D1a	Hap-L	Hap-A	others	Hap-H
180	Dabaimai	NA	Yongdeng, Gansu	36.44	103.15	CL	Genetic diersity&Divergence&Selection signals&Associated analyses	Rht-B1a	Rht-D1a	vrn-A1	vrn-B1	Vrn-D1a	Ppd-D1b	PHS+	Sdr-B1a	Vp-1Bc	PHS+	Westonia type	Dreb-B1b	Lr14+	Heterozygous	Lr68+	NA	Fhb1-	1BL.1BL	7OE	Ax1 or Ax2*	Glu-D1a	Pina-D1a	Pinb-D1a	Pinb-B2a	Ppo-A1b	Ppo-D1b	Zds-A1a	Lcy-B1b	Pds-B1a	Pod-A1b	Psy-A1b	Psy-D1a	Psy-B1a or b	Wx-B1a	Heterozygous	Hap-5D-C	H1g	GS-D1a	Hap-L	Hap-A	others	Hap-H
181	Galaohan	NA	Huzhu, Qinghai	36.5	101.75	CL	Genetic diersity&Divergence&Selection signals&Associated analyses	Rht-B1a	Rht-D1a	vrn-A1	Vrn-B1b	Vrn-D1a	Ppd-D1b	PHS+	Heterozygous	Heterozygous	PHS-	Westonia type	Dreb-B1b	Lr14-	Lr34-	Lr68+	Yr15-	Fhb1-	1BL.1BL	7OE	Ax1 or Ax2*	Glu-D1a	Pina-D1a	Pinb-D1a	Pinb-B2a	Ppo-A1b	Ppo-D1b	Zds-A1b	Lcy-B1b	Pds-B1a	Pod-A1a	Psy-A1b	Psy-D1a	Heterozygous	Wx-B1a	Hap-4A-C	Hap-5D-C	H1g	GS-D1a	Hap-L	Hap-G	others	Hap-H
182	Huoliyan	NA	Minle, Gansu	38.25	100.48	CL	Genetic diersity&Divergence&Selection signals&Associated analyses	Rht-B1a	Rht-D1a	vrn-A1	vrn-B1	Vrn-D1a	Ppd-D1b	PHS+	Sdr-B1b	Vp-1Ba,b	PHS+	Westonia type	Dreb-B1a	Lr14-	Lr34-	Lr68-	Yr15-	Fhb1-	1BL.1BL	7OE	Ax1 or Ax2*	Glu-D1a	Pina-D1a	Pinb-D1a	Pinb-B2a	Ppo-A1b	Ppo-D1b	Zds-A1a	Lcy-B1b	Pds-B1a	Pod-A1a	Psy-A1b	Psy-D1a	Psy-B1a or b	Wx-B1a	Hap-4A-T	Hap-5D-C	H1c	GS-D1a	Hap-L	Hap-A	others	Hap-H
183	Shanmai	NA	Helan, Ningxia	38	106	CL	Genetic diersity&Divergence&Selection signals&Associated analyses	Rht-B1a	Rht-D1a	vrn-A1	vrn-B1	Vrn-D1a	Ppd-D1b	PHS+	Sdr-B1a	Vp-1Ba,b	PHS+	Westonia type	Dreb-B1b	Lr14+	Lr34+	Lr68+	NA	Fhb1-	1BL.1BL	7OE	Ax1 or Ax2*	Glu-D1a	Pina-D1a	Pinb-D1a	Pinb-B2b	Ppo-A1b	Ppo-D1b	Zds-A1a	Lcy-B1b	Pds-B1a	NA	Psy-A1b	Psy-D1a	Psy-B1a or b	Wx-B1a	Heterozygous	Hap-5D-C	H1g	GS-D1a	Hap-L	Hap-G	others	Hap-H
184	Hongtuzi	NA	Yongning, Ningxia	38.16	106	CL	Genetic diersity&Divergence&Selection signals&Associated analyses	Rht-B1a	Rht-D1a	vrn-A1	vrn-B1	Vrn-D1a	Ppd-D1b	PHS+	Sdr-B1a	Vp-1Ba,b	PHS-	Westonia type	Dreb-B1a	Lr14-	Lr34-	Lr68-	Yr15-	Fhb1-	1BL.1BL	7OE	Null	Glu-D1a	Pina-D1a	Pinb-D1a	Pinb-B2a	Ppo-A1a	Ppo-D1a	Zds-A1a	Lcy-B1b	Pds-B1a	Pod-A1a	Psy-A1b	Psy-D1a	Psy-B1a or b	Wx-B1a	Hap-4A-C	Hap-5D-C	H1c	GS-D1a	Hap-L	Hap-G	others	Hap-H
185	Baidatou	NA	Jiuquan, Gansu	39.43	98.29	CL	Genetic diersity&Divergence&Selection signals&Associated analyses	Rht-B1a	Rht-D1a	vrn-A1	vrn-B1	Vrn-D1a	Ppd-D1b	PHS+	Sdr-B1b	Vp-1Ba,b	PHS-	Westonia type	Dreb-B1a	Lr14-	Lr34+	Lr68-	Yr15-	Fhb1-	1BL.1BL	7OE	Ax1 or Ax2*	Glu-D1a	Pina-D1a	Pinb-D1a	Pinb-B2a	Ppo-A1a	Ppo-D1a	Zds-A1a	Lcy-B1b	Pds-B1a	Pod-A1a	Psy-A1b	Psy-D1a	Psy-B1a or b	Wx-B1a	Hap-4A-T	Hap-5D-C	H1g	GS-D1b	Hap-L	Hap-A	others	Hap-H
186	Jinhuangmai	NA	Linxia, Gansu	35.36	103.16	CL	Genetic diersity&Divergence&Selection signals&Associated analyses	Rht-B1a	Rht-D1a	vrn-A1	vrn-B1	Vrn-D1a	Ppd-D1a	PHS+	Sdr-B1b	Vp-1Ba,b	PHS-	Westonia type	Dreb-B1b	Lr14-	Lr34-	Lr68+	Yr15-	Fhb1-	1BL.1BL	7OE	Ax1 or Ax2*	Glu-D1a	Pina-D1a	Heterozygous	Pinb-B2a	Ppo-A1b	Ppo-D1b	Zds-A1a	Lcy-B1b	Pds-B1a	Pod-A1a	Psy-A1b	Psy-D1a	Psy-B1a or b	Wx-B1a	Hap-4A-C	Hap-5D-C	H1c	GS-D1a	Hap-L	Hap-G	others	Hap-H
187	Hongmangmai	NA	Pingliang, Gansu	32.32	106.39	CL	Genetic diersity&Divergence&Selection signals&Associated analyses	Rht-B1a	Rht-D1a	vrn-A1	Vrn-B1b	vrn-D1	Ppd-D1b	PHS+	Sdr-B1a	Heterozygous	PHS-	Heterozygous	Dreb-B1b	Lr14-	Heterozygous	Lr68-	Yr15-	Fhb1-	1BL.1BL	Non 7OE	Ax1 or Ax2*	Heterozygous	Pina-D1a	Pinb-D1a	Pinb-B2a	Ppo-A1a	Ppo-D1b	Heterozygous	Lcy-B1b	Pds-B1a	Heterozygous	Psy-A1b	Psy-D1a	Psy-B1a or b	Wx-B1a	Heterozygous	Hap-5D-C	H1g	GS-D1a	Hap-L	Hap-G	others	Hap-H
188	Dabaimai	NA	Huzhu, Qinghai	36.5	101.75	CL	Genetic diersity&Divergence&Selection signals&Associated analyses	Rht-B1a	Rht-D1a	vrn-A1	vrn-B1	vrn-D1	Ppd-D1b	PHS+	Sdr-B1b	Vp-1Ba,b	PHS-	Kauz type	Dreb-B1b	Lr14-	Heterozygous	Heterozygous	Yr15-	Fhb1-	1BL.1BL	Non 7OE	Heterozygous	Glu-D1a	Pina-D1a	Pinb-D1b	Pinb-B2a	Ppo-A1a	Ppo-D1b	Heterozygous	Lcy-B1b	Pds-B1a	Pod-A1a	Psy-A1b	Psy-D1a	Psy-B1a or b	Wx-B1a	Hap-4A-C	Hap-5D-C	H1g	GS-D1a	Hap-L	Hap-G	others	Hap-H
189	Baiqitou	NA	Yumen, Gansu	40.17	97.02	CL	Genetic diersity&Divergence&Selection signals&Associated analyses	Rht-B1a	Rht-D1a	Vrn-A1a	Vrn-B1b	Vrn-D1a	Ppd-D1b	PHS-	Sdr-B1b	Vp-1Ba,b	PHS-	Westonia type	Dreb-B1a	Lr14-	Lr34+	Lr68-	Yr15-	Fhb1-	1BL.1BL	7OE	Null	Glu-D1a	Pina-D1a	Pinb-D1a	Pinb-B2a	Ppo-A1a	Ppo-D1b	Zds-A1b	Lcy-B1a	Pds-B1a	Pod-A1a	Psy-A1b	Psy-D1a	Psy-B1a or b	Wx-B1b	Hap-4A-T	Hap-5D-C	H1g	GS-D1b	Hap-L	Hap-G	Hap-1	Hap-H
190	Baimazha	NA	Helan, Ningxia	38.16	106	CL	Genetic diersity&Divergence&Selection signals&Associated analyses	Rht-B1a	Rht-D1a	vrn-A1	Vrn-B1b	Vrn-D1a	Ppd-D1b	PHS+	Sdr-B1b	Vp-1Bc	PHS+	Westonia type	Dreb-B1b	Lr14-	Lr34+	Lr68-	Yr15-	Fhb1-	1BL.1BL	Non 7OE	Null	Glu-D1a	Pina-D1a	Pinb-D1a	Pinb-B2a	Ppo-A1a	Ppo-D1b	Zds-A1a	Lcy-B1b	Pds-B1a	Pod-A1a	Psy-A1b	Psy-D1a	Psy-B1a or b	Wx-B1a	Hap-4A-T	Hap-5D-C	H1c	GS-D1a	Hap-L	Hap-A	others	Hap-H
191	Laotutou	NA	Yinchuan, Ningxia	38.16	106	CL	Genetic diersity&Divergence&Selection signals&Associated analyses	Rht-B1a	Rht-D1a	vrn-A1	Vrn-B1b	vrn-D1	Ppd-D1a	PHS+	Sdr-B1a	Vp-1Ba,b	PHS+	Westonia type	Dreb-B1b	Lr14+	Lr34+	Lr68+	Yr15-	Fhb1-	1BL.1BL	7OE	Ax1 or Ax2*	Glu-D1a	Pina-D1a	Pinb-D1a	Pinb-B2b	Ppo-A1b	Ppo-D1b	Zds-A1a	Lcy-B1b	Pds-B1a	Pod-A1b	Psy-A1b	Psy-D1a	Psy-B1a or b	Wx-B1a	Hap-4A-C	Hap-5D-C	H1g	GS-D1a	Hap-L	Hap-G	others	Hap-H
192	Ganmai 8	1964	Gansu	36.03	103.49	MCC	Genetic diersity&Divergence&Selection signals&Associated analyses	Rht-B1a	Rht-D1a	Vrn-A1a	Vrn-B1b	vrn-D1	Ppd-D1a	PHS+	Sdr-B1a	Vp-1Bc	PHS+	Westonia type	Dreb-B1a	Lr14+	Lr34+	Lr68+	Yr15-	Fhb1-	1BL.1BL	Non 7OE	Null	Glu-D1a	Pina-D1a	Pinb-D1a	Pinb-B2a	Ppo-A1b	Ppo-D1b	Zds-A1b	Lcy-B1b	Pds-B1a	Pod-A1a	Psy-A1b	Psy-D1a	Psy-B1c	Wx-B1a	Hap-4A-C	Hap-5D-C	H1g	GS-D1a	Hap-L	Hap-A	others	Hap-H
193	Gaoyuan 506	1971	Qinghai	35.35	99.59	MCC	Genetic diersity&Divergence&Selection signals&Associated analyses	Rht-B1b	Rht-D1a	vrn-A1	Vrn-B1b	vrn-D1	Ppd-D1a	PHS+	Sdr-B1b	Vp-1Bc	PHS-	Westonia type	Dreb-B1b	Lr14+	Lr34-	Lr68+	Yr15-	Fhb1-	1BL.1BL	Non 7OE	Ax1 or Ax2*	Glu-D1a	Pina-D1a	Pinb-D1b	Pinb-B2a	Ppo-A1b	Ppo-D1b	Zds-A1a	Lcy-B1a	Pds-B1a	Pod-A1b	Psy-A1b	Psy-D1a	Psy-B1c	Wx-B1a	Hap-4A-T	Hap-5D-C	H1g	GS-D1a	Hap-L	Hap-G	others	Hap-H
194	Qingchun 28	1970	Qinghai	35.35	99.59	MCC	Genetic diersity&Divergence&Selection signals&Associated analyses	Rht-B1a	Rht-D1a	Vrn-A1a	Vrn-B1b	vrn-D1	Ppd-D1a	PHS+	Sdr-B1b	Vp-1Bc	PHS-	Westonia type	Dreb-B1b	Lr14-	Lr34+	Lr68-	Yr15-	Fhb1-	1BL.1BL	Non 7OE	Ax1 or Ax2*	Glu-D1a	Pina-D1a	Pinb-D1a	Pinb-B2a	Ppo-A1a	Ppo-D1b	Heterozygous	Lcy-B1b	Pds-B1a	Pod-A1a	Psy-A1b	Psy-D1a	Psy-B1a or b	Wx-B1a	Hap-4A-C	Hap-5D-C	H1g	GS-D1a	Hap-L	Hap-G	others	Hap-H
195	Ningchun 4	1976	Ningxia	38.16	106	MCC	Genetic diersity&Divergence&Selection signals&Associated analyses	Rht-B1b	Rht-D1a	Vrn-A1a	Vrn-B1b	vrn-D1	Ppd-D1b	PHS-	Sdr-B1b	Vp-1Bc	PHS-	Westonia type	Dreb-B1b	Lr14-	Lr34+	Lr68-	Yr15-	Fhb1-	1BL.1BL	Non 7OE	Null	Glu-D1a	Pina-D1b	Pinb-D1a	Pinb-B2a	Ppo-A1a	Ppo-D1b	Zds-A1a	Lcy-B1b	Pds-B1a	Pod-A1b	Psy-A1b	Psy-D1a	Psy-B1a or b	Wx-B1b	Hap-4A-T	Hap-5D-C	H1g	GS-D1b	Hap-L	Hap-G	Hap-1	Hap-H
196	Huzhuhong	1964	Qinghai	36.5	101.75	MCC	Genetic diersity&Divergence&Selection signals&Associated analyses	Rht-B1a	Rht-D1a	Vrn-A1a	Vrn-B1b	Vrn-D1a	Ppd-D1b	PHS+	Sdr-B1b	Vp-1Ba,b	PHS+	Westonia type	Dreb-B1a	Lr14-	Lr34+	Lr68-	Yr15-	Fhb1-	1BL.1BL	Non 7OE	Ax1 or Ax2*	Glu-D1d	Pina-D1a	Pinb-D1a	Pinb-B2a	Ppo-A1a	Ppo-D1b	Zds-A1b	Lcy-B1b	Pds-B1a	Pod-A1a	Psy-A1b	Psy-D1a	Psy-B1a or b	Wx-B1a	Hap-4A-C	Hap-5D-C	H1g	GS-D1b	Hap-L	Hap-G	Hap-1	Hap-H
197	Jinmai 4	1971	Gansu	36.03	103.49	MCC	Genetic diersity&Divergence&Selection signals&Associated analyses	Rht-B1a	Rht-D1a	vrn-A1	Vrn-B1b	vrn-D1	Ppd-D1b	PHS-	Sdr-B1b	Vp-1Ba,b	PHS-	Westonia type	Dreb-B1a	Lr14-	Lr34+	Lr68-	Yr15-	Fhb1-	1BL.1BL	7OE	Null	Glu-D1a	Pina-D1a	Pinb-D1a	Pinb-B2a	Ppo-A1a	Ppo-D1a	Zds-A1a	Lcy-B1a	Pds-B1a	Pod-A1a	Psy-A1b	Psy-D1a	Psy-B1a or b	Wx-B1a	Hap-4A-T	Hap-5D-C	H1g	GS-D1b	Hap-L	Hap-A	Hap-1	Hap-H
198	Dingxi 24	1969	Gansu	36.03	103.49	MCC	Genetic diersity&Divergence&Selection signals&Associated analyses	Rht-B1a	Rht-D1a	vrn-A1	Vrn-B1b	vrn-D1	Ppd-D1b	PHS-	Sdr-B1a	Vp-1Bc	PHS-	Westonia type	Dreb-B1b	Lr14-	Lr34+	Lr68+	Yr15-	Fhb1-	1BL.1BL	7OE	Null	Glu-D1a	Pina-D1a	Pinb-D1a	Pinb-B2a	Ppo-A1b	Ppo-D1b	Zds-A1a	Lcy-B1b	Pds-B1a	Pod-A1b	Psy-A1b	Psy-D1g	Psy-B1a or b	Wx-B1a	Hap-4A-C	Hap-5D-C	H1g	GS-D1a	Hap-L	Hap-G	others	Hap-H
199	Huining 10	1970	Gansu	36.03	103.49	MCC	Genetic diersity&Divergence&Selection signals&Associated analyses	Rht-B1a	Rht-D1a	vrn-A1	Vrn-B1b	vrn-D1	Ppd-D1a	PHS+	Sdr-B1a	Heterozygous	PHS-	Westonia type	Dreb-B1b	Lr14+	Lr34+	Lr68-	Heterozygous	Fhb1-	1BL.1BL	7OE	Null	Glu-D1a	Pina-D1a	Pinb-D1a	Pinb-B2a	Ppo-A1b	Ppo-D1b	Zds-A1a	Lcy-B1b	Pds-B1a	Pod-A1a	Psy-A1b	Psy-D1a	Psy-B1a or b	Wx-B1a	Hap-4A-C	Hap-5D-C	H1c	GS-D1a	Hap-L	Hap-G	others	Hap-H
200	Shuwan 8	1958	Sichuan	29	105	MCC	Genetic diersity&Divergence&Selection signals&Associated analyses	Rht-B1a	Rht-D1a	Vrn-A1a	Vrn-B1b	vrn-D1	Ppd-D1a	PHS-	Sdr-B1b	Vp-1Bc	PHS-	Westonia type	Dreb-B1a	Lr14-	Lr34+	Lr68-	Yr15-	Fhb1-	1BL.1BL	Non 7OE	Ax1 or Ax2*	Glu-D1a	Pina-D1a	Pinb-D1a	Pinb-B2a	Ppo-A1a	Ppo-D1b	Zds-A1a	Lcy-B1a	Pds-B1a	Pod-A1b	Psy-A1b	Psy-D1a	Psy-B1a or b	Wx-B1a	Hap-4A-C	Hap-5D-C	H1g	GS-D1a	Hap-L	Hap-G	others	Hap-H
201	Fan 6	1969	Sichuan	29	105	MCC	Genetic diersity&Divergence&Selection signals&Associated analyses	Rht-B1a	Rht-D1a	vrn-A1	Vrn-B1b	Vrn-D1a	Ppd-D1a	PHS+	Sdr-B1a	Vp-1Bc	PHS-	Westonia type	Dreb-B1a	Lr14-	Lr34+	Lr68-	Yr15-	Fhb1-	1BL.1BL	Non 7OE	Ax1 or Ax2*	Glu-D1a	Pina-D1a	Pinb-D1a	Pinb-B2a	Ppo-A1a	Ppo-D1b	Zds-A1b	Lcy-B1b	Pds-B1b	Pod-A1a	Psy-A1b	Psy-D1a	Psy-B1a or b	Wx-B1a	Hap-4A-C	Hap-5D-C	H1c	GS-D1a	Hap-L	Hap-A	others	Hap-H
202	Bimai 26	1979	Guizhou	27.02	108.07	MCC	Genetic diersity&Divergence&Selection signals&Associated analyses	Rht-B1a	Rht-D1a	vrn-A1	Vrn-B1b	vrn-D1	Ppd-D1a	PHS+	Sdr-B1b	Vp-1Bc	PHS-	Kauz type	Dreb-B1a	Heterozygous	Lr34+	Lr68+	Yr15+	Fhb1-	1BL.1BL	Non 7OE	Null	Glu-D1a	Pina-D1a	Pinb-D1b	Pinb-B2a	Ppo-A1b	Ppo-D1b	Zds-A1b	Lcy-B1b	Pds-B1a	Pod-A1b	Psy-A1b	Psy-D1a	Psy-B1a or b	Wx-B1a	Hap-4A-C	Hap-5D-C	H1g	GS-D1a	Hap-L	Hap-A	others	Hap-H
203	Guinong 10	1984	Guizhou	26.36	106.42	MCC	Genetic diersity&Divergence&Selection signals&Associated analyses	Rht-B1a	Rht-D1a	vrn-A1	Vrn-B1b	vrn-D1	Ppd-D1a	PHS+	Sdr-B1a	Vp-1Bc	PHS-	Westonia type	Dreb-B1b	Lr14-	Lr34+	Lr68-	Yr15-	Fhb1-	1BL.1RS	Non 7OE	Ax1 or Ax2*	Glu-D1a	Pina-D1a	Pinb-D1a	Pinb-B2a	Ppo-A1b	Ppo-D1b	Zds-A1b	Lcy-B1b	Pds-B1a	Pod-A1a	Psy-A1b	Psy-D1a	Psy-B1a or b	Wx-B1a	Hap-4A-C	Hap-5D-C	H1g	GS-D1a	Hap-L	Hap-G	others	Hap-H
204	Yunmai 34	1983	Yunan	25	102	MCC	Genetic diersity&Divergence&Selection signals&Associated analyses	Rht-B1a	Rht-D1b	Vrn-A1a	Vrn-B1b	vrn-D1	Ppd-D1a	PHS-	Sdr-B1a	Vp-1Bc	PHS-	Kauz type	Dreb-B1b	Lr14+	Lr34+	Lr68-	Yr15-	Fhb1-	1BL.1RS	Non 7OE	Ax1 or Ax2*	Glu-D1a	Pina-D1a	Pinb-D1b	Pinb-B2a	Ppo-A1b	Ppo-D1a	Zds-A1a	Lcy-B1a	Pds-B1a	Pod-A1b	Psy-A1b	Psy-D1a	Psy-B1a or b	Wx-B1b	Hap-4A-C	Hap-5D-C	H1g	GS-D1a	Hap-L	Hap-G	others	Hap-H
205	Xingyi 4	1990	Guizhou	26.36	106.42	MCC	Genetic diersity&Divergence&Selection signals&Associated analyses	Rht-B1b	Rht-D1a	vrn-A1	Vrn-B1b	vrn-D1	Ppd-D1a	PHS+	Sdr-B1b	Vp-1Bc	PHS+	Westonia type	Dreb-B1b	Lr14-	Lr34+	Lr68+	Yr15+	Fhb1-	1BL.1RS	Non 7OE	Null	Glu-D1a	Pina-D1b	Pinb-D1a	Pinb-B2a	Ppo-A1b	Ppo-D1b	Zds-A1b	Lcy-B1a	Pds-B1a	Pod-A1a	Psy-A1b	Psy-D1a	Psy-B1a or b	Wx-B1a	Hap-4A-T	Hap-5D-C	H1g	GS-D1a	Hap-L	Hap-G	Hap-1	Hap-L
206	Fengmai 11	1960	Yunan	25	102	MCC	Genetic diersity&Divergence&Selection signals&Associated analyses	Rht-B1a	Rht-D1a	vrn-A1	Vrn-B1b	vrn-D1	Ppd-D1b	PHS-	Sdr-B1b	Vp-1Ba,b	PHS-	Westonia type	Dreb-B1a	Lr14+	Lr34+	Lr68+	Yr15-	Fhb1-	1BL.1BL	Non 7OE	Ax1 or Ax2*	Glu-D1a	Pina-D1a	Pinb-D1a	Pinb-B2b	Ppo-A1b	Ppo-D1b	Zds-A1a	Lcy-B1a	Pds-B1a	Pod-A1b	Psy-A1b	Psy-D1a	Psy-B1a or b	Wx-B1a	Hap-4A-C	Hap-5D-C	H1g	GS-D1a	Hap-L	Hap-A	others	Hap-H
207	Tongjiabaxiaomai	NA	Yuezhi, Sichuan	30	101	CL	Genetic diersity&Divergence&Selection signals&Associated analyses	Rht-B1a	Rht-D1a	vrn-A1	Vrn-B1b	Vrn-D1a	Ppd-D1b	PHS+	Sdr-B1b	Vp-1Ba,b	PHS-	Westonia type	Dreb-B1b	Lr14-	Lr34-	Lr68-	Yr15-	Fhb1-	1BL.1BL	7OE	Ax1 or Ax2*	Glu-D1a	Pina-D1a	Pinb-D1a	Pinb-B2b	Ppo-A1a	Ppo-D1b	Zds-A1a	Lcy-B1b	Pds-B1a	Pod-A1b	Psy-A1b	Psy-D1a	Psy-B1a or b	Wx-B1a	Hap-4A-C	Hap-5D-C	H1c	GS-D1a	Hap-L	Hap-G	others	Hap-H
208	Honghuamai	NA	Ziyang, Sichuan	30.17	104.13	CL	Genetic diersity&Divergence&Selection signals&Associated analyses	Rht-B1a	Rht-D1a	vrn-A1	vrn-B1	Vrn-D1a	Ppd-D1b	PHS+	Sdr-B1b	Vp-1Ba,b	PHS-	Westonia type	Dreb-B1b	Lr14-	Lr34-	Lr68-	Yr15-	Fhb1-	1BL.1BL	7OE	Ax1 or Ax2*	Glu-D1a	Pina-D1a	Pinb-D1a	Pinb-B2b	Ppo-A1b	Ppo-D1b	Zds-A1a	Lcy-B1b	Pds-B1a	Pod-A1a	Psy-A1b	Psy-D1a	Psy-B1a or b	Wx-B1a	Hap-4A-C	Hap-5D-C	H1c	GS-D1a	Hap-L	Hap-G	others	Hap-H
209	Baimaizi	NA	Deyang, Sichuan	31	104	CL	Genetic diersity&Divergence&Selection signals&Associated analyses	Rht-B1a	Rht-D1a	vrn-A1	vrn-B1	Vrn-D1a	Heterozygous	PHS+	Sdr-B1a	Vp-1Ba,b	PHS-	Westonia type	Dreb-B1b	Lr14-	Lr34-	Lr68-	Yr15-	Fhb1-	1BL.1BL	7OE	Ax1 or Ax2*	Glu-D1a	Pina-D1a	Pinb-D1a	Pinb-B2b	Ppo-A1a	Ppo-D1b	Zds-A1b	Lcy-B1b	Pds-B1a	Pod-A1b	Psy-A1b	Psy-D1a	Psy-B1a or b	Wx-B1a	Hap-4A-C	Hap-5D-C	H1c	GS-D1a	Hap-L	Hap-G	others	Hap-H
210	Chengduguangtou	NA	Chengdu, Sichuan	30.34	104	CL	Genetic diersity&Divergence&Selection signals&Associated analyses	Rht-B1a	Rht-D1a	vrn-A1	vrn-B1	Vrn-D1a	Ppd-D1a	PHS+	Sdr-B1a	Vp-1Ba,b	PHS-	Westonia type	Dreb-B1b	Lr14-	Lr34-	Lr68-	Yr15-	Fhb1-	1BL.1BL	7OE	Ax1 or Ax2*	Glu-D1a	Pina-D1a	Pinb-D1a	Pinb-B2b	Ppo-A1a	Ppo-D1b	Zds-A1b	Lcy-B1b	Pds-B1a	Pod-A1b	Psy-A1b	Psy-D1a	Psy-B1a or b	Wx-B1a	Hap-4A-C	Hap-5D-C	H1c	GS-D1a	Hap-L	Hap-G	others	Hap-H
211	Jiangmai	NA	Shibing, Guizhou	27.02	108.07	CL	Genetic diersity&Divergence&Selection signals&Associated analyses	Rht-B1a	Rht-D1a	vrn-A1	vrn-B1	Vrn-D1a	Ppd-D1b	PHS+	Sdr-B1a	Vp-1Ba,b	PHS-	Westonia type	Dreb-B1b	Lr14-	Lr34-	Lr68-	Yr15-	Fhb1-	1BL.1BL	7OE	Null	Glu-D1a	Pina-D1a	Pinb-D1a	Pinb-B2a	Ppo-A1a	Ppo-D1b	Zds-A1b	Lcy-B1b	Pds-B1a	Pod-A1a	Psy-A1b	Psy-D1a	Psy-B1a or b	Wx-B1a	Hap-4A-C	Hap-5D-C	H1c	GS-D1a	Hap-L	Hap-A	others	Hap-H
212	Baihuamai	NA	Xingyi, Guizhou	25	104	CL	Genetic diersity&Divergence&Selection signals&Associated analyses	Rht-B1a	Rht-D1a	vrn-A1	vrn-B1	Vrn-D1a	Ppd-D1a	PHS+	Sdr-B1a	Vp-1Ba,b	PHS-	Westonia type	Dreb-B1b	Lr14-	Lr34-	Lr68-	Yr15-	Fhb1-	1BL.1BL	7OE	Ax1 or Ax2*	Glu-D1a	Pina-D1a	Pinb-D1a	Pinb-B2b	Ppo-A1b	Ppo-D1b	Zds-A1b	Lcy-B1b	Pds-B1a	Pod-A1b	Psy-A1b	Psy-D1a	Psy-B1a or b	Wx-B1a	Hap-4A-C	Hap-5D-C	H1c	GS-D1a	Hap-L	Hap-G	others	Hap-H
213	Huanxiangguo	NA	Wanxian, Sichuan	39.39	104	CL	Genetic diersity&Divergence&Selection signals&Associated analyses	Rht-B1a	Rht-D1a	vrn-A1	Vrn-B1b	Vrn-D1a	Ppd-D1b	PHS+	Sdr-B1b	Vp-1Ba,b	PHS+	Westonia type	Dreb-B1b	Lr14-	Lr34-	Lr68-	Yr15-	Fhb1-	1BL.1BL	Non 7OE	Ax1 or Ax2*	Glu-D1a	Pina-D1a	Pinb-D1a	Pinb-B2b	Ppo-A1a	Ppo-D1b	Zds-A1b	Lcy-B1b	Pds-B1a	Pod-A1b	Psy-A1b	Psy-D1a	Psy-B1a or b	Wx-B1a	Hap-4A-C	Hap-5D-C	H1c	GS-D1a	Hap-L	Hap-G	others	Hap-H
214	Hanzhongbai	NA	Pingli, Shaanxi	32.23	103.51	CL	Genetic diersity&Divergence&Selection signals&Associated analyses	Rht-B1a	Rht-D1a	vrn-A1	vrn-B1	Vrn-D1a	Ppd-D1b	PHS+	Sdr-B1b	Vp-1Ba,b	PHS-	Westonia type	Dreb-B1b	Lr14-	Lr34-	Lr68-	Yr15-	Fhb1-	1BL.1BL	Non 7OE	Ax1 or Ax2*	Glu-D1a	Pina-D1a	Pinb-D1a	Pinb-B2a	Ppo-A1b	Ppo-D1b	Zds-A1a	Lcy-B1a	Pds-B1a	Pod-A1a	Psy-A1b	Psy-D1a	Psy-B1a or b	Wx-B1a	Hap-4A-C	Hap-5D-C	H1c	GS-D1a	Hap-L	Hap-G	Heterozygous	Hap-H
215	Xiaosanyuehuang	NA	Pingli, Shaanxi	32.49	103.51	CL	Genetic diersity&Divergence&Selection signals&Associated analyses	Rht-B1a	Rht-D1a	vrn-A1	vrn-B1	vrn-D1	Ppd-D1b	PHS+	Sdr-B1a	Vp-1Ba,b	PHS+	Westonia type	Dreb-B1b	Lr14-	Lr34-	Lr68-	Yr15-	Fhb1-	1BL.1BL	Non 7OE	Ax1 or Ax2*	Glu-D1a	Pina-D1a	Pinb-D1a	Pinb-B2b	Heterozygous	Ppo-D1b	Zds-A1a	Lcy-B1b	Pds-B1a	Pod-A1b	Psy-A1b	Psy-D1a	Psy-B1a or b	Wx-B1a	Hap-4A-C	Hap-5D-C	H1c	GS-D1a	Hap-L	Hap-A	others	Hap-H
216	Suotiaohongmai	NA	Ningqiang, Shaanxi	32.49	106.15	CL	Genetic diersity&Divergence&Selection signals&Associated analyses	Rht-B1a	Rht-D1a	vrn-A1	vrn-B1	Vrn-D1a	Ppd-D1b	PHS+	Sdr-B1b	Vp-1Ba,b	PHS-	Westonia type	Dreb-B1b	NA	Lr34-	Lr68+	Yr15-	Fhb1-	1BL.1BL	7OE	Ax1 or Ax2*	Glu-D1a	Pina-D1a	Heterozygous	Pinb-B2b	Ppo-A1a	Ppo-D1b	Zds-A1a	Lcy-B1b	Pds-B1a	Pod-A1a	Psy-A1b	Psy-D1a	Psy-B1c	Wx-B1a	Hap-4A-C	Hap-5D-C	H1c	GS-D1a	Hap-L	Hap-G	others	Hap-H
217	Hongxumai	NA	Shiquan, Shaanxi	33.02	108.14	CL	Genetic diersity&Divergence&Selection signals&Associated analyses	Rht-B1a	Rht-D1a	vrn-A1	vrn-B1	Vrn-D1a	Ppd-D1b	PHS+	Heterozygous	Vp-1Ba,b	Heterozygous	Westonia type	Dreb-B1b	Lr14-	Lr34-	Lr68-	Yr15-	Fhb1-	1BL.1BL	7OE	Ax1 or Ax2*	Glu-D1a	Pina-D1a	Pinb-D1a	Pinb-B2b	NA	Ppo-D1b	Heterozygous	Lcy-B1b	Pds-B1a	Pod-A1a	Psy-A1b	Psy-D1a	Psy-B1a or b	Wx-B1a	Hap-4A-C	Hap-5D-C	H1c	GS-D1a	Hap-L	Hap-G	others	Hap-H
218	Zipi	NA	Huidong, Sichuan	26.26	102	CL	Genetic diersity&Divergence&Selection signals&Associated analyses	Rht-B1a	Rht-D1a	vrn-A1	Vrn-B1b	Vrn-D1a	Ppd-D1b	PHS+	Sdr-B1a	Vp-1Ba,b	PHS+	Westonia type	Dreb-B1b	Lr14-	Lr34-	Lr68-	Yr15-	Fhb1+	1BL.1BL	7OE	Ax1 or Ax2*	Glu-D1a	Pina-D1a	Pinb-D1a	Pinb-B2b	Ppo-A1b	Ppo-D1b	Zds-A1a	Lcy-B1b	Pds-B1a	Pod-A1a	Psy-A1b	Psy-D1a	Psy-B1a or b	Wx-B1a	Hap-4A-C	Hap-5D-C	H1g	GS-D1a	Hap-H	Hap-G	others	Hap-H
219	Baimangmai	NA	Jinping, Guizhou	26.4	109	CL	Genetic diersity&Divergence&Selection signals&Associated analyses	Rht-B1a	Rht-D1a	Vrn-A1a	Vrn-B1b	Vrn-D1a	Ppd-D1a	PHS+	Sdr-B1a	Vp-1Ba,b	PHS-	Westonia type	Dreb-B1b	Lr14+	Lr34-	Lr68-	Yr15-	Fhb1-	1BL.1BL	Non 7OE	Ax1 or Ax2*	Glu-D1a	Pina-D1a	Pinb-D1a	Pinb-B2b	Ppo-A1b	Ppo-D1b	Zds-A1a	Lcy-B1b	Pds-B1a	Pod-A1a	Psy-A1b	Psy-D1a	Psy-B1a or b	Wx-B1a	Hap-4A-C	Hap-5D-C	H1g	GS-D1a	Hap-H	Hap-A	others	Hap-H
220	Hongmangzi	NA	Shennongjia, Hubei	31.44	110.41	CL	Genetic diersity&Divergence&Selection signals&Associated analyses	Rht-B1a	Rht-D1a	vrn-A1	vrn-B1	vrn-D1	Ppd-D1a	PHS+	Sdr-B1a	Vp-1Bc	PHS-	Westonia type	Dreb-B1a	Lr14-	Lr34+	Lr68-	Yr15-	Fhb1-	1BL.1BL	Non 7OE	Ax1 or Ax2*	Glu-D1a	Pina-D1a	Pinb-D1a	Pinb-B2a	Ppo-A1a	Ppo-D1b	Zds-A1a	Lcy-B1a	Pds-B1a	Pod-A1a	Psy-A1b	Psy-D1a	Psy-B1a or b	Wx-B1a	Hap-4A-C	Hap-5D-C	H1g	GS-D1b	Hap-L	Hap-A	others	Hap-L
221	Yuqiumai	NA	Pingba, Sichuan	26.26	102	CL	Genetic diersity&Divergence&Selection signals&Associated analyses	Rht-B1a	Rht-D1a	vrn-A1	Vrn-B1b	Vrn-D1a	Ppd-D1b	PHS+	Sdr-B1b	Vp-1Ba,b	PHS+	Westonia type	Dreb-B1b	Lr14-	Lr34+	Lr68-	Yr15-	Fhb1-	1BL.1BL	7OE	Ax1 or Ax2*	Glu-D1a	Pina-D1a	Pinb-D1a	Pinb-B2b	Ppo-A1a	Ppo-D1b	Zds-A1a	Lcy-B1b	Pds-B1a	Pod-A1a	Psy-A1b	Psy-D1a	Psy-B1a or b	Wx-B1a	Hap-4A-C	Hap-5D-C	H1g	GS-D1a	Hap-L	Hap-G	others	Hap-H
222	Yangmai	NA	Qingchuan, Sichuan	32	105	CL	Genetic diersity&Divergence&Selection signals&Associated analyses	Rht-B1a	Rht-D1a	vrn-A1	Vrn-B1b	vrn-D1	Ppd-D1b	PHS+	Sdr-B1b	Vp-1Ba,b	PHS+	Westonia type	Dreb-B1a	Lr14+	Lr34+	Lr68-	Yr15-	Fhb1-	1BL.1BL	7OE	Null	Glu-D1a	Pina-D1a	Pinb-D1a	Pinb-B2a	Ppo-A1a	Ppo-D1b	Zds-A1b	Lcy-B1a	Pds-B1b	Pod-A1b	Psy-A1b	Psy-D1a	Psy-B1a or b	Wx-B1a	Hap-4A-T	Hap-5D-C	H1g	GS-D1b	Hap-L	Hap-G	others	Hap-H
223	Yangmai	NA	Weishan, Yunnan	25	100	CL	Genetic diersity&Divergence&Selection signals&Associated analyses	Rht-B1a	Rht-D1a	vrn-A1	Vrn-B1b	vrn-D1	Ppd-D1b	PHS+	Sdr-B1b	Vp-1Ba,b	PHS-	Westonia type	Dreb-B1b	Lr14+	Lr34+	Lr68+	Yr15-	Fhb1-	1BL.1BL	Non 7OE	Ax1 or Ax2*	Glu-D1a	Pina-D1a	Heterozygous	Pinb-B2a	Ppo-A1b	Ppo-D1b	Zds-A1a	Lcy-B1a	Pds-B1a	Pod-A1a	Psy-A1b	Psy-D1a	Psy-B1a or b	Wx-B1a	Hap-4A-C	Hap-5D-C	H1g	GS-D1a	Hap-L	Hap-G	others	Hap-H
224	Zhishimai	NA	Yiliang, Yunnan	27	104	CL	Genetic diersity&Divergence&Selection signals&Associated analyses	Rht-B1a	Rht-D1a	vrn-A1	Vrn-B1b	vrn-D1	Ppd-D1b	PHS+	Sdr-B1b	Vp-1Ba,b	PHS-	Westonia type	Dreb-B1b	Lr14-	Lr34+	Lr68-	Yr15-	Fhb1-	1BL.1BL	Non 7OE	Ax1 or Ax2*	Glu-D1a	Pina-D1a	Pinb-D1a	Pinb-B2a	Ppo-A1b	Ppo-D1b	Zds-A1a	Lcy-B1a	Pds-B1a	Pod-A1a	Psy-A1b	Psy-D1a	Psy-B1a or b	Wx-B1a	Hap-4A-C	Hap-5D-C	H1g	GS-D1a	Hap-L	Hap-A	others	Hap-H
225	Biantouguangkemai	NA	Fengqing, Yunnan	23	104	CL	Genetic diersity&Divergence&Selection signals&Associated analyses	Rht-B1a	Rht-D1a	vrn-A1	vrn-B1	Vrn-D1a	Ppd-D1b	PHS+	Sdr-B1b	Vp-1Ba,b	PHS-	Westonia type	Dreb-B1b	Lr14-	Lr34+	Lr68-	Yr15-	Fhb1-	1BL.1BL	Non 7OE	Ax1 or Ax2*	Glu-D1a	Pina-D1a	Pinb-D1a	Pinb-B2a	Ppo-A1b	Ppo-D1b	Zds-A1a	Lcy-B1a	Pds-B1a	Pod-A1a	Psy-A1b	Psy-D1a	Psy-B1c	Wx-B1a	Hap-4A-C	Hap-5D-C	H1g	GS-D1a	Hap-L	Hap-A	others	Hap-H
226	Changmangshibiantou	NA	Chenggong, Yunnan	27	104	CL	Genetic diersity&Divergence&Selection signals&Associated analyses	Rht-B1a	Rht-D1a	vrn-A1	vrn-B1	vrn-D1	Ppd-D1b	PHS+	Sdr-B1b	Vp-1Ba,b	PHS-	Westonia type	Dreb-B1b	Lr14-	Lr34-	Lr68-	Yr15-	Fhb1-	1BL.1BL	Non 7OE	Ax1 or Ax2*	Glu-D1a	Pina-D1a	Pinb-D1a	Pinb-B2a	Ppo-A1b	Ppo-D1b	Zds-A1a	Lcy-B1a	Pds-B1a	Pod-A1a	Psy-A1b	Psy-D1a	Psy-B1c	Wx-B1a	Hap-4A-C	Hap-5D-C	H1g	GS-D1a	Hap-L	Hap-A	others	Hap-H
227	Zhugoumai	NA	Deqin, Yunnan	27	104	CL	Genetic diersity&Divergence&Selection signals&Associated analyses	Rht-B1a	Rht-D1a	vrn-A1	Vrn-B1b	vrn-D1	Ppd-D1b	PHS+	Sdr-B1b	Vp-1Ba,b	PHS-	Westonia type	Dreb-B1b	Lr14-	Lr34+	Lr68-	Yr15-	Fhb1-	1BL.1BL	Non 7OE	Ax1 or Ax2*	Glu-D1a	Pina-D1a	Pinb-D1a	Pinb-B2a	Ppo-A1b	Ppo-D1b	Zds-A1a	Lcy-B1a	Pds-B1a	Pod-A1a	Psy-A1b	Psy-D1a	Psy-B1a or b	Wx-B1a	Hap-4A-C	Hap-5D-C	H1g	GS-D1a	Hap-L	Hap-G	others	Hap-H
228	Dianxihongkeyangmai	NA	Dali, Yunnan	25	100	CL	Genetic diersity&Divergence&Selection signals&Associated analyses	Rht-B1a	Rht-D1a	vrn-A1	Vrn-B1b	Vrn-D1a	Ppd-D1b	PHS+	Sdr-B1b	Vp-1Bc	PHS-	Westonia type	Dreb-B1a	Lr14+	Lr34+	Lr68-	Yr15-	Fhb1-	1BL.1BL	Non 7OE	Ax1 or Ax2*	Glu-D1a	Pina-D1a	Pinb-D1a	Pinb-B2a	Ppo-A1a	Ppo-D1a	Zds-A1a	Lcy-B1a	Pds-B1a	Pod-A1a	Psy-A1b	Psy-D1a	Psy-B1a or b	Wx-B1b	Hap-4A-C	Hap-5D-C	H1g	GS-D1a	Hap-L	Hap-A	others	Hap-H
229	Baidongmai	NA	Qitai, Xinjiang	44.01	89	CL	Genetic diersity&Divergence&Selection signals&Associated analyses	Rht-B1a	Rht-D1a	vrn-A1	vrn-B1	vrn-D1	Ppd-D1b	PHS+	Sdr-B1b	Vp-1Ba,b	PHS+	Westonia type	Dreb-B1b	Lr14-	Lr34-	Lr68-	Yr15-	Fhb1-	1BL.1BL	7OE	Ax1 or Ax2*	Glu-D1a	Pina-D1a	Pinb-D1a	Pinb-B2b	Ppo-A1a	Ppo-D1b	Zds-A1a	Lcy-B1b	Pds-B1a	Pod-A1a	Psy-A1b	Psy-D1a	Psy-B1a or b	Wx-B1a	Hap-4A-C	Hap-5D-C	H1c	GS-D1a	Hap-H	Hap-A	Hap-1	Hap-H
230	Hongchunmai	NA	Changji, Xinjiang	44	87.18	CL	Genetic diersity&Divergence&Selection signals&Associated analyses	Rht-B1a	Rht-D1a	vrn-A1	Vrn-B1b	vrn-D1	Ppd-D1b	PHS+	Sdr-B1b	Vp-1Ba,b	PHS-	Westonia type	Dreb-B1b	Lr14-	Lr34+	Lr68-	Yr15-	Fhb1-	1BL.1BL	7OE	Ax1 or Ax2*	Glu-D1a	Pina-D1a	Pinb-D1a	Pinb-B2a	Ppo-A1b	Ppo-D1a	Zds-A1b	Lcy-B1b	Pds-B1a	Pod-A1a	Psy-A1b	Psy-D1a	Psy-B1a or b	Wx-B1a	Hap-4A-C	Hap-5D-C	H1c	GS-D1b	Hap-L	Hap-G	others	Hap-H
231	Chunmai	NA	Buerjin, Xinjiang	47.41	86.51	CL	Genetic diersity&Divergence&Selection signals&Associated analyses	Rht-B1a	Rht-D1a	vrn-A1	Vrn-B1b	Vrn-D1a	Ppd-D1b	PHS+	Sdr-B1b	Vp-1Ba,b	PHS-	Westonia type	Dreb-B1a	Lr14-	Lr34-	Lr68-	Yr15-	Fhb1-	1BL.1BL	7OE	Null	Glu-D1a	Pina-D1a	Pinb-D1a	Pinb-B2a	Ppo-A1a	Ppo-D1b	Zds-A1a	Lcy-B1b	Pds-B1a	Pod-A1a	Psy-A1b	Psy-D1a	Psy-B1a or b	Wx-B1a	Hap-4A-C	Hap-5D-C	H1c	GS-D1a	Hap-L	Hap-G	others	Hap-H
232	Hongdongmai	NA	Tacheng, Xinjiang	46.44	86.58	CL	Genetic diersity&Divergence&Selection signals&Associated analyses	Rht-B1a	Rht-D1a	Vrn-A1a	Vrn-B1b	vrn-D1	Ppd-D1b	PHS+	Sdr-B1b	Vp-1Ba,b	PHS-	Westonia type	Dreb-B1a	Lr14-	Lr34+	Lr68+	Yr15-	Fhb1-	1BL.1BL	Non 7OE	Null	Glu-D1a	NA	NA	Pinb-B2a	Ppo-A1b	Ppo-D1a	Zds-A1b	Lcy-B1b	Pds-B1a	Pod-A1a	Psy-A1b	Psy-D1g	Psy-B1a or b	Wx-B1a	Hap-4A-T	Hap-5D-C	H1g	GS-D1b	Hap-H	Hap-G	others	Hap-H
233	Hongdongmai	NA	Akesu, Xinjiang	41.1	86.15	CL	Genetic diersity&Divergence&Selection signals&Associated analyses	Rht-B1a	Rht-D1a	vrn-A1	Vrn-B1b	vrn-D1	Ppd-D1b	PHS+	Sdr-B1b	Vp-1Ba,b	PHS+	Westonia type	Dreb-B1b	Lr14-	Lr34+	Lr68-	NA	Fhb1-	1BL.1BL	Non 7OE	Ax1 or Ax2*	Glu-D1a	Pina-D1a	Pinb-D1a	Pinb-B2a	Ppo-A1a	Ppo-D1b	Heterozygous	Heterozygous	Pds-B1a	Pod-A1a	Psy-A1b	Psy-D1a	Psy-B1a or b	Wx-B1a	Heterozygous	Hap-5D-C	H1g	GS-D1b	Hap-L	Heterozygous	others	Hap-H
234	Wumangchunmai	NA	Chabuchaer, Xinjiang	43.5	81.08	CL	Genetic diersity&Divergence&Selection signals&Associated analyses	Rht-B1a	Rht-D1a	Vrn-A1a	Vrn-B1b	Vrn-D1a	Ppd-D1b	PHS-	Sdr-B1b	Vp-1Bc	PHS-	Westonia type	Dreb-B1b	Lr14-	Lr34+	Lr68-	Yr15-	Fhb1-	1BL.1BL	Non 7OE	Ax1 or Ax2*	Glu-D1a	Pina-D1a	Pinb-D1a	Pinb-B2a	Ppo-A1b	Ppo-D1b	Zds-A1b	Lcy-B1b	Pds-B1a	Pod-A1a	Psy-A1b	Psy-D1a	Psy-B1a or b	Wx-B1a	Hap-4A-C	Hap-5D-C	H1g	GS-D1b	Hap-L	Hap-G	Hap-1	Hap-H
235	Hongchunmai	NA	Manasi, Xinjiang	44.18	86.12	CL	Genetic diersity&Divergence&Selection signals&Associated analyses	Rht-B1a	Rht-D1a	vrn-A1	Vrn-B1b	Vrn-D1a	Ppd-D1b	PHS+	Sdr-B1b	Vp-1Ba,b	PHS-	Westonia type	Dreb-B1a	Lr14-	Lr34+	Lr68-	Yr15-	Fhb1-	1BL.1BL	7OE	Ax1 or Ax2*	Glu-D1a	Pina-D1a	Pinb-D1a	Pinb-B2a	Ppo-A1a	Ppo-D1a	Zds-A1a	Lcy-B1b	Pds-B1a	Pod-A1a	Psy-A1b	Psy-D1a	Psy-B1a or b	Wx-B1a	Hap-4A-C	Hap-5D-C	H1c	GS-D1b	Hap-L	Hap-A	others	Hap-H
236	Hongjinbaoyin	NA	Yiwu, Xinjiang	43	87	CL	Genetic diersity&Divergence&Selection signals&Associated analyses	Rht-B1a	Rht-D1a	vrn-A1	vrn-B1	Vrn-D1a	Ppd-D1b	PHS+	Sdr-B1b	Vp-1Ba,b	PHS-	Westonia type	Dreb-B1a	Lr14-	Lr34+	Lr68-	Yr15-	Fhb1-	1BL.1BL	Heterozygous	Ax1 or Ax2*	Glu-D1a	Pina-D1a	Pinb-D1a	Pinb-B2a	Ppo-A1b	Ppo-D1a	Zds-A1a	Lcy-B1a	Pds-B1a	Pod-A1b	Psy-A1b	Psy-D1a	Psy-B1a or b	Wx-B1a	Hap-4A-T	Hap-5D-C	H1g	GS-D1b	Hap-L	Hap-G	others	Hap-H
237	Hongdongmai	NA	Tulufan, Xinjiang	42.56	86.11	CL	Genetic diersity&Divergence&Selection signals&Associated analyses	Rht-B1a	Rht-D1a	vrn-A1	vrn-B1	vrn-D1	Ppd-D1b	PHS+	Sdr-B1b	Vp-1Ba,b	PHS-	Westonia type	Dreb-B1b	Lr14-	Lr34+	Lr68-	Yr15-	Fhb1-	1BL.1BL	7OE	Ax1 or Ax2*	Glu-D1a	Pina-D1a	Pinb-D1a	Pinb-B2a	Ppo-A1a	Ppo-D1b	Zds-A1a	Lcy-B1b	Pds-B1a	Pod-A1a	Psy-A1b	Psy-D1a	Psy-B1a or b	Wx-B1a	Hap-4A-T	Hap-5D-C	H1g	GS-D1b	Hap-L	Hap-G	others	Hap-H
238	Wumangchunmai	NA	Hami, Xinjiang	42.49	93.3	CL	Genetic diersity&Divergence&Selection signals&Associated analyses	Rht-B1a	Rht-D1a	vrn-A1	vrn-B1	Vrn-D1a	Ppd-D1b	PHS+	Sdr-B1b	Vp-1Ba,b	PHS-	Westonia type	Dreb-B1b	Lr14-	Lr34+	Heterozygous	NA	Fhb1-	1BL.1BL	7OE	Null	Glu-D1a	Pina-D1a	Pinb-D1a	Pinb-B2a	Ppo-A1b	Ppo-D1a	Zds-A1a	Lcy-B1b	Pds-B1a	Pod-A1a	Psy-A1b	Psy-D1a	Psy-B1a or b	Wx-B1a	Hap-4A-C	Hap-5D-C	H1c	GS-D1a	Hap-L	Hap-A	others	Hap-H
239	Xindong 2	1966	Xinjiang	43	87	MCC	Genetic diersity&Divergence&Selection signals&Associated analyses	Rht-B1a	Rht-D1a	vrn-A1	Vrn-B1b	vrn-D1	Ppd-D1b	PHS+	Sdr-B1a	Vp-1Ba,b	PHS-	Kauz type	Dreb-B1b	Lr14-	Lr34+	Lr68-	Yr15-	Fhb1-	1BL.1BL	Non 7OE	Ax1 or Ax2*	Glu-D1a	Pina-D1a	Pinb-D1a	Pinb-B2a	Ppo-A1a	Ppo-D1b	Zds-A1b	Lcy-B1b	Pds-B1a	Pod-A1a	Psy-A1b	Psy-D1a	Psy-B1a or b	Wx-B1a	Hap-4A-C	Hap-5D-C	H1g	GS-D1a	Hap-H	Hap-G	others	Hap-H
240	Keshi 1	1970	Xinjiang	43	87	MCC	Genetic diersity&Divergence&Selection signals&Associated analyses	Rht-B1a	Rht-D1a	vrn-A1	Vrn-B1b	vrn-D1	Ppd-D1b	PHS+	Sdr-B1b	Vp-1Ba,b	Heterozygous	Westonia type	Dreb-B1b	Lr14-	Lr34+	Lr68-	Yr15-	Fhb1-	1BL.1BL	Non 7OE	Ax1 or Ax2*	Glu-D1a	Pina-D1a	Pinb-D1a	Pinb-B2a	Ppo-A1a	Ppo-D1b	Heterozygous	Lcy-B1b	Pds-B1a	Pod-A1a	Psy-A1b	Psy-D1a	Psy-B1a or b	Wx-B1a	Heterozygous	Hap-5D-C	H1g	GS-D1a	Hap-L	Hap-A	others	Hap-H
241	Keshibaipi	1952	Xinjiang	43	87	MCC	Genetic diersity&Divergence&Selection signals&Associated analyses	Rht-B1a	Rht-D1a	vrn-A1	vrn-B1	vrn-D1	Ppd-D1b	PHS+	Sdr-B1b	Vp-1Ba,b	PHS-	Westonia type	Dreb-B1b	Lr14-	Lr34+	Lr68-	Yr15-	Fhb1-	1BL.1BL	7OE	Ax1 or Ax2*	Glu-D1a	Pina-D1a	Pinb-D1a	Pinb-B2a	Ppo-A1a	Ppo-D1a	Zds-A1a	Lcy-B1b	Pds-B1a	Pod-A1a	Psy-A1b	Psy-D1a	Psy-B1a or b	Wx-B1a	Hap-4A-C	Hap-5D-C	H1c	GS-D1a	Hap-L	Hap-A	others	Hap-H
242	Tuokexun 1	1966	Xinjiang	43	87	MCC	Genetic diersity&Divergence&Selection signals&Associated analyses	Rht-B1a	Rht-D1a	vrn-A1	vrn-B1	vrn-D1	Ppd-D1b	PHS+	Sdr-B1b	Vp-1Ba,b	PHS-	Westonia type	Dreb-B1b	Lr14-	Lr34+	Lr68-	Yr15-	Fhb1-	1BL.1BL	7OE	Ax1 or Ax2*	Glu-D1a	Pina-D1a	Pinb-D1a	Pinb-B2a	Ppo-A1a	Ppo-D1a	Zds-A1a	Lcy-B1b	Pds-B1a	Pod-A1a	Psy-A1b	Psy-D1a	Psy-B1a or b	Wx-B1a	Hap-4A-C	Hap-5D-C	H1g	GS-D1b	Hap-L	Hap-A	others	Hap-H
243	Chinese spring	NA	Sichuan	30.34	104	CL	Genetic diersity&Divergence&Selection signals&Associated analyses	Rht-B1a	Rht-D1a	vrn-A1	Vrn-B1b	Vrn-D1a	Ppd-D1a	PHS+	Sdr-B1a	Vp-1Ba,b	PHS-	Westonia type	Dreb-B1b	Heterozygous	Lr34-	Lr68-	Yr15-	Fhb1-	1BL.1BL	7OE	Ax1 or Ax2*	Glu-D1a	Pina-D1a	Pinb-D1a	Pinb-B2b	Ppo-A1a	Ppo-D1b	Zds-A1a	Lcy-B1b	Pds-B1a	Pod-A1b	Psy-A1b	Psy-D1a	Psy-B1a or b	Wx-B1a	Hap-4A-C	Hap-5D-C	H1c	GS-D1a	Hap-L	Hap-G	others	Hap-H
244	Zhengmai 9023	1990	Henan	34.37	113.51	MCC	Genetic diersity&Divergence&Selection signals&Associated analyses	Rht-B1a	Rht-D1b	vrn-A1	Vrn-B1b	vrn-D1	Ppd-D1a	PHS+	Sdr-B1a	Vp-1Bc	PHS-	Kauz type	Dreb-B1a	Lr14+	Lr34+	Lr68-	Yr15-	Fhb1-	1BL.1BL	Non 7OE	Ax1 or Ax2*	Glu-D1a	Pina-D1a	Pinb-D1b	Pinb-B2a	Ppo-A1b	Ppo-D1b	Zds-A1a	Lcy-B1a	Pds-B1a	Pod-A1a	Psy-A1b	Psy-D1a	Psy-B1a or b	Wx-B1a	Hap-4A-C	Hap-5D-C	H1g	GS-D1a	Hap-L	Hap-A	Hap-1	Hap-H
245	Yanzhan 1	1990	Henan	34	112	MCC	Genetic diersity&Divergence&Selection signals&Associated analyses	Rht-B1a	Rht-D1b	vrn-A1	Vrn-B1b	Vrn-D1a	Ppd-D1a	PHS+	Sdr-B1a	Vp-1Ba,b	PHS-	Kauz type	Dreb-B1a	Lr14-	Lr34+	Lr68-	Yr15-	Fhb1-	1BL.1BL	Non 7OE	Ax1 or Ax2*	Glu-D1a	Pina-D1a	Pinb-D1a	Pinb-B2a	Ppo-A1b	Ppo-D1b	Zds-A1b	Lcy-B1b	Pds-B1a	Pod-A1a	Psy-A1b	Psy-D1a	Psy-B1a or b	Wx-B1a	Hap-4A-T	Hap-5D-C	H1g	GS-D1b	Hap-H	Hap-A	others	Hap-H
246	Yumai 2	1983	Henan	33	114	MCC	Genetic diersity&Divergence&Selection signals&Associated analyses	Rht-B1a	Rht-D1a	vrn-A1	vrn-B1	vrn-D1	Ppd-D1a	PHS+	Sdr-B1b	Vp-1Bc	PHS+	Kauz type	Dreb-B1a	Lr14-	Lr34+	Lr68-	Yr15-	Fhb1-	1BL.1BL	Non 7OE	Null	Glu-D1a	Pina-D1a	Pinb-D1a	Pinb-B2a	Ppo-A1a	Ppo-D1b	Zds-A1b	Lcy-B1b	Pds-B1a	Pod-A1a	Psy-A1b	Psy-D1a	Psy-B1a or b	Wx-B1a	Hap-4A-C	Hap-5D-C	H1g	GS-D1a	Hap-L	Hap-G	others	Hap-H
247	Yangmai 5	1986	Jiangsu	32.23	119.27	MCC	Genetic diersity&Divergence&Selection signals&Associated analyses	Rht-B1a	Rht-D1a	vrn-A1	Vrn-B1b	Vrn-D1a	Ppd-D1a	PHS+	Sdr-B1a	Vp-1Bc	PHS-	Westonia type	Dreb-B1a	Lr14-	Lr34+	Lr68-	Yr15-	Fhb1-	1BL.1BL	Non 7OE	Ax1 or Ax2*	Glu-D1d	Pina-D1a	Pinb-D1a	Pinb-B2a	Ppo-A1a	Ppo-D1b	Zds-A1b	Lcy-B1b	Pds-B1a	Pod-A1a	Psy-A1b	Psy-D1a	Psy-B1a or b	Wx-B1a	Hap-4A-C	Hap-5D-C	H1g	GS-D1a	Hap-L	Hap-A	others	Hap-H
248	Een 1	1985	Hubei	30.35	114.31	MCC	Genetic diersity&Divergence&Selection signals&Associated analyses	Rht-B1a	Rht-D1a	vrn-A1	Vrn-B1b	Vrn-D1a	Ppd-D1a	PHS+	Sdr-B1b	Vp-1Bc	PHS-	Kauz type	Dreb-B1b	Lr14-	Lr34+	Lr68+	Yr15+	Fhb1-	1BL.1RS	Non 7OE	Ax1 or Ax2*	Glu-D1a	Pina-D1a	Pinb-D1a	Pinb-B2a	Ppo-A1a	Ppo-D1a	Zds-A1b	Lcy-B1a	Pds-B1a	Pod-A1b	Psy-A1b	Psy-D1a	Psy-B1c	Wx-B1a	Hap-4A-C	Hap-5D-C	H1g	GS-D1b	Hap-L	Hap-A	others	Hap-H
249	Lumai 14	1990	Shandong	36.11	117	MCC	Genetic diersity&Divergence&Selection signals&Associated analyses	Rht-B1a	Rht-D1b	vrn-A1	vrn-B1	vrn-D1	Ppd-D1a	PHS-	Sdr-B1b	Vp-1Bc	PHS-	Westonia type	Dreb-B1a	Lr14-	Lr34+	Lr68-	Yr15-	Fhb1-	1BL.1RS	Non 7OE	Null	Glu-D1a	Pina-D1a	Pinb-D1b	Pinb-B2b	Ppo-A1a	Ppo-D1b	Zds-A1b	Lcy-B1b	Pds-B1a	Pod-A1b	Psy-A1b	Psy-D1a	Psy-B1a or b	Wx-B1a	Hap-4A-C	Hap-5D-C	H1g	GS-D1a	Hap-L	Hap-G	others	Hap-H
250	Jing 411	1991	Beijing	39.54	116.24	MCC	Genetic diersity&Divergence&Selection signals&Associated analyses	Rht-B1a	Rht-D1a	vrn-A1	vrn-B1	vrn-D1	Ppd-D1a	PHS+	Sdr-B1b	Vp-1Ba,b	PHS-	Kauz type	Dreb-B1b	Lr14-	Lr34+	Lr68-	Yr15-	Fhb1-	1BL.1BL	Non 7OE	Null	Glu-D1a	Pina-D1a	Pinb-D1a	Pinb-B2a	Ppo-A1a	Ppo-D1b	Zds-A1b	Lcy-B1b	Pds-B1a	Pod-A1a	Psy-A1b	Psy-D1a	Psy-B1a or b	Wx-B1b	Hap-4A-T	Hap-5D-C	H1g	GS-D1a	Hap-L	Hap-G	others	Hap-H
251	Yumai 21	1992	Henan	33	114	MCC	Genetic diersity&Divergence&Selection signals&Associated analyses	Rht-B1a	Rht-D1b	vrn-A1	vrn-B1	Vrn-D1a	Ppd-D1a	Heterozygous	Sdr-B1b	Vp-1Ba,b	PHS-	Kauz type	Dreb-B1a	Lr14+	Lr34+	Lr68-	Yr15-	Fhb1-	1BL.1RS	Non 7OE	Ax1 or Ax2*	Glu-D1a	Pina-D1a	Pinb-D1b	Pinb-B2a	Ppo-A1b	Ppo-D1b	Heterozygous	Lcy-B1b	Pds-B1a	Pod-A1a	Psy-A1b	Psy-D1a	Psy-B1a or b	Wx-B1a	Hap-4A-T	Hap-5D-C	H1g	GS-D1b	Hap-L	Heterozygous	others	Hap-H
252	Xifeng 20	1994	Gansu	36.03	103.49	MCC	Genetic diersity&Divergence&Selection signals&Associated analyses	Rht-B1a	Rht-D1a	vrn-A1	vrn-B1	vrn-D1	Ppd-D1a	PHS+	Sdr-B1b	Vp-1Bc	PHS+	Kauz type	Dreb-B1a	Lr14+	Lr34+	Lr68-	Yr15-	Fhb1-	1BL.1BL	Non 7OE	Null	Glu-D1a	Pina-D1a	Pinb-D1b	Pinb-B2a	Ppo-A1b	Ppo-D1b	Zds-A1b	Lcy-B1b	Pds-B1a	Pod-A1a	Psy-A1b	Psy-D1a	Psy-B1a or b	Wx-B1a	Hap-4A-C	Hap-5D-C	H1g	GS-D1b	Hap-H	Hap-G	others	Hap-H
253	Lumai 19	1993	Shandong	36.11	117	MCC	Genetic diersity&Divergence&Selection signals&Associated analyses	Rht-B1a	Rht-D1a	vrn-A1	vrn-B1	vrn-D1	Ppd-D1a	PHS+	Sdr-B1b	Vp-1Bc	PHS+	Kauz type	Dreb-B1a	Lr14+	Lr34+	Lr68-	Yr15-	Fhb1-	1BL.1BL	Non 7OE	Null	Glu-D1a	Pina-D1a	Pinb-D1b	Pinb-B2a	Ppo-A1b	Ppo-D1b	Zds-A1b	Lcy-B1b	Pds-B1a	Pod-A1a	Psy-A1b	Psy-D1a	Psy-B1a or b	Wx-B1b	Hap-4A-C	Hap-5D-C	H1g	Heterozygous	Hap-H	Hap-G	others	Hap-H
254	Shan 229	1993	Shaanxi	34.14	108.51	MCC	Genetic diersity&Divergence&Selection signals&Associated analyses	Rht-B1b	Rht-D1a	vrn-A1	Vrn-B1b	vrn-D1	Ppd-D1a	PHS+	Sdr-B1a	Vp-1Bc	PHS-	Kauz type	Dreb-B1b	Lr14+	Lr34+	Lr68-	Yr15-	Fhb1-	1BL.1BL	Non 7OE	Null	Glu-D1d	Pina-D1a	Pinb-D1b	Pinb-B2a	Ppo-A1a	Ppo-D1b	Zds-A1a	Lcy-B1b	Pds-B1a	Pod-A1b	Psy-A1b	Psy-D1a	Psy-B1a or b	Wx-B1a	Hap-4A-C	Hap-5D-C	H1g	GS-D1a	Hap-L	Hap-A	others	Hap-H
255	Yumai 18	1990	Henan	33	114	MCC	Genetic diersity&Divergence&Selection signals&Associated analyses	Rht-B1a	Rht-D1b	vrn-A1	vrn-B1	Vrn-D1a	Ppd-D1a	PHS+	Sdr-B1a	Vp-1Ba,b	PHS-	Kauz type	Dreb-B1a	Lr14+	Lr34+	Lr68-	Yr15-	Fhb1-	1BL.1BL	Non 7OE	Ax1 or Ax2*	Glu-D1a	Pina-D1a	Pinb-D1a	Pinb-B2a	Ppo-A1b	Ppo-D1b	Zds-A1b	Lcy-B1b	Pds-B1a	Pod-A1a	Psy-A1b	Psy-D1a	Psy-B1a or b	Wx-B1a	Hap-4A-C	Hap-5D-C	H1c	GS-D1a	Hap-L	Hap-A	others	Hap-H
256	Jinmai 47	1995	Shanxi	37.52	112.32	MCC	Genetic diersity&Divergence&Selection signals&Associated analyses	Rht-B1a	Rht-D1a	vrn-A1	vrn-B1	vrn-D1	Ppd-D1a	PHS+	Sdr-B1a	Vp-1Bc	PHS+	Westonia type	Dreb-B1a	Lr14-	Lr34+	Lr68-	Yr15-	Fhb1-	1BL.1BL	Non 7OE	Ax1 or Ax2*	Glu-D1a	Pina-D1a	Pinb-D1b	Pinb-B2a	Ppo-A1a	Ppo-D1b	Zds-A1b	Lcy-B1b	Pds-B1a	Pod-A1a	Psy-A1b	Psy-D1a	Psy-B1a or b	Wx-B1b	Hap-4A-C	Hap-5D-C	H1g	GS-D1a	Hap-L	Hap-G	others	Hap-H
257	Changwu 134	1997	Shaanxi	34.14	108.19	MCC	Genetic diersity&Divergence&Selection signals&Associated analyses	Rht-B1b	Rht-D1a	vrn-A1	vrn-B1	vrn-D1	Ppd-D1a	PHS+	Sdr-B1b	Vp-1Bc	PHS+	Kauz type	Dreb-B1a	Lr14+	Lr34+	Lr68-	Yr15-	Fhb1-	1BL.1BL	Non 7OE	Null	Glu-D1a	Pina-D1a	Pinb-D1b	Pinb-B2a	Ppo-A1b	Ppo-D1b	Zds-A1b	Lcy-B1b	Pds-B1a	Pod-A1b	Psy-A1b	Psy-D1a	Psy-B1a or b	Wx-B1a	Hap-4A-C	Hap-5D-C	H1g	GS-D1a	Hap-H	Hap-G	others	Hap-H
258	Yumai 41	1996	Henan	33	114	MCC	Genetic diersity&Divergence&Selection signals&Associated analyses	Rht-B1a	Rht-D1b	vrn-A1	vrn-B1	vrn-D1	Ppd-D1a	PHS-	Sdr-B1b	Vp-1Bc	PHS-	Westonia type	Dreb-B1b	Lr14+	Lr34+	Lr68-	Yr15-	Fhb1-	1BL.1BL	Non 7OE	Null	Glu-D1a	Pina-D1a	Pinb-D1a	Pinb-B2a	Ppo-A1b	Ppo-D1b	Zds-A1a	Lcy-B1b	Pds-B1a	Pod-A1b	Psy-A1b	Psy-D1a	Psy-B1a or b	Wx-B1a	Hap-4A-C	Hap-5D-C	H1g	GS-D1b	Hap-L	Hap-A	Hap-1	Hap-H
259	Zhongmai 9	1997	Beijing	39.54	116.24	MCC	Genetic diersity&Divergence&Selection signals&Associated analyses	Rht-B1a	Rht-D1b	vrn-A1	vrn-B1	vrn-D1	Ppd-D1a	PHS-	Sdr-B1b	Vp-1Ba,b	PHS-	Kauz type	Dreb-B1a	Lr14+	Lr34+	Lr68-	Heterozygous	Fhb1-	1BL.1RS	Non 7OE	Null	Glu-D1a	Pina-D1a	Pinb-D1b	Pinb-B2a	Ppo-A1a	Ppo-D1b	Zds-A1b	Lcy-B1a	Pds-B1a	Pod-A1a	Psy-A1b	Psy-D1a	Psy-B1a or b	Wx-B1a	Hap-4A-C	Hap-5D-C	H1g	GS-D1a	Hap-L	Hap-G	others	Hap-H
260	Mianyang 26	1995	Sichuan	31.29	104	MCC	Genetic diersity&Divergence&Selection signals&Associated analyses	Rht-B1a	Rht-D1b	vrn-A1	vrn-B1	Vrn-D1a	Ppd-D1a	PHS+	Sdr-B1a	Vp-1Bc	PHS-	Westonia type	Dreb-B1a	Lr14-	Lr34+	Lr68-	Yr15-	Fhb1-	1BL.1BL	Non 7OE	Ax1 or Ax2*	Glu-D1a	Pina-D1a	Pinb-D1a	Pinb-B2a	Ppo-A1a	Ppo-D1b	Zds-A1a	Lcy-B1b	Pds-B1b	Pod-A1a	Psy-A1b	Psy-D1a	Psy-B1a or b	Wx-B1b	Hap-4A-C	Hap-5D-C	H1c	GS-D1a	Hap-L	Hap-A	others	Hap-H
261	Lumai 15	1996	Shandong	36.11	117	MCC	Genetic diersity&Divergence&Selection signals&Associated analyses	Rht-B1a	Rht-D1b	vrn-A1	vrn-B1	Vrn-D1a	Ppd-D1a	PHS+	Sdr-B1b	Vp-1Bc	PHS-	Westonia type	Dreb-B1a	Lr14-	Lr34+	Lr68-	Yr15-	Fhb1-	1BL.1RS	7OE	Null	Glu-D1a	Pina-D1a	Pinb-D1a	Pinb-B2a	Ppo-A1a	Ppo-D1b	Zds-A1b	Lcy-B1a	Pds-B1a	Pod-A1a	Psy-A1b	Psy-D1a	Psy-B1a or b	Wx-B1a	Hap-4A-T	Hap-5D-C	H1g	GS-D1a	Hap-L	Hap-G	others	Hap-H
262	Wanmai 19	1994	Anhui	33.38	116.57	MCC	Genetic diersity&Divergence&Selection signals&Associated analyses	Rht-B1a	Rht-D1b	vrn-A1	vrn-B1	vrn-D1	Ppd-D1a	PHS+	Sdr-B1b	Vp-1Bc	PHS+	Kauz type	Dreb-B1a	Lr14-	Lr34+	Lr68-	Yr15-	Fhb1-	1BL.1BL	Non 7OE	Null	Glu-D1a	Pina-D1a	Pinb-D1b	Pinb-B2b	Ppo-A1a	Ppo-D1b	Zds-A1b	Lcy-B1b	Pds-B1a	Pod-A1a	Psy-A1b	Psy-D1a	Psy-B1a or b	Wx-B1a	Hap-4A-C	Hap-5D-C	H1g	GS-D1a	Hap-L	Hap-G	Hap-1	Hap-H
263	Wanmai 38	1997	Anhui	33.38	116.57	MCC	Genetic diersity&Divergence&Selection signals&Associated analyses	Rht-B1a	Heterozygous	vrn-A1	vrn-B1	vrn-D1	Ppd-D1a	PHS-	Sdr-B1b	Vp-1Bc	PHS-	Westonia type	Dreb-B1a	Lr14-	Lr34+	Heterozygous	Yr15-	Fhb1-	1BL.1BL	Non 7OE	Null	Glu-D1a	Pina-D1a	Pinb-D1b	Pinb-B2b	Ppo-A1a	Ppo-D1b	Zds-A1b	Lcy-B1b	Pds-B1b	Pod-A1b	Psy-A1b	Psy-D1a	Psy-B1a or b	Wx-B1a	Hap-4A-C	Hap-5D-C	H1g	GS-D1a	Heterozygous	Hap-G	Hap-1	Hap-H
264	Xuzhou 25	1997	Jiangsu	34.12	117.16	MCC	Genetic diersity&Divergence&Selection signals&Associated analyses	Rht-B1a	Rht-D1b	vrn-A1	Heterozygous	Vrn-D1a	Ppd-D1a	PHS+	Sdr-B1a	Vp-1Ba,b	PHS-	Kauz type	Dreb-B1a	Lr14+	Lr34+	Lr68+	Yr15-	Fhb1-	1BL.1BL	Non 7OE	Ax1 or Ax2*	Glu-D1a	Pina-D1a	Pinb-D1b	Pinb-B2b	Ppo-A1b	Ppo-D1b	Zds-A1b	Lcy-B1b	Pds-B1a	Pod-A1a	Psy-A1b	Psy-D1a	Psy-B1c	Wx-B1a	Hap-4A-C	Hap-5D-C	H1g	GS-D1a	Hap-L	Hap-A	others	Hap-H
265	Yumai 51	1998	Henan	33	114	MCC	Genetic diersity&Divergence&Selection signals&Associated analyses	Rht-B1b	Rht-D1a	vrn-A1	vrn-B1	vrn-D1	Ppd-D1a	PHS+	Sdr-B1b	Vp-1Ba,b	PHS-	Kauz type	Dreb-B1b	Lr14-	Lr34+	Lr68-	Yr15-	Fhb1-	1BL.1RS	Non 7OE	Null	Glu-D1a	Pina-D1a	Pinb-D1b	Pinb-B2a	Ppo-A1b	Ppo-D1b	Zds-A1a	Lcy-B1b	Pds-B1a	Pod-A1b	Psy-A1b	Psy-D1a	Psy-B1a or b	Wx-B1b	Hap-4A-T	Hap-5D-C	H1g	GS-D1a	Hap-L	Hap-G	others	Hap-H
266	Yumai 62	1999	Henan	33	114	MCC	Genetic diersity&Divergence&Selection signals&Associated analyses	Rht-B1a	Rht-D1b	vrn-A1	vrn-B1	Vrn-D1a	Ppd-D1a	PHS-	Sdr-B1b	Vp-1Ba,b	PHS-	Westonia type	Dreb-B1a	Lr14-	Lr34+	Lr68-	Yr15-	Fhb1-	1BL.1RS	Non 7OE	Null	Glu-D1a	Pina-D1a	Pinb-D1b	Pinb-B2a	Ppo-A1b	Ppo-D1a	Zds-A1a	Lcy-B1a	Pds-B1a	Pod-A1a	Psy-A1b	Psy-D1a	Psy-B1a or b	Wx-B1a	Hap-4A-C	Hap-5D-C	H1g	GS-D1a	Hap-L	Hap-G	others	Hap-H
267	Han 5316	1999	Hebei	38.02	114.27	MCC	Genetic diersity&Divergence&Selection signals&Associated analyses	Rht-B1a	Rht-D1b	vrn-A1	Vrn-B1b	Vrn-D1a	Ppd-D1a	PHS+	Sdr-B1b	Vp-1Ba,b	PHS+	Heterozygous	Dreb-B1b	Lr14-	Lr34+	Lr68+	Yr15-	Fhb1-	1BL.1RS	Non 7OE	Null	Glu-D1a	Pina-D1a	Pinb-D1b	Pinb-B2a	Ppo-A1a	Ppo-D1b	Zds-A1b	Lcy-B1b	Pds-B1a	Pod-A1a	Psy-A1b	Psy-D1a	Psy-B1c	Wx-B1a	Hap-4A-T	Hap-5D-C	H1g	GS-D1a	Hap-L	Hap-G	others	Hap-H
268	Yangmai 12	2001	Jiangsu	32.23	119.27	MCC	Genetic diersity&Divergence&Selection signals&Associated analyses	Rht-B1b	Rht-D1a	vrn-A1	vrn-B1	Vrn-D1a	Ppd-D1a	PHS+	Sdr-B1a	Vp-1Bc	PHS-	Westonia type	Dreb-B1a	Lr14-	Lr34+	Lr68-	Yr15-	Fhb1-	1BL.1BL	Non 7OE	Ax1 or Ax2*	Glu-D1a	Pina-D1a	Heterozygous	Pinb-B2a	Ppo-A1b	Ppo-D1b	Zds-A1b	Lcy-B1a	Pds-B1b	Pod-A1a	Psy-A1b	Psy-D1a	Psy-B1a or b	Wx-B1a	Hap-4A-T	Hap-5D-C	H1g	GS-D1a	Hap-L	Hap-G	Hap-1	Hap-H
269	Huaimai 18	1999	Jiangsu	33.37	119.07	MCC	Genetic diersity&Divergence&Selection signals&Associated analyses	Rht-B1a	Rht-D1b	vrn-A1	vrn-B1	Vrn-D1a	Ppd-D1a	PHS+	Sdr-B1b	Vp-1Bc	Heterozygous	Westonia type	Dreb-B1a	Heterozygous	Lr34+	Lr68+	Yr15-	Fhb1-	1BL.1RS	Non 7OE	Null	Glu-D1d	Pina-D1a	Pinb-D1a	Pinb-B2a	Ppo-A1a	Ppo-D1b	Zds-A1b	Lcy-B1b	Pds-B1b	Pod-A1a	Psy-A1b	Psy-D1a	Psy-B1c	Wx-B1a	Hap-4A-C	Hap-5D-C	H1g	GS-D1a	Hap-L	Hap-G	others	Hap-H
270	Yangmai 58	1999	Henan	33	114	MCC	Genetic diersity&Divergence&Selection signals&Associated analyses	Rht-B1a	Rht-D1b	vrn-A1	vrn-B1	vrn-D1	Ppd-D1a	PHS-	Sdr-B1b	Vp-1Bc	PHS-	Kauz type	Dreb-B1b	Lr14+	Lr34+	Lr68-	Yr15-	Fhb1-	1BL.1BL	Non 7OE	Null	Glu-D1a	Pina-D1a	Pinb-D1a	Pinb-B2a	Ppo-A1b	Ppo-D1a	Zds-A1a	Lcy-B1b	Pds-B1a	Pod-A1b	Psy-A1b	Psy-D1a	Psy-B1a or b	Wx-B1a	Hap-4A-C	Hap-5D-C	H1g	GS-D1b	Hap-L	Hap-A	Hap-1	Hap-H
271	Gaoyou 503	1997	Hebei	38.02	114.27	MCC	Genetic diersity&Divergence&Selection signals&Associated analyses	Rht-B1b	Rht-D1a	vrn-A1	vrn-B1	Vrn-D1a	Ppd-D1a	PHS+	Sdr-B1a	Vp-1Bc	PHS-	Kauz type	Dreb-B1a	Lr14+	Lr34+	Lr68-	Yr15-	Fhb1-	1BL.1BL	Non 7OE	Null	Glu-D1a	Pina-D1a	Pinb-D1b	Pinb-B2b	Ppo-A1a	Ppo-D1b	Zds-A1a	Lcy-B1b	Pds-B1a	Pod-A1a	Psy-A1b	Psy-D1a	Psy-B1a or b	Wx-B1a	Hap-4A-C	Hap-5D-C	H1g	GS-D1a	Hap-L	Hap-A	others	Hap-H
272	Xinong 2208	2000	Shaanxi	34.3	109.21	MCC	Genetic diersity&Divergence&Selection signals&Associated analyses	Heterozygous	NA	vrn-A1	vrn-B1	vrn-D1	Ppd-D1a	PHS+	Sdr-B1a	Vp-1Ba,b	PHS-	Kauz type	Dreb-B1a	Lr14-	Lr34+	Lr68-	Yr15-	Fhb1-	1BL.1BL	Non 7OE	Null	Glu-D1a	Pina-D1a	Pinb-D1b	Pinb-B2a	Ppo-A1b	Ppo-D1b	Heterozygous	Lcy-B1b	Pds-B1a	Heterozygous	Psy-A1b	Psy-D1a	Psy-B1a or b	Wx-B1a	Hap-4A-T	Hap-5D-C	H1g	Heterozygous	Hap-L	Hap-A	others	Hap-H
273	Luohan 2	2001	Henan	33	114	MCC	Genetic diersity&Divergence&Selection signals&Associated analyses	Rht-B1b	Rht-D1a	vrn-A1	vrn-B1	vrn-D1	Ppd-D1a	PHS+	Sdr-B1a	Vp-1Bc	PHS+	Westonia type	Dreb-B1b	Lr14-	Lr34+	Lr68-	Yr15-	Fhb1-	1BL.1BL	Non 7OE	Null	Glu-D1a	Pina-D1a	Pinb-D1a	Pinb-B2a	Ppo-A1b	Ppo-D1b	Zds-A1a	Lcy-B1b	Pds-B1a	Pod-A1a	Psy-A1b	Psy-D1a	Psy-B1a or b	Wx-B1a	Hap-4A-C	Hap-5D-C	H1g	GS-D1a	Hap-L	Hap-A	others	Hap-H
274	Jinnong 207	2002	Shanxi	37.52	112.32	MCC	Genetic diersity&Divergence&Selection signals&Associated analyses	Rht-B1a	Rht-D1a	vrn-A1	Vrn-B1b	Vrn-D1a	Ppd-D1a	PHS-	Sdr-B1b	Vp-1Ba,b	Heterozygous	Westonia type	Dreb-B1b	Lr14-	Lr34+	Lr68-	Yr15-	Fhb1-	1BL.1RS	Non 7OE	Ax1 or Ax2*	Glu-D1a	Pina-D1a	Pinb-D1b	Pinb-B2b	Ppo-A1b	Ppo-D1b	Zds-A1a	Lcy-B1b	Pds-B1a	Pod-A1a	Psy-A1b	Psy-D1a	Psy-B1a or b	Wx-B1a	Hap-4A-T	Hap-5D-C	H1g	GS-D1a	Hap-L	Hap-A	others	Hap-H
275	Chang 6878	2002	Shanxi	37.52	112.32	MCC	Genetic diersity&Divergence&Selection signals&Associated analyses	Rht-B1a	Rht-D1a	vrn-A1	vrn-B1	Vrn-D1a	Ppd-D1a	PHS-	Sdr-B1b	Vp-1Ba,b	PHS-	Westonia type	Dreb-B1b	Lr14-	Lr34+	Lr68-	Yr15-	Fhb1-	1BL.1BL	Non 7OE	Ax1 or Ax2*	Glu-D1a	Pina-D1a	Pinb-D1b	Pinb-B2a	Ppo-A1b	Ppo-D1b	Zds-A1b	Lcy-B1b	Pds-B1a	Pod-A1b	Psy-A1b	Psy-D1a	Psy-B1a or b	Wx-B1a	Hap-4A-C	Hap-5D-C	H1g	GS-D1b	Hap-L	Hap-A	Hap-1	Hap-H
276	Xinmai 11	2001	Henan	34.37	112.26	MCC	Genetic diersity&Divergence&Selection signals&Associated analyses	Rht-B1a	Rht-D1b	vrn-A1	Vrn-B1b	vrn-D1	Ppd-D1a	PHS+	Sdr-B1b	Vp-1Bc	PHS+	Westonia type	Dreb-B1a	Lr14+	Lr34+	Heterozygous	Yr15-	Fhb1-	1BL.1BL	Non 7OE	Null	Glu-D1a	Pina-D1a	Pinb-D1a	Pinb-B2a	Ppo-A1b	Ppo-D1a	Zds-A1b	Lcy-B1a	Pds-B1a	Pod-A1a	Psy-A1b	Psy-D1a	Psy-B1a or b	Wx-B1a	Hap-4A-C	Hap-5D-C	H1g	GS-D1a	Hap-L	Hap-A	others	Hap-H
277	Huaimai 20	2002	Jiangsu	33.37	119.07	MCC	Genetic diersity&Divergence&Selection signals&Associated analyses	Rht-B1a	Rht-D1b	vrn-A1	Vrn-B1b	Vrn-D1a	Ppd-D1a	PHS+	Sdr-B1b	Vp-1Bc	PHS+	Westonia type	Dreb-B1a	Lr14-	Lr34+	Lr68+	Yr15-	Fhb1-	1BL.1RS	Non 7OE	Null	Glu-D1a	Pina-D1a	Pinb-D1b	Pinb-B2b	Ppo-A1a	Ppo-D1b	Zds-A1b	Lcy-B1b	Pds-B1a	Pod-A1a	Psy-A1b	Psy-D1a	Psy-B1c	Wx-B1a	Hap-4A-C	Hap-5D-C	H1g	GS-D1a	Hap-L	Hap-G	others	Hap-H
278	Lankaoaizao 8	2003	Henan	34.47	114.44	MCC	Genetic diersity&Divergence&Selection signals&Associated analyses	Rht-B1a	Rht-D1b	vrn-A1	Vrn-B1b	Vrn-D1a	Ppd-D1a	PHS+	Sdr-B1b	Vp-1Ba,b	PHS+	Kauz type	Dreb-B1b	Lr14+	Lr34+	Lr68-	Yr15-	Fhb1-	1BL.1RS	Non 7OE	Null	Glu-D1a	Pina-D1a	Pinb-D1b	Pinb-B2a	Ppo-A1a	Ppo-D1b	Zds-A1b	Lcy-B1b	Pds-B1a	Pod-A1a	Psy-A1b	Psy-D1a	Psy-B1a or b	Wx-B1a	Hap-4A-T	Hap-5D-C	H1g	GS-D1a	Hap-L	Hap-G	others	Hap-H
279	Yumai 57	1999	Henan	34.37	112.26	MCC	Genetic diersity&Divergence&Selection signals&Associated analyses	Rht-B1a	Rht-D1b	vrn-A1	vrn-B1	Vrn-D1a	Ppd-D1a	PHS+	Sdr-B1a	Vp-1Ba,b	PHS-	Kauz type	Dreb-B1a	Lr14-	Lr34+	Lr68-	Yr15-	Fhb1-	1BL.1RS	Non 7OE	Heterozygous	Glu-D1d	Pina-D1a	Pinb-D1a	Pinb-B2a	Ppo-A1a	Ppo-D1b	Zds-A1b	Lcy-B1b	Pds-B1a	Pod-A1b	Psy-A1b	Psy-D1a	Psy-B1a or b	Wx-B1a	Hap-4A-C	Hap-5D-C	H1g	GS-D1a	Hap-L	Hap-A	others	Hap-H
280	Heng 95 Guan 26	2000	Hebei	38.02	114.27	MCC	Genetic diersity&Divergence&Selection signals&Associated analyses	Rht-B1b	Rht-D1a	vrn-A1	vrn-B1	Vrn-D1a	Ppd-D1a	PHS-	Sdr-B1a	Vp-1Bc	PHS-	Kauz type	Dreb-B1b	Lr14+	Lr34+	Lr68-	Yr15-	Fhb1-	1BL.1RS	Non 7OE	Null	Glu-D1a	Pina-D1a	Pinb-D1b	Pinb-B2a	Ppo-A1b	Ppo-D1b	Zds-A1b	Lcy-B1b	Pds-B1a	Pod-A1a	Psy-A1b	Psy-D1a	Psy-B1a or b	Wx-B1a	Hap-4A-T	Hap-5D-C	H1g	GS-D1b	Hap-H	Hap-G	others	Hap-H
281	Jintai 170	2002	Shanxi	37.52	112.32	MCC	Genetic diersity&Divergence&Selection signals&Associated analyses	Rht-B1a	Rht-D1b	vrn-A1	Vrn-B1b	vrn-D1	Ppd-D1a	Heterozygous	Sdr-B1b	Vp-1Ba,b	PHS-	Westonia type	Dreb-B1b	Lr14+	Lr34+	Lr68-	Yr15-	Fhb1-	1BL.1BL	Non 7OE	Ax1 or Ax2*	Glu-D1d	Pina-D1b	Pinb-D1a	Pinb-B2a	Ppo-A1b	Ppo-D1b	Zds-A1b	Lcy-B1b	Pds-B1a	Pod-A1a	Psy-A1b	Psy-D1a	Psy-B1a or b	Wx-B1a	Hap-4A-C	Hap-5D-C	H1g	GS-D1a	Hap-L	Hap-G	others	Hap-H
282	Xinmai 18	2003	Henan	33	114	MCC	Genetic diersity&Divergence&Selection signals&Associated analyses	Rht-B1a	Rht-D1b	vrn-A1	Vrn-B1b	vrn-D1	Ppd-D1a	PHS+	Sdr-B1a	Vp-1Ba,b	PHS-	Westonia type	Dreb-B1b	Lr14+	Lr34+	Lr68-	Yr15-	Fhb1-	1BL.1BL	Non 7OE	Null	NA	Pina-D1a	Pinb-D1a	Pinb-B2a	Ppo-A1b	Ppo-D1b	Zds-A1a	Lcy-B1a	Pds-B1a	Pod-A1b	Psy-A1b	Psy-D1a	Psy-B1a or b	Wx-B1a	Hap-4A-C	Hap-5D-C	H1c	GS-D1a	Hap-L	Hap-A	others	Hap-H
283	Zhengnong 16	2003	Hebei	38.02	114.27	MCC	Genetic diersity&Divergence&Selection signals&Associated analyses	Rht-B1a	Rht-D1b	vrn-A1	Vrn-B1b	vrn-D1	Ppd-D1a	PHS+	Sdr-B1a	Vp-1Bc	PHS-	Kauz type	Dreb-B1a	Lr14+	Lr34+	Lr68-	Yr15+	Fhb1-	1BL.1BL	Non 7OE	Null	Glu-D1d	Pina-D1a	Pinb-D1b	Pinb-B2a	Ppo-A1b	Ppo-D1b	Zds-A1b	Lcy-B1a	Pds-B1b	Pod-A1a	Psy-A1b	Psy-D1a	Psy-B1a or b	Wx-B1a	Hap-4A-T	Hap-5D-C	H1c	GS-D1a	Hap-H	Hap-A	others	Hap-H
284	Jimai 21	2004	Shandong	36.34	116.09	MCC	Genetic diersity&Divergence&Selection signals&Associated analyses	Rht-B1a	Rht-D1b	vrn-A1	Vrn-B1b	vrn-D1	Ppd-D1a	PHS+	Sdr-B1b	Vp-1Bc	PHS-	Westonia type	Dreb-B1a	Lr14-	Lr34+	Lr68-	Yr15+	Fhb1-	1BL.1RS	Non 7OE	Ax1 or Ax2*	Glu-D1d	Pina-D1a	Pinb-D1b	Pinb-B2b	Ppo-A1b	Ppo-D1b	Zds-A1a	Lcy-B1b	Pds-B1a	Heterozygous	Psy-A1b	Psy-D1a	Psy-B1a or b	Wx-B1a	Hap-4A-C	Hap-5D-C	H1c	GS-D1a	Hap-L	Hap-G	others	Hap-H
285	Heng 5229	2004	Hebei	38.02	114.27	MCC	Genetic diersity&Divergence&Selection signals&Associated analyses	Rht-B1b	Rht-D1a	vrn-A1	vrn-B1	Vrn-D1a	Ppd-D1a	PHS-	Sdr-B1b	Vp-1Bc	PHS-	Kauz type	Dreb-B1b	Lr14-	Lr34+	Lr68-	Yr15-	Fhb1-	1BL.1RS	Non 7OE	Ax1 or Ax2*	Glu-D1a	Pina-D1a	Pinb-D1a	Pinb-B2b	Ppo-A1b	Ppo-D1b	Zds-A1b	Lcy-B1b	Pds-B1a	Pod-A1b	Psy-A1b	Psy-D1a	Psy-B1a or b	Heterozygous	Hap-4A-T	Hap-5D-C	H1g	GS-D1b	Hap-H	Hap-G	others	Hap-H
286	Chang 4640	2004	Shanxi	37.52	112.32	MCC	Genetic diersity&Divergence&Selection signals&Associated analyses	Rht-B1a	Rht-D1a	vrn-A1	vrn-B1	vrn-D1	Ppd-D1a	PHS-	Sdr-B1b	Vp-1Ba,b	PHS-	Westonia type	Dreb-B1a	Lr14-	Lr34+	Heterozygous	Yr15-	Fhb1-	1BL.1BL	Non 7OE	Null	Glu-D1a	Pina-D1a	Pinb-D1a	Pinb-B2b	Ppo-A1b	Ppo-D1b	Zds-A1b	Lcy-B1b	Pds-B1a	Heterozygous	Psy-A1b	Psy-D1a	Psy-B1a or b	Wx-B1a	Hap-4A-C	Hap-5D-C	H1g	GS-D1b	Hap-L	Hap-A	others	Hap-H
287	Fanmai 5	2005	Henan	35.1	113.48	MCC	Genetic diersity&Divergence&Selection signals&Associated analyses	Rht-B1a	Rht-D1b	vrn-A1	Vrn-B1b	vrn-D1	Ppd-D1a	PHS+	Sdr-B1a	Vp-1Ba,b	PHS-	Kauz type	Dreb-B1a	Lr14+	Lr34+	Lr68-	Yr15-	Fhb1-	1BL.1RS	Non 7OE	Ax1 or Ax2*	Glu-D1d	Pina-D1a	Pinb-D1a	Pinb-B2a	Ppo-A1b	Ppo-D1b	Zds-A1b	Lcy-B1b	Pds-B1a	Pod-A1a	Psy-A1b	Psy-D1a	Psy-B1a or b	Wx-B1a	Hap-4A-C	Hap-5D-C	H1g	GS-D1b	Hap-H	Hap-A	others	Hap-H
288	Xumai 29	2005	Jiangsu	34.12	117.16	MCC	Genetic diersity&Divergence&Selection signals&Associated analyses	Rht-B1a	Rht-D1b	vrn-A1	Vrn-B1b	vrn-D1	Ppd-D1a	PHS+	Sdr-B1b	Vp-1Bc	PHS-	Westonia type	Dreb-B1a	Lr14-	Lr34+	Lr68-	Yr15-	Fhb1-	1BL.1BL	Non 7OE	Ax1 or Ax2*	Glu-D1a	Pina-D1a	Pinb-D1b	Pinb-B2a	Ppo-A1a	Ppo-D1b	Zds-A1b	Lcy-B1a	Pds-B1a	Pod-A1a	Psy-A1b	Psy-D1a	Psy-B1a or b	Wx-B1a	Hap-4A-T	Hap-5D-C	H1c	GS-D1a	Hap-L	Hap-A	others	Hap-H
289	Hedong TX-006	2003	Shanxi	37.52	112.32	MCC	Genetic diersity&Divergence&Selection signals&Associated analyses	Rht-B1a	Rht-D1b	vrn-A1	vrn-B1	vrn-D1	Ppd-D1a	PHS+	Sdr-B1b	Vp-1Bc	PHS+	Westonia type	Dreb-B1b	Lr14+	Lr34+	Lr68+	Yr15-	Fhb1-	1BL.1RS	Non 7OE	Null	Glu-D1d	Pina-D1a	Pinb-D1b	Pinb-B2a	Ppo-A1b	Ppo-D1a	Zds-A1b	Lcy-B1b	Pds-B1a	Pod-A1b	Psy-A1b	Psy-D1a	Psy-B1c	Wx-B1a	Hap-4A-T	Hap-5D-C	H1g	GS-D1b	Hap-L	Hap-A	others	Hap-H
290	Yunhan 22-33	2005	Shanxi	37.52	112.32	MCC	Genetic diersity&Divergence&Selection signals&Associated analyses	Rht-B1a	Rht-D1a	vrn-A1	vrn-B1	vrn-D1	Ppd-D1a	PHS-	Sdr-B1a	Vp-1Bc	PHS-	Kauz type	Dreb-B1a	Lr14+	Lr34+	Lr68+	Yr15-	Fhb1-	1BL.1BL	Non 7OE	Ax1 or Ax2*	Glu-D1d	Pina-D1a	Pinb-D1b	Pinb-B2b	Ppo-A1a	Ppo-D1b	Zds-A1b	Lcy-B1a	Pds-B1a	Pod-A1a	Psy-A1b	Psy-D1a	Psy-B1c	Wx-B1a	Hap-4A-C	Hap-5D-C	H1g	GS-D1a	Hap-L	Hap-G	others	Hap-H
291	Hengguan 35	2004	Hebei	38.02	114.27	MCC	Genetic diersity&Divergence&Selection signals&Associated analyses	Rht-B1b	Rht-D1a	vrn-A1	vrn-B1	Vrn-D1a	Ppd-D1a	PHS-	Sdr-B1b	Vp-1Bc	PHS-	Kauz type	Dreb-B1a	Lr14-	Lr34+	Lr68-	Yr15-	Fhb1-	1BL.1RS	Non 7OE	Ax1 or Ax2*	Glu-D1a	Pina-D1a	Pinb-D1b	Pinb-B2b	Ppo-A1b	Ppo-D1b	Zds-A1b	Lcy-B1a	Pds-B1a	Pod-A1a	Psy-A1b	Psy-D1a	Psy-B1a or b	Wx-B1a	Hap-4A-T	Hap-5D-C	H1g	GS-D1b	Hap-H	Hap-G	others	Hap-H
292	Xumai 856	2004	Jiangsu	34.12	117.16	MCC	Genetic diersity&Divergence&Selection signals&Associated analyses	Rht-B1a	Rht-D1b	vrn-A1	Vrn-B1b	vrn-D1	Ppd-D1a	PHS+	Sdr-B1a	Vp-1Ba,b	PHS+	Kauz type	Dreb-B1a	Lr14+	Lr34+	Lr68-	Yr15-	Fhb1-	1BL.1RS	Non 7OE	Null	Glu-D1a	Pina-D1a	Pinb-D1b	Pinb-B2b	Ppo-A1a	Ppo-D1b	Zds-A1b	Lcy-B1b	Pds-B1a	Pod-A1a	Psy-A1b	Psy-D1a	Psy-B1a or b	Wx-B1a	Hap-4A-C	Hap-5D-C	H1g	GS-D1a	Hap-L	Hap-A	others	Hap-H
293	Ligao 6	2004	Shaanxi	34.14	108.51	MCC	Genetic diersity&Divergence&Selection signals&Associated analyses	Heterozygous	NA	vrn-A1	vrn-B1	vrn-D1	Ppd-D1a	PHS+	Sdr-B1a	Vp-1Ba,b	PHS-	Kauz type	Dreb-B1a	Lr14+	Lr34+	Heterozygous	Yr15-	Fhb1-	1BL.1BL	Non 7OE	Heterozygous	Glu-D1a	Pina-D1a	Heterozygous	Pinb-B2a	Ppo-A1a	Ppo-D1b	Zds-A1b	Lcy-B1b	Pds-B1a	Pod-A1a	Psy-A1b	Psy-D1a	Heterozygous	Wx-B1b	Hap-4A-C	Hap-5D-C	H1g	Heterozygous	Hap-L	Hap-A	others	Hap-H
294	Jimai 22	2006	Shandong	36.34	116.09	MCC	Genetic diersity&Divergence&Selection signals&Associated analyses	Rht-B1a	Rht-D1b	vrn-A1	Vrn-B1b	Vrn-D1a	Ppd-D1a	PHS-	Sdr-B1b	Vp-1Ba,b	PHS+	Westonia type	Dreb-B1a	Lr14+	Lr34+	Lr68-	Yr15-	Fhb1-	1BL.1BL	Non 7OE	Ax1 or Ax2*	Glu-D1a	Pina-D1a	Pinb-D1b	Pinb-B2a	Ppo-A1b	Ppo-D1b	Zds-A1b	Lcy-B1b	Pds-B1a	Pod-A1b	Psy-A1b	Psy-D1a	Psy-B1a or b	Wx-B1a	Hap-4A-C	Hap-5D-C	H1g	GS-D1b	Hap-L	Hap-A	Hap-1	Hap-H
295	Chang 6359	2005	Shanxi	37.52	112.32	MCC	Genetic diersity&Divergence&Selection signals&Associated analyses	Rht-B1b	Rht-D1a	vrn-A1	Heterozygous	vrn-D1	Ppd-D1a	PHS+	Sdr-B1b	Vp-1Bc	PHS+	Westonia type	Dreb-B1a	Lr14+	Lr34+	Lr68-	Yr15-	Fhb1-	1BL.1BL	Non 7OE	Heterozygous	Glu-D1a	Pina-D1a	Pinb-D1b	Pinb-B2b	Ppo-A1a	Ppo-D1b	Zds-A1b	Lcy-B1b	Pds-B1a	Heterozygous	Psy-A1b	Psy-D1a	Psy-B1a or b	Wx-B1a	Hap-4A-C	Hap-5D-C	H1g	GS-D1b	Hap-L	Hap-A	others	Hap-H
296	Luohan 6	2006	Henan	34.37	112.26	MCC	Genetic diersity&Divergence&Selection signals&Associated analyses	Rht-B1a	Heterozygous	vrn-A1	Vrn-B1b	Vrn-D1a	Ppd-D1a	Heterozygous	Sdr-B1b	Vp-1Ba,b	PHS-	Heterozygous	Dreb-B1a	Lr14+	Lr34+	Heterozygous	Yr15-	Fhb1-	1BL.1BL	Heterozygous	Heterozygous	Glu-D1a	Pina-D1a	Heterozygous	Pinb-B2a	Ppo-A1b	Ppo-D1b	Zds-A1b	Lcy-B1b	Pds-B1a	Heterozygous	Psy-A1b	Psy-D1a	Psy-B1a or b	Wx-B1a	Hap-4A-T	Hap-5D-C	H1g	Heterozygous	Hap-L	Hap-A	Hap-1	Hap-H
297	Linhan 6	2006	Shaanxi	34.14	108.51	MCC	Genetic diersity&Divergence&Selection signals&Associated analyses	Rht-B1b	Rht-D1a	vrn-A1	Vrn-B1b	vrn-D1	Ppd-D1a	PHS+	Sdr-B1a	Vp-1Bc	PHS+	Westonia type	Dreb-B1a	Lr14-	Lr34+	Lr68-	Yr15-	Fhb1-	1BL.1BL	Non 7OE	Ax1 or Ax2*	Glu-D1a	Pina-D1a	Pinb-D1b	Pinb-B2b	Ppo-A1a	Ppo-D1b	Zds-A1a	Lcy-B1b	Pds-B1a	Pod-A1a	Psy-A1b	Psy-D1a	Psy-B1a or b	Wx-B1a	Hap-4A-T	Hap-5D-C	H1g	GS-D1a	Hap-L	Hap-G	others	Hap-H
298	Han 4564	1998	Henan	34.37	112.26	MCC	Genetic diersity&Divergence&Selection signals&Associated analyses	Rht-B1a	Rht-D1b	vrn-A1	vrn-B1	vrn-D1	Ppd-D1a	PHS-	Sdr-B1b	Vp-1Ba,b	PHS-	Westonia type	Dreb-B1a	Lr14-	Lr34+	Lr68-	Yr15-	Fhb1-	1BL.1RS	Non 7OE	Null	Glu-D1a	Pina-D1a	Pinb-D1a	Pinb-B2b	Ppo-A1a	Ppo-D1b	Zds-A1b	Lcy-B1b	Pds-B1a	Pod-A1a	Psy-A1a	Psy-D1g	Psy-B1c	Wx-B1a	Hap-4A-T	Hap-5D-C	H1g	GS-D1a	Hap-H	Hap-G	others	Hap-H
299	Chang 4738	2007	Henan	34.37	112.26	MCC	Genetic diersity&Divergence&Selection signals&Associated analyses	Rht-B1b	Rht-D1a	vrn-A1	vrn-B1	Vrn-D1a	Ppd-D1a	PHS+	Sdr-B1b	Vp-1Bc	PHS+	Westonia type	Dreb-B1a	Lr14+	Lr34+	Lr68-	Yr15-	Fhb1-	1BL.1BL	Non 7OE	Ax1 or Ax2*	Glu-D1a	Pina-D1a	Pinb-D1b	Pinb-B2b	Ppo-A1a	Ppo-D1b	Zds-A1b	Lcy-B1b	Pds-B1a	Pod-A1b	Psy-A1b	Psy-D1a	Psy-B1a or b	Wx-B1a	Hap-4A-T	Hap-5D-C	H1g	GS-D1b	Hap-L	Hap-A	others	Hap-H
300	Jinmai 79	2006	Shanxi	37.52	112.32	MCC	Genetic diersity&Divergence&Selection signals&Associated analyses	Rht-B1a	Rht-D1a	vrn-A1	vrn-B1	vrn-D1	Ppd-D1a	PHS-	Sdr-B1a	Vp-1Bc	PHS-	Westonia type	Dreb-B1b	Lr14+	Lr34+	Heterozygous	Heterozygous	Fhb1-	1BL.1BL	Non 7OE	Ax1 or Ax2*	Glu-D1a	Pina-D1a	Pinb-D1b	Pinb-B2b	Ppo-A1a	Ppo-D1b	Zds-A1b	Lcy-B1b	Pds-B1a	Pod-A1a	Psy-A1b	Psy-D1a	Psy-B1a or b	Wx-B1a	Hap-4A-C	Hap-5D-C	H1g	GS-D1a	Heterozygous	Hap-G	others	Hap-H
301	Zhoumai 22	2007	Henan	34.37	113.51	MCC	Genetic diersity&Divergence&Selection signals&Associated analyses	Rht-B1a	Rht-D1b	vrn-A1	Vrn-B1b	vrn-D1	Ppd-D1a	PHS+	Sdr-B1b	Vp-1Ba,b	PHS-	Kauz type	Dreb-B1b	Lr14-	Lr34+	Lr68-	Yr15-	Fhb1-	1BL.1BL	Non 7OE	Null	Glu-D1a	Pina-D1a	Pinb-D1b	Pinb-B2a	Ppo-A1b	Ppo-D1b	Zds-A1b	Lcy-B1a	Pds-B1a	Pod-A1b	Psy-A1b	Psy-D1g	Psy-B1a or b	Wx-B1a	Hap-4A-C	Hap-5D-C	H1g	GS-D1a	Hap-L	Hap-G	others	Hap-H
302	Zhoumai 21	2007	Henan	34.37	113.51	MCC	Genetic diersity&Divergence&Selection signals&Associated analyses	Rht-B1a	Rht-D1b	vrn-A1	Vrn-B1b	Vrn-D1a	Ppd-D1a	PHS+	Sdr-B1a	Heterozygous	PHS-	Kauz type	Dreb-B1a	Lr14+	Heterozygous	Lr68-	Yr15-	Fhb1-	1BL.1BL	Non 7OE	NA	Glu-D1a	Pina-D1a	NA	Pinb-B2a	Ppo-A1a	Ppo-D1b	Zds-A1a	Lcy-B1a	Pds-B1a	Pod-A1b	Psy-A1b	Psy-D1a	Psy-B1a or b	Wx-B1a	Hap-4A-C	Hap-5D-C	H1g	GS-D1a	Hap-L	Hap-A	others	Hap-H
303	Jinmai 8	2008	Henan	33	114	MCC	Genetic diersity&Divergence&Selection signals&Associated analyses	Rht-B1a	Rht-D1b	vrn-A1	Vrn-B1b	Vrn-D1a	Ppd-D1a	PHS+	Sdr-B1a	Vp-1Bc	PHS-	Kauz type	Dreb-B1a	Lr14+	Lr34+	Lr68-	Yr15+	Fhb1-	1BL.1RS	Non 7OE	Null	Glu-D1a	Pina-D1b	Pinb-D1a	Pinb-B2a	Ppo-A1a	Ppo-D1b	Zds-A1a	Lcy-B1b	Pds-B1b	Pod-A1a	Psy-A1b	Psy-D1a	Psy-B1a or b	Wx-B1a	Hap-4A-C	Hap-5D-C	H1g	GS-D1a	Hap-L	Hap-G	others	Hap-H
304	Zhoumai 23	2008	Henan	34.37	113.51	MCC	Genetic diersity&Divergence&Selection signals&Associated analyses	Rht-B1a	Rht-D1b	vrn-A1	vrn-B1	Vrn-D1a	Ppd-D1a	PHS-	Sdr-B1a	Heterozygous	PHS-	Kauz type	Dreb-B1a	Lr14-	Lr34+	Lr68-	Yr15+	Fhb1+	1BL.1BL	Non 7OE	Null	Glu-D1a	Pina-D1a	Pinb-D1b	Pinb-B2a	Ppo-A1b	Ppo-D1b	Zds-A1b	Lcy-B1a	Pds-B1a	Heterozygous	Psy-A1b	Psy-D1a	Psy-B1a or b	Wx-B1a	Hap-4A-C	Hap-5D-C	H1g	Heterozygous	Hap-L	Hap-A	others	Hap-H
305	Liangxing 66	2008	Shandong	36.34	116.09	MCC	Genetic diersity&Divergence&Selection signals&Associated analyses	Rht-B1a	Rht-D1b	vrn-A1	vrn-B1	vrn-D1	Ppd-D1a	PHS+	Sdr-B1b	Vp-1Ba,b	PHS+	Westonia type	Dreb-B1a	Lr14-	Lr34+	Lr68-	Yr15-	Fhb1-	1BL.1BL	Non 7OE	Ax1 or Ax2*	Glu-D1a	Pina-D1a	Pinb-D1b	Pinb-B2b	Ppo-A1a	Ppo-D1b	Zds-A1b	Lcy-B1b	Pds-B1a	Pod-A1b	Psy-A1b	Psy-D1a	Psy-B1a or b	Wx-B1a	Hap-4A-C	Hap-5D-C	H1g	GS-D1b	Hap-L	Hap-A	others	Hap-H
306	Xinong 928	2005	Shaanxi	34.14	108.51	MCC	Genetic diersity&Divergence&Selection signals&Associated analyses	Heterozygous	Rht-D1a	vrn-A1	vrn-B1	vrn-D1	Ppd-D1a	PHS+	Sdr-B1b	Vp-1Ba,b	PHS+	Kauz type	Dreb-B1a	Lr14+	Lr34-	Lr68-	Yr15-	Fhb1-	1BL.1BL	Non 7OE	Ax1 or Ax2*	Glu-D1a	Pina-D1a	Pinb-D1b	Pinb-B2a	Ppo-A1a	Ppo-D1a	Zds-A1b	Lcy-B1b	Pds-B1a	Pod-A1a	Psy-A1b	Psy-D1a	Psy-B1a or b	Wx-B1a	Hap-4A-C	Hap-5D-G	H1g	GS-D1a	Hap-H	Hap-G	others	Hap-H
307	Yunhan 20410	2007	Shanxi	37.52	112.32	MCC	Genetic diersity&Divergence&Selection signals&Associated analyses	Rht-B1a	Rht-D1a	vrn-A1	vrn-B1	vrn-D1	Ppd-D1a	PHS-	Sdr-B1b	Vp-1Bc	PHS-	Westonia type	Dreb-B1a	Lr14-	Lr34+	Heterozygous	Yr15-	Fhb1-	1BL.1BL	Non 7OE	Ax1 or Ax2*	Glu-D1a	Pina-D1a	Pinb-D1b	Pinb-B2b	Ppo-A1a	Ppo-D1b	Zds-A1b	Lcy-B1b	Pds-B1a	Pod-A1a	Psy-A1b	Psy-D1a	Psy-B1a or b	Wx-B1a	Hap-4A-C	Hap-5D-C	H1g	GS-D1a	Heterozygous	Hap-G	others	Hap-H
308	Luohan 11	2009	Henan	34.37	112.26	MCC	Genetic diersity&Divergence&Selection signals&Associated analyses	Rht-B1a	Rht-D1b	vrn-A1	vrn-B1	Heterozygous	Ppd-D1a	PHS-	Sdr-B1b	Vp-1Ba,b	PHS-	Westonia type	Dreb-B1a	Lr14-	Lr34+	Heterozygous	Yr15+	Fhb1-	1BL.1RS	7OE	Null	Glu-D1a	Pina-D1a	Pinb-D1a	Pinb-B2b	Ppo-A1a	Ppo-D1b	Zds-A1b	Lcy-B1b	Pds-B1b	Pod-A1b	Psy-A1b	Psy-D1a	Psy-B1a or b	Wx-B1a	Hap-4A-C	Hap-5D-C	H1g	GS-D1b	Hap-L	Hap-A	Hap-1	Hap-H
309	Shanongyoumai 2	2000	Shandong	36.11	117	MCC	Genetic diersity&Divergence&Selection signals&Associated analyses	Rht-B1b	Rht-D1a	vrn-A1	vrn-B1	vrn-D1	Ppd-D1a	PHS+	Sdr-B1a	Vp-1Bc	PHS-	Kauz type	Dreb-B1a	Lr14-	Lr34+	Lr68-	Yr15-	Fhb1-	1BL.1BL	Non 7OE	Null	Glu-D1a	Pina-D1a	Pinb-D1b	Pinb-B2a	Ppo-A1a	Ppo-D1b	Zds-A1a	Lcy-B1b	Pds-B1a	Pod-A1b	Psy-A1b	Psy-D1a	Psy-B1a or b	Wx-B1a	Hap-4A-C	Hap-5D-C	H1g	GS-D1a	Hap-L	Hap-G	others	Hap-H
310	Luohan 9	2009	Henan	34.37	112.26	MCC	Genetic diersity&Divergence&Selection signals&Associated analyses	Rht-B1a	Rht-D1b	vrn-A1	vrn-B1	NA	Ppd-D1a	PHS-	Sdr-B1b	Vp-1Ba,b	PHS-	Westonia type	Dreb-B1a	Lr14-	Lr34+	Lr68-	Yr15-	Fhb1-	1BL.1RS	7OE	Null	Glu-D1a	Pina-D1a	Pinb-D1a	Pinb-B2b	Ppo-A1a	Ppo-D1b	Zds-A1b	Lcy-B1b	Pds-B1b	Pod-A1b	Psy-A1b	Psy-D1a	Psy-B1a or b	Wx-B1a	Hap-4A-C	Hap-5D-C	H1g	GS-D1b	Hap-L	Hap-A	Hap-1	Hap-H
311	Luohan 13	2009	Henan	34.37	112.26	MCC	Genetic diersity&Divergence&Selection signals&Associated analyses	Rht-B1b	Rht-D1a	vrn-A1	vrn-B1	Vrn-D1a	Ppd-D1a	PHS+	Sdr-B1a	Vp-1Bc	PHS+	Westonia type	Dreb-B1a	Lr14-	Lr34+	Lr68-	Yr15-	Fhb1-	1BL.1BL	Non 7OE	Null	Glu-D1a	Pina-D1a	Heterozygous	Pinb-B2a	Ppo-A1b	Ppo-D1b	Zds-A1a	Lcy-B1b	Pds-B1b	Pod-A1a	Psy-A1b	Psy-D1a	Psy-B1a or b	Wx-B1a	Hap-4A-T	Hap-5D-C	H1g	GS-D1a	Hap-L	Hap-A	others	Hap-H
312	Shimai 15	2005	Hebei	38.02	114.27	MCC	Genetic diersity&Divergence&Selection signals&Associated analyses	Rht-B1b	Rht-D1a	vrn-A1	vrn-B1	vrn-D1	Ppd-D1a	PHS-	Sdr-B1b	Vp-1Bc	PHS-	Kauz type	Dreb-B1b	Lr14+	Lr34+	Lr68-	Yr15-	Fhb1-	1BL.1RS	Non 7OE	Ax1 or Ax2*	Glu-D1a	Pina-D1a	Pinb-D1b	Pinb-B2a	Ppo-A1a	Ppo-D1b	Zds-A1b	Lcy-B1b	Pds-B1b	Pod-A1a	Psy-A1b	Psy-D1a	Psy-B1a or b	Wx-B1a	Hap-4A-C	Hap-5D-C	H1g	GS-D1a	Hap-H	Hap-A	others	Hap-H
313	Mianyang 19	1979	Sichuan	31.29	104	MCC	Genetic diersity&Divergence&Selection signals&Associated analyses	Rht-B1a	Rht-D1a	vrn-A1	Vrn-B1b	Vrn-D1a	Ppd-D1a	PHS+	Sdr-B1b	Vp-1Bc	PHS-	Kauz type	Dreb-B1a	Lr14-	Lr34+	Lr68-	Yr15-	Fhb1-	1BL.1BL	7OE	Ax1 or Ax2*	Glu-D1d	Pina-D1a	Pinb-D1a	Pinb-B2a	Ppo-A1a	Ppo-D1a	Zds-A1b	Lcy-B1b	Pds-B1b	Pod-A1a	Psy-A1b	Psy-D1a	Psy-B1a or b	Wx-B1b	Hap-4A-C	Hap-5D-C	H1g	GS-D1a	Hap-L	Hap-G	others	Hap-H
314	Xinchun 6	1993	Xinjiang	43	87	MCC	Genetic diersity&Divergence&Selection signals&Associated analyses	Rht-B1b	Rht-D1a	Vrn-A1a	Vrn-B1b	vrn-D1	Ppd-D1a	PHS-	Sdr-B1b	Vp-1Bc	PHS-	Westonia type	Dreb-B1b	Lr14-	Lr34+	Lr68-	Yr15-	Fhb1-	1BL.1RS	Non 7OE	Null	Glu-D1a	Pina-D1b	Pinb-D1a	Pinb-B2b	Ppo-A1b	Ppo-D1b	Zds-A1a	Lcy-B1a	Pds-B1a	Pod-A1b	Psy-A1b	Psy-D1a	Psy-B1a or b	Wx-B1b	Hap-4A-C	Hap-5D-C	H1g	GS-D1a	Hap-L	Hap-A	others	Hap-H
315	Chuanyu 14	1998	Sichuan	31.29	104	MCC	Genetic diersity&Divergence&Selection signals&Associated analyses	Rht-B1a	Rht-D1a	vrn-A1	Vrn-B1b	vrn-D1	Ppd-D1a	PHS+	Sdr-B1a	Vp-1Bc	PHS-	Westonia type	Dreb-B1a	Lr14-	Lr34+	Lr68-	Yr15-	Fhb1-	1BL.1BL	7OE	Null	Glu-D1d	Pina-D1a	Pinb-D1a	Pinb-B2a	Ppo-A1a	Ppo-D1b	Zds-A1b	Lcy-B1b	Pds-B1b	Pod-A1a	Psy-A1b	Psy-D1a	Psy-B1a or b	Wx-B1a	Hap-4A-C	Hap-5D-C	H1c	GS-D1a	Hap-L	Hap-G	others	Hap-H
316	Emai 12	1997	Hubei	30.35	114.31	MCC	Genetic diersity&Divergence&Selection signals&Associated analyses	Rht-B1b	Rht-D1a	vrn-A1	vrn-B1	Vrn-D1a	Ppd-D1a	PHS+	Sdr-B1a	Vp-1Bc	PHS-	Westonia type	Dreb-B1a	Lr14+	Lr34+	Lr68-	Yr15-	Fhb1-	1BL.1BL	Non 7OE	Ax1 or Ax2*	Glu-D1a	Pina-D1a	Pinb-D1a	Pinb-B2b	Ppo-A1a	Ppo-D1b	Zds-A1b	Lcy-B1a	Pds-B1a	Pod-A1b	Psy-A1b	Psy-D1a	Psy-B1a or b	Wx-B1b	Hap-4A-C	Hap-5D-C	H1g	GS-D1a	Hap-L	Hap-A	others	Hap-H
317	Chuanmai 107	2000	Sichuan	31.29	104	MCC	Genetic diersity&Divergence&Selection signals&Associated analyses	Rht-B1a	Rht-D1a	vrn-A1	vrn-B1	Vrn-D1a	Ppd-D1a	PHS+	Sdr-B1a	Vp-1Ba,b	PHS-	Westonia type	Dreb-B1a	Lr14-	Lr34+	Lr68-	Yr15-	Fhb1-	1BL.1RS	Non 7OE	Ax1 or Ax2*	Glu-D1a	Pina-D1a	Pinb-D1a	Pinb-B2a	Ppo-A1a	Ppo-D1b	Zds-A1a	Lcy-B1b	Pds-B1b	Pod-A1a	Psy-A1b	Psy-D1a	Psy-B1a or b	Wx-B1b	Hap-4A-C	Hap-5D-C	H1c	GS-D1a	Hap-L	Hap-G	others	Hap-H
318	Huaimai 16	1998	Jiangsu	33.37	119.07	MCC	Genetic diersity&Divergence&Selection signals&Associated analyses	Rht-B1b	Rht-D1a	vrn-A1	vrn-B1	vrn-D1	Ppd-D1a	PHS+	Sdr-B1b	Vp-1Bc	PHS+	Kauz type	Dreb-B1b	Lr14-	Lr34+	Lr68-	Yr15-	Fhb1-	1BL.1BL	Non 7OE	Ax1 or Ax2*	Glu-D1a	Pina-D1a	Pinb-D1a	Pinb-B2b	Ppo-A1a	Ppo-D1b	Zds-A1b	Lcy-B1b	Pds-B1a	Pod-A1b	Psy-A1b	Psy-D1a	Psy-B1a or b	Wx-B1a	Hap-4A-C	Hap-5D-C	H1g	GS-D1b	Hap-H	Hap-A	others	Hap-H
319	Han 4589	1998	Henan	34.37	112.26	MCC	Genetic diersity&Divergence&Selection signals&Associated analyses	Rht-B1a	Rht-D1a	Vrn-A1a	Vrn-B1b	vrn-D1	Ppd-D1a	PHS+	Sdr-B1b	Vp-1Bc	PHS-	Westonia type	Dreb-B1a	Lr14-	Lr34+	Lr68-	Yr15-	Fhb1-	1BL.1BL	Non 7OE	Null	Glu-D1d	Pina-D1a	Pinb-D1b	Pinb-B2a	Ppo-A1b	Ppo-D1b	Zds-A1b	Lcy-B1b	Pds-B1a	Pod-A1b	Psy-A1b	Psy-D1a	Psy-B1a or b	Wx-B1b	Hap-4A-C	Hap-5D-C	H1g	GS-D1a	Hap-H	Hap-G	others	Hap-H
320	Longmai 26	2000	Heilongjiang	45.4	126.36	MCC	Genetic diersity&Divergence&Selection signals&Associated analyses	Rht-B1a	Rht-D1a	Vrn-A1a	Vrn-B1b	vrn-D1	Ppd-D1a	PHS+	Sdr-B1b	Vp-1Bc	PHS-	Westonia type	Dreb-B1a	Lr14-	Lr34+	Lr68-	Yr15-	Fhb1-	1BL.1BL	Non 7OE	Null	Glu-D1d	Pina-D1a	Pinb-D1b	Pinb-B2a	Ppo-A1b	Ppo-D1b	Zds-A1b	Lcy-B1b	Pds-B1a	Pod-A1b	Psy-A1b	Psy-D1a	Psy-B1a or b	Wx-B1b	Hap-4A-C	Hap-5D-C	H1g	GS-D1a	Hap-H	Hap-G	others	Hap-H
321	Longfumai 10	2000	Heilongjiang	45.4	126.36	MCC	Genetic diersity&Divergence&Selection signals&Associated analyses	Rht-B1a	Rht-D1a	Vrn-A1a	Vrn-B1b	vrn-D1	Ppd-D1b	PHS+	Sdr-B1b	Vp-1Bc	PHS-	Westonia type	Dreb-B1a	Lr14+	Lr34+	Lr68-	Yr15-	Fhb1-	1BL.1BL	7OE	Null	Glu-D1a	Pina-D1a	Pinb-D1b	Pinb-B2a	Ppo-A1b	Ppo-D1b	Zds-A1b	Lcy-B1b	Pds-B1b	Pod-A1a	Psy-A1b	Psy-D1a	Psy-B1a or b	Wx-B1a	Hap-4A-T	Hap-5D-C	H1g	GS-D1a	Hap-L	Hap-G	others	Hap-H
322	Ningnong 2	2001	Ningxia	38.16	106	MCC	Genetic diersity&Divergence&Selection signals&Associated analyses	Rht-B1a	Rht-D1b	Vrn-A1a	Vrn-B1b	vrn-D1	Ppd-D1b	PHS-	Sdr-B1a	Vp-1Bc	PHS-	Heterozygous	Dreb-B1a	Lr14-	Lr34+	Lr68-	Yr15-	Fhb1-	1BL.1BL	Non 7OE	Null	Glu-D1d	Pina-D1a	Pinb-D1b	Pinb-B2a	Ppo-A1a	Ppo-D1b	Zds-A1a	Lcy-B1b	Pds-B1b	Pod-A1b	Psy-A1b	Psy-D1a	Psy-B1a or b	Wx-B1a	Hap-4A-C	Hap-5D-C	H1g	GS-D1a	Hap-L	Hap-G	others	Hap-H
323	Mianyang30	2003	Sichuan	31.29	104	MCC	Genetic diersity&Divergence&Selection signals&Associated analyses	Rht-B1a	Rht-D1a	vrn-A1	Vrn-B1b	vrn-D1	Ppd-D1a	PHS-	Sdr-B1a	Vp-1Bc	PHS-	Kauz type	Dreb-B1a	Lr14+	Lr34+	Lr68-	Yr15-	Fhb1-	1BL.1RS	Non 7OE	Ax1 or Ax2*	Glu-D1a	Pina-D1b	Pinb-D1a	Pinb-B2a	Ppo-A1a	Ppo-D1a	Zds-A1b	Lcy-B1b	Pds-B1a	Pod-A1a	Psy-A1b	Psy-D1a	Psy-B1a or b	Wx-B1b	Hap-4A-C	Hap-5D-C	H1c	GS-D1a	Hap-L	Hap-G	others	Hap-H
324	Hanyou 3475	2003	Hebei	38.02	114.27	MCC	Genetic diersity&Divergence&Selection signals&Associated analyses	Rht-B1a	Rht-D1b	vrn-A1	Vrn-B1b	vrn-D1	Ppd-D1a	PHS+	Sdr-B1b	Vp-1Ba,b	PHS-	Kauz type	Dreb-B1a	Lr14-	Lr34+	Lr68-	Yr15-	Fhb1-	1BL.1BL	Non 7OE	Null	Glu-D1d	Pina-D1a	Pinb-D1a	Pinb-B2a	Ppo-A1b	Ppo-D1b	Zds-A1a	Lcy-B1b	Pds-B1a	Pod-A1b	Psy-A1b	Psy-D1a	Psy-B1a or b	Wx-B1a	Hap-4A-T	Hap-5D-C	H1c	GS-D1a	Hap-L	Hap-A	others	Hap-H
325	Kefeng 8	2001	Heilongjiang	45.4	126.36	MCC	Genetic diersity&Divergence&Selection signals&Associated analyses	Rht-B1a	Rht-D1a	Vrn-A1a	Vrn-B1b	vrn-D1	Heterozygous	PHS+	Sdr-B1a	Vp-1Bc	PHS-	Westonia type	Dreb-B1a	Lr14+	Lr34-	Lr68-	Yr15-	Fhb1-	1BL.1BL	7OE	Ax1 or Ax2*	NA	Pina-D1a	Pinb-D1a	Pinb-B2a	Ppo-A1a	Ppo-D1b	Zds-A1b	Lcy-B1a	Pds-B1a	Pod-A1a	Psy-A1b	Psy-D1a	Psy-B1a or b	Wx-B1b	Hap-4A-C	Hap-5D-C	H1g	GS-D1a	Hap-L	Hap-G	others	Hap-H
326	Kenjiu 9	2003	Heilongjiang	45.4	126.36	MCC	Genetic diersity&Divergence&Selection signals&Associated analyses	Rht-B1a	Rht-D1a	Vrn-A1a	Vrn-B1b	vrn-D1	Heterozygous	PHS+	Sdr-B1b	Vp-1Bc	PHS-	Westonia type	Dreb-B1a	Lr14-	Lr34+	Lr68-	Yr15-	Fhb1-	1BL.1BL	Non 7OE	Null	Glu-D1a	Pina-D1a	Pinb-D1b	Pinb-B2a	Ppo-A1b	Ppo-D1b	Zds-A1b	Heterozygous	Heterozygous	Pod-A1a	Psy-A1b	Psy-D1a	Psy-B1a or b	Wx-B1b	Hap-4A-C	Hap-5D-C	H1g	GS-D1a	Hap-H	Hap-G	others	Hap-H
327	Chuannong 16	2002	Sichuan	29.58	102.59	MCC	Genetic diersity&Divergence&Selection signals&Associated analyses	Rht-B1b	Rht-D1a	vrn-A1	vrn-B1	vrn-D1	Ppd-D1a	PHS+	Sdr-B1b	Vp-1Bc	PHS-	Westonia type	Dreb-B1a	Lr14+	Lr34+	Lr68-	Yr15-	Fhb1-	1BL.1RS	Non 7OE	Null	Glu-D1d	Pina-D1a	Pinb-D1a	Pinb-B2a	Ppo-A1a	Ppo-D1b	Zds-A1b	Lcy-B1b	Pds-B1a	Pod-A1a	Psy-A1b	Psy-D1a	Psy-B1a or b	Wx-B1b	Hap-4A-C	Hap-5D-C	H1g	GS-D1a	Hap-L	Hap-A	others	Hap-H
328	Chuannong 17	2003	Sichuan	29.58	102.59	MCC	Genetic diersity&Divergence&Selection signals&Associated analyses	Rht-B1a	Rht-D1a	vrn-A1	Vrn-B1b	vrn-D1	Ppd-D1a	PHS+	Sdr-B1b	Vp-1Bc	PHS-	Westonia type	Dreb-B1b	Lr14+	Lr34+	Lr68-	Yr15-	Fhb1-	1BL.1RS	Non 7OE	Null	Glu-D1d	Pina-D1a	Pinb-D1b	Pinb-B2a	Ppo-A1a	Ppo-D1b	Zds-A1a	Lcy-B1b	Pds-B1a	Pod-A1a	Psy-A1b	Psy-D1a	Psy-B1a or b	Wx-B1b	Hap-4A-C	Hap-5D-C	H1c	GS-D1a	Hap-L	Hap-A	others	Hap-H
329	Kenong 9024	2002	Hebei	38.02	114.27	MCC	Genetic diersity&Divergence&Selection signals&Associated analyses	Rht-B1b	Rht-D1a	vrn-A1	Heterozygous	vrn-D1	Ppd-D1a	PHS-	Sdr-B1b	Vp-1Bc	PHS-	Kauz type	Dreb-B1a	Lr14+	Lr34+	Lr68-	Yr15-	Fhb1-	1BL.1RS	Non 7OE	Ax1 or Ax2*	Glu-D1a	Pina-D1a	Pinb-D1b	Pinb-B2a	Ppo-A1a	Ppo-D1b	Zds-A1b	Lcy-B1b	Pds-B1b	Pod-A1b	Psy-A1b	Psy-D1a	Psy-B1a or b	Wx-B1a	Hap-4A-C	Hap-5D-C	H1g	GS-D1a	Hap-H	Hap-A	others	Hap-H
330	Chang 6154	2003	Shanxi	37.52	112.32	MCC	Genetic diersity&Divergence&Selection signals&Associated analyses	Rht-B1a	Rht-D1a	vrn-A1	vrn-B1	Vrn-D1a	Ppd-D1a	PHS-	Sdr-B1b	Vp-1Ba,b	PHS-	Westonia type	Dreb-B1a	Lr14-	Lr34+	Heterozygous	Yr15-	Fhb1-	1BL.1BL	Non 7OE	Heterozygous	Glu-D1a	Pina-D1a	Pinb-D1a	Pinb-B2b	Ppo-A1b	Ppo-D1b	Zds-A1b	Lcy-B1b	Pds-B1a	Pod-A1b	Psy-A1b	Psy-D1a	Psy-B1a or b	Wx-B1a	Hap-4A-C	Hap-5D-C	H1g	GS-D1b	Hap-L	Hap-G	Hap-1	Hap-H
331	Jinnong 4	2003	Tianjin	39.09	117.11	MCC	Genetic diersity&Divergence&Selection signals&Associated analyses	Rht-B1a	Rht-D1b	vrn-A1	vrn-B1	vrn-D1	Ppd-D1a	PHS-	Sdr-B1b	Vp-1Bc	PHS-	Westonia type	Dreb-B1b	Lr14+	Lr34+	Lr68+	Yr15-	Fhb1-	1BL.1RS	Non 7OE	Ax1 or Ax2*	Glu-D1a	Pina-D1a	Pinb-D1b	Pinb-B2b	Ppo-A1a	Ppo-D1a	Zds-A1b	Lcy-B1b	Pds-B1a	Pod-A1a	Psy-A1b	Psy-D1a	Psy-B1c	Wx-B1a	Hap-4A-T	Hap-5D-C	H1g	GS-D1a	Hap-L	Hap-G	others	Hap-H
332	Kenjiu 10	2003	Heilongjiang	45.4	126.36	MCC	Genetic diersity&Divergence&Selection signals&Associated analyses	Rht-B1a	Rht-D1a	Vrn-A1a	Vrn-B1b	vrn-D1	Ppd-D1b	PHS+	Sdr-B1a	Vp-1Ba,b	PHS-	Westonia type	Dreb-B1a	Lr14-	Lr34+	Lr68-	Yr15-	Fhb1-	1BL.1BL	Non 7OE	Null	Glu-D1a	Pina-D1b	Pinb-D1b	Pinb-B2a	Ppo-A1a	Ppo-D1b	Zds-A1b	Lcy-B1b	Pds-B1a	Pod-A1a	Psy-A1b	Psy-D1a	Psy-B1a or b	Wx-B1a	Hap-4A-C	Hap-5D-C	H1g	GS-D1a	Hap-L	Hap-G	Hap-1	Hap-H
333	Chuanmai 39	2003	Sichuan	29.58	102.59	MCC	Genetic diersity&Divergence&Selection signals&Associated analyses	Rht-B1b	Rht-D1a	vrn-A1	vrn-B1	Vrn-D1a	Ppd-D1a	PHS+	Sdr-B1b	Vp-1Bc	PHS-	Westonia type	Dreb-B1a	Lr14-	Lr34+	Lr68+	Yr15-	Fhb1-	1BL.1BL	Non 7OE	Null	Glu-D1d	Pina-D1b	Pinb-D1a	Pinb-B2b	Ppo-A1a	Ppo-D1b	Zds-A1b	Lcy-B1b	Pds-B1b	Heterozygous	Psy-A1b	Psy-D1a	Psy-B1a or b	Wx-B1a	Hap-4A-C	Hap-5D-C	H1g	GS-D1a	Hap-L	Hap-G	others	Hap-H
334	Chuanmai 42	2003	Sichuan	29.58	102.59	MCC	Genetic diersity&Divergence&Selection signals&Associated analyses	Rht-B1b	Rht-D1a	vrn-A1	vrn-B1	Vrn-D1a	Ppd-D1a	PHS+	Sdr-B1b	Vp-1Bc	PHS-	Kauz type	Dreb-B1a	Lr14+	Lr34+	Lr68-	Yr15+	Fhb1-	1BL.1BL	Non 7OE	Null	Heterozygous	Pina-D1a	Pinb-D1a	Pinb-B2b	Ppo-A1a	Ppo-D1a	Zds-A1b	Lcy-B1b	Pds-B1a	Pod-A1a	Psy-A1b	Psy-D1a	Psy-B1a or b	Wx-B1a	Hap-4A-C	Hap-5D-C	H1g	GS-D1a	Hap-L	Hap-G	others	Hap-H
335	Zhoumai 17	2004	Henan	34.37	113.51	MCC	Genetic diersity&Divergence&Selection signals&Associated analyses	Rht-B1a	Heterozygous	vrn-A1	vrn-B1	vrn-D1	Ppd-D1a	PHS+	Heterozygous	Heterozygous	Heterozygous	Kauz type	Dreb-B1a	Lr14+	Lr34+	Lr68-	Yr15-	Fhb1-	1BL.1BL	Non 7OE	Heterozygous	Glu-D1a	Pina-D1a	Heterozygous	Pinb-B2a	Ppo-A1b	Ppo-D1b	Zds-A1a	Lcy-B1b	Pds-B1a	Pod-A1a	Psy-A1b	Psy-D1a	Psy-B1a or b	Wx-B1b	Hap-4A-T	Hap-5D-C	H1g	Heterozygous	Hap-L	Hap-A	others	Hap-H
336	Changhan 58	2004	Shaanxi	34.14	108.51	MCC	Genetic diersity&Divergence&Selection signals&Associated analyses	Rht-B1b	Rht-D1a	vrn-A1	Vrn-B1b	vrn-D1	Ppd-D1a	PHS+	Sdr-B1b	Vp-1Bc	PHS+	Kauz type	Dreb-B1a	Lr14+	Lr34+	Lr68-	Yr15-	Fhb1-	1BL.1BL	Non 7OE	Null	Glu-D1a	Pina-D1a	Pinb-D1b	Pinb-B2b	Ppo-A1b	Ppo-D1b	Zds-A1a	Lcy-B1b	Pds-B1a	Pod-A1b	Psy-A1b	Psy-D1a	Psy-B1a or b	Wx-B1a	Hap-4A-C	Hap-5D-C	H1g	GS-D1a	Hap-L	Hap-G	others	Hap-H
337	Fengqiang 7	1994	Jilin	43.5	126.32	MCC	Genetic diersity&Divergence&Selection signals&Associated analyses	Rht-B1a	Rht-D1a	Vrn-A1a	Vrn-B1b	vrn-D1	Ppd-D1a	PHS+	Sdr-B1a	Vp-1Bc	PHS-	Kauz type	Dreb-B1b	Lr14+	Lr34+	Lr68-	Yr15-	Fhb1-	1BL.1BL	7OE	Null	Glu-D1a	Pina-D1b	Pinb-D1a	Pinb-B2a	Ppo-A1b	Ppo-D1b	Zds-A1a	Lcy-B1b	Pds-B1a	Pod-A1b	Psy-A1b	Psy-D1a	Psy-B1a or b	Wx-B1a	Hap-4A-T	Hap-5D-C	H1g	GS-D1b	Hap-L	Hap-A	others	Hap-H
338	Changchun 7	2000	Jilin	43.43	128.65	MCC	Genetic diersity&Divergence&Selection signals&Associated analyses	Rht-B1a	Rht-D1a	Vrn-A1a	Vrn-B1b	vrn-D1	Ppd-D1a	PHS+	Sdr-B1b	Vp-1Bc	PHS-	Westonia type	Dreb-B1b	Lr14-	Lr34-	Lr68-	Yr15-	Fhb1-	1BL.1BL	7OE	Null	Glu-D1d	Pina-D1b	Pinb-D1a	Pinb-B2a	Ppo-A1b	Ppo-D1b	Heterozygous	Lcy-B1b	Pds-B1a	Pod-A1b	Psy-A1b	Psy-D1a	Psy-B1a or b	Wx-B1a	Hap-4A-C	Hap-5D-C	H1g	GS-D1a	Hap-L	Hap-G	others	Hap-H
339	Longfumai 14	2004	Heilongjiang	45.4	126.36	MCC	Genetic diersity&Divergence&Selection signals&Associated analyses	Rht-B1a	Rht-D1a	Vrn-A1a	Vrn-B1b	vrn-D1	Ppd-D1b	PHS+	Sdr-B1b	Vp-1Bc	PHS-	Westonia type	Dreb-B1b	Lr14+	Lr34-	Lr68-	Yr15-	Fhb1-	1BL.1BL	Non 7OE	Null	Glu-D1a	Pina-D1a	Pinb-D1b	Pinb-B2a	Ppo-A1b	Ppo-D1b	Zds-A1b	Lcy-B1a	Pds-B1b	Pod-A1b	Psy-A1b	Psy-D1a	Psy-B1a or b	Wx-B1b	Hap-4A-C	Hap-5D-C	H1g	GS-D1a	Hap-L	Hap-G	others	Hap-H
340	Chuannong 19	2002	Sichuan	29.58	102.59	MCC	Genetic diersity&Divergence&Selection signals&Associated analyses	Rht-B1b	Rht-D1a	vrn-A1	vrn-B1	vrn-D1	Ppd-D1a	PHS+	Sdr-B1a	Vp-1Ba,b	PHS-	Westonia type	Dreb-B1a	Lr14-	Lr34+	Lr68-	Yr15-	Fhb1-	1BL.1BL	Non 7OE	Null	Glu-D1a	Pina-D1a	Pinb-D1a	Pinb-B2b	Ppo-A1b	Ppo-D1b	Zds-A1b	Lcy-B1b	Pds-B1b	Pod-A1a	Psy-A1b	Psy-D1a	Psy-B1a or b	Wx-B1a	Hap-4A-C	Hap-5D-C	H1g	GS-D1a	Hap-L	Hap-G	others	Hap-H
341	Bainong Aikang 58	2005	Henan	34.37	112.26	MCC	Genetic diersity&Divergence&Selection signals&Associated analyses	Rht-B1a	Rht-D1b	vrn-A1	Vrn-B1b	vrn-D1	Ppd-D1a	PHS-	Sdr-B1b	Vp-1Ba,b	PHS-	Kauz type	Dreb-B1b	Lr14+	Lr34+	Lr68-	Yr15-	Fhb1-	1BL.1RS	Non 7OE	Null	Glu-D1a	Pina-D1a	Pinb-D1b	Pinb-B2a	Ppo-A1b	Ppo-D1b	Zds-A1a	Lcy-B1b	Pds-B1a	Pod-A1a	Psy-A1b	Psy-D1a	Psy-B1a or b	Wx-B1a	Hap-4A-C	Hap-5D-C	H1g	GS-D1a	Hap-L	Hap-G	others	Hap-H
342	Heng 7228	2003	Hebei	38.02	114.27	MCC	Genetic diersity&Divergence&Selection signals&Associated analyses	Rht-B1b	Rht-D1a	vrn-A1	Vrn-B1b	Vrn-D1a	Ppd-D1a	PHS-	Sdr-B1b	Vp-1Bc	PHS-	Kauz type	Dreb-B1b	Lr14-	Lr34+	Lr68-	Yr15-	Fhb1-	1BL.1RS	Non 7OE	Ax1 or Ax2*	Glu-D1a	Pina-D1a	Heterozygous	Pinb-B2b	Ppo-A1b	Ppo-D1b	Zds-A1b	Lcy-B1b	Pds-B1a	Pod-A1b	Psy-A1b	Psy-D1a	Psy-B1a or b	Wx-B1a	Hap-4A-T	Hap-5D-C	H1g	GS-D1b	Hap-H	Hap-G	others	Hap-H
343	Beimai 1	2005	Heilongjiang	45.4	126.36	MCC	Genetic diersity&Divergence&Selection signals&Associated analyses	Rht-B1a	Rht-D1a	Vrn-A1a	Vrn-B1b	Vrn-D1a	Ppd-D1a	PHS+	Sdr-B1a	Vp-1Bc	PHS-	Heterozygous	Dreb-B1a	Lr14+	Lr34+	Lr68-	Yr15-	Fhb1-	1BL.1BL	7OE	Null	Glu-D1d	Pina-D1a	Pinb-D1a	Pinb-B2b	Ppo-A1b	Ppo-D1b	Zds-A1a	Lcy-B1b	Pds-B1a	Pod-A1a	Psy-A1b	Psy-D1a	Psy-B1a or b	Wx-B1a	Hap-4A-C	Hap-5D-C	H1g	GS-D1a	Hap-H	Hap-G	Hap-1	Hap-H
344	Neimai 9	2004	Sichuan	31.29	104	MCC	Genetic diersity&Divergence&Selection signals&Associated analyses	Rht-B1a	Rht-D1b	vrn-A1	Vrn-B1b	Vrn-D1a	Ppd-D1a	PHS+	Sdr-B1a	Vp-1Ba,b	PHS-	Westonia type	Dreb-B1a	Lr14-	Lr34+	Lr68-	Yr15+	Fhb1-	1BL.1BL	Non 7OE	Ax1 or Ax2*	Glu-D1d	Pina-D1a	Pinb-D1a	Pinb-B2a	Ppo-A1a	Ppo-D1b	Zds-A1b	Lcy-B1b	Pds-B1b	Pod-A1a	Psy-A1b	Psy-D1a	Psy-B1a or b	Wx-B1a	Hap-4A-C	Hap-5D-C	H1c	GS-D1a	Hap-L	Hap-A	others	Hap-H
345	Mianmai 41	2006	Sichuan	31.29	104	MCC	Genetic diersity&Divergence&Selection signals&Associated analyses	Rht-B1a	Rht-D1a	vrn-A1	Vrn-B1b	vrn-D1	Ppd-D1a	PHS+	Heterozygous	Vp-1Bc	PHS-	Westonia type	Dreb-B1a	Lr14-	Lr34+	Lr68-	Yr15-	Fhb1-	1BL.1RS	Heterozygous	Ax1 or Ax2*	Glu-D1d	Pina-D1a	Pinb-D1b	Pinb-B2a	Ppo-A1a	Ppo-D1b	Heterozygous	Lcy-B1b	Heterozygous	Pod-A1a	Psy-A1b	Psy-D1a	Psy-B1a or b	Wx-B1b	Hap-4A-C	Hap-5D-C	H1g	GS-D1a	Hap-L	Hap-G	others	Hap-H
346	Chuanmai 43	2004	Sichuan	29.58	102.59	MCC	Genetic diersity&Divergence&Selection signals&Associated analyses	Rht-B1b	Rht-D1a	vrn-A1	Vrn-B1b	Vrn-D1a	Ppd-D1a	PHS+	Sdr-B1b	Vp-1Bc	PHS+	Kauz type	Dreb-B1a	Lr14-	Lr34+	Lr68-	Yr15+	Fhb1-	1BL.1BL	Non 7OE	Null	Glu-D1a	Pina-D1a	Pinb-D1a	Pinb-B2a	Ppo-A1a	Ppo-D1a	Zds-A1b	Lcy-B1b	Pds-B1a	Pod-A1a	Psy-A1b	Psy-D1g	Psy-B1a or b	Wx-B1a	Hap-4A-C	Hap-5D-C	H1g	GS-D1a	Hap-L	Hap-G	others	Hap-H
347	Xinong 9718	2006	Shaanxi	34.14	108.51	MCC	Genetic diersity&Divergence&Selection signals&Associated analyses	Rht-B1b	Rht-D1a	vrn-A1	Vrn-B1b	NA	Ppd-D1a	PHS+	Sdr-B1a	Vp-1Bc	PHS-	Kauz type	Dreb-B1a	Lr14+	Lr34+	Lr68-	Yr15-	Fhb1-	1BL.1BL	Non 7OE	Null	Glu-D1a	Pina-D1a	Pinb-D1b	Pinb-B2b	Ppo-A1b	Ppo-D1b	Zds-A1a	Lcy-B1b	Pds-B1a	Pod-A1a	Psy-A1b	Psy-D1a	Psy-B1a or b	Wx-B1b	Hap-4A-C	Hap-5D-C	H1g	GS-D1a	Hap-L	Hap-A	others	Hap-H
348	Kehan 20	2004	Heilongjiang	45.4	126.36	MCC	Genetic diersity&Divergence&Selection signals&Associated analyses	Rht-B1a	Rht-D1a	Heterozygous	Vrn-B1b	Vrn-D1a	Ppd-D1b	PHS-	Sdr-B1b	Heterozygous	PHS-	Heterozygous	Dreb-B1a	Lr14+	Lr34+	Lr68-	Yr15-	Fhb1-	1BL.1BL	Non 7OE	Null	Glu-D1a	Pina-D1a	Pinb-D1b	Pinb-B2a	Ppo-A1b	Ppo-D1b	Zds-A1a	Lcy-B1b	Pds-B1a	Pod-A1a	Psy-A1b	Psy-D1a	Psy-B1a or b	Wx-B1b	Heterozygous	Hap-5D-C	H1g	GS-D1a	Hap-L	Hap-A	Hap-1	Hap-H
349	Nongmai 2	2005	Inner Mongolia	40.48	111.45	MCC	Genetic diersity&Divergence&Selection signals&Associated analyses	Rht-B1a	Rht-D1a	Vrn-A1a	Vrn-B1b	vrn-D1	Ppd-D1b	PHS+	Sdr-B1b	Vp-1Bc	PHS-	Kauz type	Dreb-B1a	Lr14+	Lr34-	Lr68-	Yr15-	Fhb1-	1BL.1BL	7OE	Null	Glu-D1a	Pina-D1a	Pinb-D1b	Heterozygous	Ppo-A1a	Ppo-D1b	Zds-A1b	Lcy-B1a	Pds-B1b	Pod-A1a	Psy-A1b	Psy-D1a	Psy-B1a or b	Wx-B1a	Hap-4A-T	Hap-5D-C	H1g	GS-D1a	Hap-L	Hap-G	others	Hap-H
350	Chuanyu20	2006	Sichuan	29.58	102.59	MCC	Genetic diersity&Divergence&Selection signals&Associated analyses	Rht-B1a	Rht-D1b	vrn-A1	Vrn-B1b	Vrn-D1a	Ppd-D1a	PHS-	Sdr-B1b	Vp-1Ba,b	PHS-	Kauz type	Dreb-B1b	Lr14-	Lr34+	Lr68-	Yr15-	Fhb1-	1BL.1RS	Non 7OE	Null	Glu-D1a	Pina-D1a	Pinb-D1b	Pinb-B2b	Ppo-A1b	Ppo-D1b	Zds-A1a	Lcy-B1b	Pds-B1a	Pod-A1a	Psy-A1b	Psy-D1a	Psy-B1a or b	Wx-B1a	Hap-4A-C	Hap-5D-C	H1g	GS-D1a	Hap-L	Hap-G	others	Hap-H
351	Mainmai 45	2007	Sichuan	31.29	104	MCC	Genetic diersity&Divergence&Selection signals&Associated analyses	Rht-B1b	Rht-D1a	vrn-A1	Vrn-B1b	Vrn-D1a	Ppd-D1a	PHS+	Sdr-B1b	Vp-1Bc	PHS-	Westonia type	Dreb-B1b	Lr14-	Lr34+	Lr68-	Heterozygous	Fhb1-	1BL.1RS	7OE	Ax1 or Ax2*	Glu-D1d	Pina-D1a	Pinb-D1a	Pinb-B2b	Ppo-A1a	Ppo-D1b	Zds-A1b	Lcy-B1b	Pds-B1b	Pod-A1a	Psy-A1b	Psy-D1a	Psy-B1a or b	Wx-B1a	Hap-4A-C	Hap-5D-C	H1g	GS-D1a	Hap-L	Hap-G	others	Hap-H
352	Zhenmai 168	2007	Jiangsu	32.11	119.25	MCC	Genetic diersity&Divergence&Selection signals&Associated analyses	Rht-B1b	Rht-D1a	vrn-A1	Vrn-B1b	Vrn-D1a	Ppd-D1a	PHS+	Sdr-B1a	Vp-1Bc	PHS-	Westonia type	Dreb-B1a	Lr14+	Lr34+	Lr68+	Yr15-	Fhb1-	1BL.1BL	Non 7OE	Null	Glu-D1d	Pina-D1a	Pinb-D1a	Pinb-B2a	Ppo-A1a	Ppo-D1b	Zds-A1b	Lcy-B1a	Pds-B1b	Pod-A1a	Psy-A1b	Psy-D1a	Psy-B1a or b	Wx-B1a	Hap-4A-C	Hap-5D-C	H1g	GS-D1a	Hap-L	Hap-A	Hap-1	Hap-H
353	Han 00-7086	2007	Hebei	38.02	114.27	MCC	Genetic diersity&Divergence&Selection signals&Associated analyses	Rht-B1b	Rht-D1a	vrn-A1	Vrn-B1b	Vrn-D1a	Ppd-D1a	PHS-	Sdr-B1a	Vp-1Bc	PHS-	Westonia type	Dreb-B1b	Lr14-	Lr34+	Lr68-	Yr15-	Fhb1+	1BL.1BL	Non 7OE	Null	Glu-D1d	Pina-D1a	Pinb-D1a	Pinb-B2a	Ppo-A1b	Ppo-D1b	Zds-A1a	Lcy-B1b	Pds-B1a	Pod-A1a	Psy-A1b	Psy-D1a	Psy-B1a or b	Wx-B1a	Hap-4A-T	Hap-5D-C	H1c	GS-D1a	Hap-H	Hap-A	others	Hap-H
354	Ningmai 15	2008	Jiangsu	32.02	118.52	MCC	Genetic diersity&Divergence&Selection signals&Associated analyses	Rht-B1b	Rht-D1a	vrn-A1	Vrn-B1b	vrn-D1	Ppd-D1a	PHS-	Sdr-B1a	Vp-1Bc	PHS-	Westonia type	Dreb-B1b	Lr14+	Lr34+	Lr68-	Yr15-	Fhb1+	1BL.1BL	Heterozygous	Null	Glu-D1d	Pina-D1a	Pinb-D1a	Pinb-B2a	Ppo-A1b	Ppo-D1b	Heterozygous	Lcy-B1b	Pds-B1a	Pod-A1a	Psy-A1b	Psy-D1a	Psy-B1a or b	Wx-B1a	Heterozygous	Hap-5D-C	H1c	GS-D1a	Heterozygous	Hap-A	others	Hap-H
355	Beimai 3	2008	Heilongjiang	45.4	126.36	MCC	Genetic diersity&Divergence&Selection signals&Associated analyses	Heterozygous	Rht-D1a	vrn-A1	Vrn-B1b	vrn-D1	Ppd-D1a	PHS+	Sdr-B1b	Vp-1Ba,b	PHS-	Westonia type	Dreb-B1b	Lr14-	Lr34+	Lr68-	Yr15-	Fhb1-	1BL.1BL	Non 7OE	Null	Glu-D1d	Pina-D1a	Pinb-D1a	Heterozygous	Ppo-A1a	Ppo-D1b	Zds-A1b	Lcy-B1b	Pds-B1a	Pod-A1a	Psy-A1b	Psy-D1a	Psy-B1a or b	Wx-B1a	Hap-4A-C	Hap-5D-C	H1g	GS-D1a	Hap-H	Hap-A	others	Hap-H
356	Ningmai 16	2008	Jiangsu	32.02	118.52	MCC	Genetic diersity&Divergence&Selection signals&Associated analyses	Rht-B1b	Rht-D1a	vrn-A1	vrn-B1	vrn-D1	Ppd-D1a	PHS+	Sdr-B1b	Vp-1Ba,b	PHS-	Westonia type	Dreb-B1b	Lr14-	Lr34+	Lr68-	Yr15-	Fhb1-	1BL.1BL	Non 7OE	Null	Glu-D1d	Pina-D1a	Pinb-D1a	Heterozygous	Ppo-A1a	Ppo-D1b	Zds-A1b	Lcy-B1b	Pds-B1a	Pod-A1a	Psy-A1b	Psy-D1a	Psy-B1a or b	Wx-B1a	Hap-4A-C	Hap-5D-C	H1g	GS-D1a	Hap-H	Hap-A	others	Hap-H
357	Shannong 17	2009	Shandong	36.11	117	MCC	Genetic diersity&Divergence&Selection signals&Associated analyses	Rht-B1a	Rht-D1b	vrn-A1	vrn-B1	vrn-D1	Ppd-D1a	PHS+	Sdr-B1b	Vp-1Bc	PHS+	Westonia type	Dreb-B1a	Lr14-	Lr34+	Lr68-	Yr15-	Fhb1-	1BL.1BL	Non 7OE	Null	Glu-D1d	Pina-D1a	Pinb-D1b	Pinb-B2b	Ppo-A1a	Ppo-D1b	Zds-A1b	Lcy-B1b	Pds-B1a	Pod-A1b	Psy-A1b	Psy-D1a	Psy-B1a or b	Wx-B1a	Hap-4A-T	Hap-5D-C	H1g	GS-D1a	Hap-L	Hap-G	others	Hap-H
358	Longfumai 16	2006	Heilongjiang	45.4	126.36	MCC	Genetic diersity&Divergence&Selection signals&Associated analyses	Rht-B1a	Rht-D1a	Vrn-A1a	Vrn-B1b	vrn-D1	Ppd-D1b	PHS+	Sdr-B1b	Vp-1Bc	PHS-	Westonia type	Dreb-B1a	Lr14+	Lr34+	Lr68-	Yr15-	Fhb1-	1BL.1BL	7OE	Null	Glu-D1a	Pina-D1a	Pinb-D1b	Pinb-B2b	Ppo-A1b	Ppo-D1b	Zds-A1b	Lcy-B1a	Pds-B1a	Pod-A1b	Psy-A1b	Psy-D1a	Psy-B1a or b	Wx-B1a	Hap-4A-C	Hap-5D-C	H1g	GS-D1a	Heterozygous	Hap-G	Hap-1	Hap-H
359	Lunxuan 518	2007	Beijing	39.54	116.24	MCC	Genetic diersity&Divergence&Selection signals&Associated analyses	Rht-B1b	Rht-D1a	vrn-A1	Vrn-B1b	vrn-D1	Ppd-D1a	PHS-	Sdr-B1a	Vp-1Ba,b	PHS-	Westonia type	Dreb-B1b	Lr14+	Lr34+	Lr68-	Yr15-	Fhb1-	1BL.1BL	Non 7OE	Ax1 or Ax2*	Glu-D1a	Pina-D1a	Pinb-D1a	Pinb-B2a	Ppo-A1a	Ppo-D1b	Zds-A1b	Lcy-B1b	Pds-B1b	Pod-A1a	Psy-A1b	Psy-D1a	Psy-B1a or b	Wx-B1a	Hap-4A-T	Hap-5D-C	H1g	GS-D1a	Hap-L	Hap-A	others	Hap-H
360	Lunxuan 988	2009	Beijing	39.54	116.24	MCC	Genetic diersity&Divergence&Selection signals&Associated analyses	Rht-B1a	NA	vrn-A1	Vrn-B1b	vrn-D1	Ppd-D1a	PHS+	Sdr-B1a	Vp-1Ba,b	PHS-	Westonia type	Dreb-B1a	Lr14+	Lr34+	Lr68-	Yr15-	Fhb1-	1BL.1BL	Non 7OE	Ax1 or Ax2*	Glu-D1a	Pina-D1a	Pinb-D1a	Pinb-B2a	Ppo-A1b	Ppo-D1b	Zds-A1b	Lcy-B1b	Pds-B1b	Pod-A1a	Psy-A1b	Psy-D1g	Psy-B1a or b	Wx-B1a	Hap-4A-T	Hap-5D-C	H1g	GS-D1b	Hap-H	Hap-A	others	Hap-H
361	Zhongmai 175	2007	Beijing	39.54	116.24	MCC	Genetic diersity&Divergence&Selection signals&Associated analyses	Rht-B1a	Rht-D1a	vrn-A1	vrn-B1	vrn-D1	Ppd-D1a	PHS-	Sdr-B1b	Vp-1Ba,b	PHS-	Kauz type	Dreb-B1b	Lr14-	Lr34+	Lr68-	Yr15-	Fhb1-	1BL.1BL	Non 7OE	Ax1 or Ax2*	Glu-D1a	Pina-D1a	Pinb-D1a	Pinb-B2a	Ppo-A1b	Ppo-D1b	Zds-A1b	Lcy-B1b	Pds-B1a	Pod-A1a	Psy-A1b	Psy-D1a	Psy-B1a or b	Wx-B1b	Hap-4A-T	Hap-5D-C	H1g	GS-D1a	Hap-L	Hap-G	others	Hap-H
362	Kenong 199	2006	Hebei	38.02	114.27	MCC	Genetic diersity&Divergence&Selection signals&Associated analyses	Rht-B1b	Rht-D1a	vrn-A1	Vrn-B1b	vrn-D1	Ppd-D1a	PHS+	Sdr-B1b	Vp-1Bc	PHS-	Westonia type	Dreb-B1a	Lr14+	Lr34+	Lr68-	Yr15-	Fhb1-	1BL.1RS	Non 7OE	Null	Glu-D1a	Pina-D1a	Pinb-D1b	Pinb-B2a	Ppo-A1b	Ppo-D1b	Zds-A1b	Lcy-B1b	Pds-B1b	Pod-A1a	Psy-A1b	Psy-D1a	Psy-B1a or b	Wx-B1a	Hap-4A-C	Hap-5D-C	H1g	Heterozygous	Hap-H	Hap-A	others	Hap-H
363	Shiluan 02-1	2004	Hebei	38.02	114.27	MCC	Genetic diersity&Divergence&Selection signals&Associated analyses	Rht-B1b	Rht-D1a	vrn-A1	vrn-B1	Vrn-D1a	Ppd-D1a	PHS-	Sdr-B1b	Vp-1Ba,b	PHS-	Westonia type	Dreb-B1b	Lr14-	Lr34+	Lr68-	Yr15-	Fhb1-	1BL.1BL	Non 7OE	Null	Glu-D1d	Pina-D1b	Pinb-D1a	Pinb-B2b	Ppo-A1a	Ppo-D1b	Zds-A1a	Lcy-B1b	Pds-B1a	Pod-A1b	Psy-A1b	Psy-D1a	Psy-B1a or b	Wx-B1a	Hap-4A-C	Hap-5D-C	H1g	GS-D1a	Hap-L	Hap-G	others	Hap-H
364	Yumai 69	2000	Henan	33	114	MCC	Genetic diersity&Divergence&Selection signals&Associated analyses	Rht-B1a	Rht-D1b	vrn-A1	Vrn-B1b	vrn-D1	Ppd-D1a	PHS+	Sdr-B1b	Vp-1Ba,b	PHS-	Westonia type	Dreb-B1a	Lr14+	Lr34+	Lr68-	Yr15-	Fhb1-	1BL.1BL	Non 7OE	Null	Glu-D1d	Pina-D1a	Pinb-D1a	Pinb-B2a	Ppo-A1a	Ppo-D1a	Zds-A1b	Lcy-B1b	Pds-B1a	Pod-A1a	Psy-A1b	Psy-D1a	Psy-B1a or b	Wx-B1a	Hap-4A-C	Hap-5D-C	H1g	GS-D1a	Hap-L	Hap-A	others	Hap-H
365	Xinmai 13	2002	Henan	35.1	113.48	MCC	Genetic diersity&Divergence&Selection signals&Associated analyses	Rht-B1a	Rht-D1b	vrn-A1	vrn-B1	vrn-D1	Ppd-D1a	PHS+	Sdr-B1b	Vp-1Bc	PHS+	Westonia type	Dreb-B1a	Lr14+	Lr34+	Lr68-	Yr15-	Fhb1-	1BL.1BL	7OE	Null	Glu-D1a	Pina-D1a	Pinb-D1a	Pinb-B2a	Ppo-A1a	Ppo-D1a	Zds-A1b	Lcy-B1a	Pds-B1a	Pod-A1a	Psy-A1b	Psy-D1a	Psy-B1a or b	Wx-B1a	Hap-4A-C	Hap-5D-C	H1g	GS-D1b	Hap-L	Hap-A	others	Hap-H
366	Zhongyuan 98-68	2004	Henan	35.1	113.48	MCC	Genetic diersity&Divergence&Selection signals&Associated analyses	Rht-B1a	Rht-D1b	vrn-A1	vrn-B1	vrn-D1	Ppd-D1a	PHS-	Sdr-B1b	Vp-1Bc	PHS-	Kauz type	Dreb-B1b	Lr14+	Lr34+	Lr68-	Yr15-	Fhb1-	1BL.1BL	Non 7OE	Null	Glu-D1a	Pina-D1a	Pinb-D1a	Pinb-B2a	Ppo-A1b	Ppo-D1b	Zds-A1a	Lcy-B1b	Pds-B1a	Pod-A1b	Psy-A1b	Psy-D1a	Psy-B1a or b	Wx-B1b	Hap-4A-C	Hap-5D-C	H1g	GS-D1b	Hap-L	Hap-A	Hap-1	Hap-H
367	Zhengmai004	2004	Henan	34.37	113.51	MCC	Genetic diersity&Divergence&Selection signals&Associated analyses	Rht-B1a	Heterozygous	vrn-A1	NA	vrn-D1	Ppd-D1a	PHS-	Sdr-B1b	Vp-1Bc	PHS-	Kauz type	Dreb-B1b	Lr14-	Lr34+	Lr68-	Yr15-	Fhb1-	1BL.1RS	Non 7OE	Ax1 or Ax2*	Glu-D1a	Pina-D1a	Pinb-D1b	Pinb-B2a	Ppo-A1a	Ppo-D1b	Zds-A1b	Lcy-B1b	Pds-B1a	Pod-A1a	Psy-A1b	Psy-D1a	Psy-B1a or b	Heterozygous	Hap-4A-C	Hap-5D-C	H1g	GS-D1a	Hap-H	Hap-A	others	Hap-H
368	Xinmai 208	2005	Henan	35.1	113.48	MCC	Genetic diersity&Divergence&Selection signals&Associated analyses	Rht-B1a	Rht-D1b	vrn-A1	vrn-B1	vrn-D1	Ppd-D1a	PHS+	Sdr-B1a	Vp-1Ba,b	PHS-	Kauz type	Dreb-B1a	Lr14-	Lr34+	Lr68-	Yr15-	Fhb1-	1BL.1RS	Non 7OE	Ax1 or Ax2*	Glu-D1a	Pina-D1a	Pinb-D1a	Pinb-B2a	Ppo-A1b	Ppo-D1b	Zds-A1b	Lcy-B1b	Pds-B1a	Pod-A1a	Psy-A1b	Psy-D1a	Psy-B1a or b	Wx-B1a	Hap-4A-C	Hap-5D-C	H1c	GS-D1b	Hap-L	Hap-A	others	Hap-H
369	Tongzhoumai 916	2006	Henan	34.37	112.26	MCC	Genetic diersity&Divergence&Selection signals&Associated analyses	Rht-B1a	Rht-D1b	vrn-A1	vrn-B1	Heterozygous	Ppd-D1a	PHS+	Sdr-B1b	Vp-1Bc	PHS-	Westonia type	Dreb-B1b	Heterozygous	Lr34+	Lr68-	Yr15-	Fhb1-	1BL.1BL	Non 7OE	Ax1 or Ax2*	Glu-D1a	Pina-D1a	Pinb-D1a	Pinb-B2a	Ppo-A1b	Ppo-D1a	Zds-A1b	Lcy-B1b	Pds-B1a	Pod-A1a	Psy-A1b	NA	Psy-B1a or b	Wx-B1a	Hap-4A-C	Hap-5D-C	H1g	GS-D1b	Hap-L	Hap-A	Hap-1	Hap-H
370	Pingan 6	2006	Henan	34.37	112.26	MCC	Genetic diersity&Divergence&Selection signals&Associated analyses	Rht-B1b	Rht-D1a	vrn-A1	Vrn-B1b	vrn-D1	Ppd-D1a	PHS+	Sdr-B1a	Vp-1Bc	PHS+	Kauz type	Dreb-B1a	Lr14+	Lr34+	Lr68-	Yr15-	Fhb1-	1BL.1BL	Non 7OE	Ax1 or Ax2*	Glu-D1a	Pina-D1a	Pinb-D1b	Pinb-B2a	Ppo-A1a	Ppo-D1b	Zds-A1b	Lcy-B1b	Pds-B1a	Pod-A1b	Psy-A1b	Psy-D1a	Psy-B1a or b	Wx-B1a	Hap-4A-T	Hap-5D-C	H1g	GS-D1a	Hap-L	Hap-A	others	Hap-H
371	Xunong 5	2005	Henan	35.1	113.48	MCC	Genetic diersity&Divergence&Selection signals&Associated analyses	Rht-B1a	Rht-D1b	vrn-A1	vrn-B1	vrn-D1	Ppd-D1a	PHS-	Sdr-B1b	Vp-1Ba,b	PHS-	Kauz type	Dreb-B1a	Lr14+	Lr34+	Lr68-	Yr15-	Fhb1-	1BL.1RS	Non 7OE	Null	Glu-D1a	Pina-D1a	Pinb-D1b	Pinb-B2a	Ppo-A1b	Ppo-D1b	Zds-A1b	Lcy-B1a	Pds-B1a	Pod-A1b	Psy-A1b	Psy-D1g	Psy-B1a or b	Wx-B1b	Hap-4A-C	Hap-5D-C	H1g	GS-D1b	Hap-L	Hap-A	others	Hap-H
372	Xinmai 9817	2007	Henan	35.1	113.48	MCC	Genetic diersity&Divergence&Selection signals&Associated analyses	Rht-B1a	Rht-D1b	vrn-A1	vrn-B1	vrn-D1	Ppd-D1a	PHS+	Sdr-B1b	Vp-1Bc	PHS-	Kauz type	Dreb-B1b	Lr14-	Lr34+	Lr68-	Yr15-	Fhb1-	1BL.1BL	Non 7OE	Null	Glu-D1a	Pina-D1a	Pinb-D1a	Pinb-B2a	Ppo-A1b	Ppo-D1b	Zds-A1b	Lcy-B1a	Pds-B1a	Pod-A1b	Psy-A1b	Psy-D1a	Psy-B1a or b	Wx-B1a	Hap-4A-T	Hap-5D-C	H1g	GS-D1a	Hap-L	Hap-A	Hap-1	Hap-H
373	Luohan 7	2007	Henan	34.37	112.26	MCC	Genetic diersity&Divergence&Selection signals&Associated analyses	Rht-B1a	Rht-D1b	vrn-A1	vrn-B1	vrn-D1	Ppd-D1a	PHS-	Sdr-B1b	Vp-1Ba,b	PHS-	Westonia type	Dreb-B1a	Lr14-	Lr34+	Lr68-	Yr15-	Fhb1-	1BL.1RS	7OE	Null	Glu-D1a	Pina-D1a	Pinb-D1b	Pinb-B2b	Ppo-A1b	Ppo-D1b	Zds-A1b	Lcy-B1b	Pds-B1b	Pod-A1b	Psy-A1b	Psy-D1a	Psy-B1a or b	Wx-B1a	Hap-4A-C	Hap-5D-C	H1g	GS-D1b	Hap-L	Hap-A	Hap-1	Hap-H
374	Mianmai 48	2009	Sichuan	31.29	104	MCC	Genetic diersity&Divergence&Selection signals&Associated analyses	Rht-B1a	Rht-D1a	vrn-A1	Vrn-B1b	vrn-D1	Ppd-D1a	PHS+	Sdr-B1b	Vp-1Bc	PHS-	Heterozygous	Dreb-B1a	Lr14+	Heterozygous	Lr68-	Yr15-	Fhb1-	1BL.1BL	Non 7OE	Ax1 or Ax2*	Heterozygous	Pina-D1a	Pinb-D1a	Pinb-B2a	Ppo-A1a	Ppo-D1b	Heterozygous	Heterozygous	Pds-B1a	Pod-A1a	Psy-A1b	Psy-D1a	Psy-B1a or b	Wx-B1b	Hap-4A-C	Hap-5D-C	H1g	GS-D1a	Hap-L	Hap-G	others	Hap-H
375	Xuke1	2007	Henan	34.37	112.26	MCC	Genetic diersity&Divergence&Selection signals&Associated analyses	Rht-B1a	Rht-D1b	vrn-A1	vrn-B1	vrn-D1	Ppd-D1a	PHS+	Sdr-B1b	Vp-1Ba,b	PHS-	Westonia type	Dreb-B1a	Lr14+	Lr34+	Lr68-	Yr15-	Fhb1-	1BL.1RS	Non 7OE	Ax1 or Ax2*	Glu-D1a	Pina-D1a	Pinb-D1b	Pinb-B2a	Ppo-A1b	Ppo-D1b	Zds-A1b	Lcy-B1b	Pds-B1a	Pod-A1a	Psy-A1b	Psy-D1g	Psy-B1a or b	Wx-B1a	Hap-4A-C	Hap-5D-C	H1g	GS-D1a	Hap-L	Hap-G	others	Hap-H
376	Luomai 21	2006	Henan	34.37	112.26	MCC	Genetic diersity&Divergence&Selection signals&Associated analyses	Rht-B1a	Rht-D1b	vrn-A1	Vrn-B1b	Vrn-D1a	Ppd-D1a	PHS-	Sdr-B1b	Vp-1Bc	PHS-	Kauz type	Dreb-B1b	Lr14+	Lr34+	Lr68-	Yr15-	Fhb1-	1BL.1RS	Non 7OE	Null	Glu-D1a	Pina-D1a	Pinb-D1b	Pinb-B2a	Ppo-A1b	Ppo-D1b	Zds-A1a	Lcy-B1b	Pds-B1a	Pod-A1b	Psy-A1b	Psy-D1g	Psy-B1a or b	Wx-B1a	Hap-4A-T	Hap-5D-C	H1g	GS-D1a	Hap-L	Hap-A	others	Hap-H
377	Luomai 23	2009	Henan	34.37	112.26	MCC	Genetic diersity&Divergence&Selection signals&Associated analyses	Rht-B1a	Rht-D1b	vrn-A1	vrn-B1	Vrn-D1a	Ppd-D1a	PHS+	Sdr-B1b	Vp-1Bc	PHS-	Westonia type	Dreb-B1a	Lr14+	Lr34+	Lr68+	Yr15-	Fhb1-	1BL.1BL	Non 7OE	Ax1 or Ax2*	Glu-D1a	Pina-D1a	Pinb-D1a	Pinb-B2a	Ppo-A1a	Ppo-D1b	Zds-A1b	Lcy-B1b	Pds-B1b	Pod-A1a	Psy-A1b	Psy-D1a	Psy-B1c	Wx-B1a	Hap-4A-C	Hap-5D-C	H1g	GS-D1a	Hap-L	Hap-G	others	Hap-H
378	Zhengyumai 9987	2007	Henan	34.37	113.51	MCC	Genetic diersity&Divergence&Selection signals&Associated analyses	Rht-B1a	Rht-D1b	vrn-A1	vrn-B1	vrn-D1	Ppd-D1a	PHS+	Sdr-B1b	Vp-1Ba,b	PHS+	Westonia type	Dreb-B1a	Lr14+	Lr34+	Lr68-	Yr15-	Fhb1-	1BL.1BL	Non 7OE	Ax1 or Ax2*	Glu-D1a	Pina-D1a	Pinb-D1b	Pinb-B2b	Ppo-A1a	Ppo-D1b	Zds-A1b	Lcy-B1b	Pds-B1b	Heterozygous	Psy-A1b	Psy-D1a	Psy-B1a or b	Wx-B1a	Hap-4A-C	Hap-5D-C	H1g	GS-D1b	Hap-L	Hap-G	Hap-1	Hap-H
379	Huapei 5	2006	Henan	35.1	113.48	MCC	Genetic diersity&Divergence&Selection signals&Associated analyses	Rht-B1a	Rht-D1b	vrn-A1	Vrn-B1b	vrn-D1	Ppd-D1a	PHS+	Sdr-B1b	Vp-1Bc	PHS+	Kauz type	Dreb-B1a	Lr14-	Lr34+	Lr68-	Yr15-	Fhb1-	1BL.1RS	Non 7OE	Null	Glu-D1a	Pina-D1a	Pinb-D1b	Heterozygous	Ppo-A1a	Ppo-D1b	Zds-A1b	Lcy-B1a	Pds-B1a	Pod-A1b	Psy-A1b	Psy-D1a	Psy-B1a or b	Wx-B1a	Hap-4A-T	Hap-5D-C	H1g	GS-D1b	Hap-L	Hap-G	others	Hap-H
380	Luomai 9	2008	Henan	34.37	112.26	MCC	Genetic diersity&Divergence&Selection signals&Associated analyses	Rht-B1a	Rht-D1b	vrn-A1	vrn-B1	vrn-D1	Ppd-D1a	PHS+	Sdr-B1b	Vp-1Bc	PHS-	Westonia type	Dreb-B1b	Lr14+	Lr34+	Lr68-	Yr15-	Fhb1-	1BL.1RS	Non 7OE	Null	Glu-D1a	Pina-D1a	Pinb-D1b	Pinb-B2b	Ppo-A1b	Ppo-D1b	Zds-A1b	Lcy-B1a	Heterozygous	Pod-A1b	Psy-A1b	Psy-D1a	Psy-B1a or b	Wx-B1a	Hap-4A-C	Hap-5D-C	H1g	GS-D1b	Heterozygous	Hap-A	others	Hap-H
381	Jingdong 12	2004	Beijing	39.54	116.24	MCC	Genetic diersity&Divergence&Selection signals&Associated analyses	Rht-B1a	Rht-D1a	vrn-A1	vrn-B1	vrn-D1	Ppd-D1a	PHS-	Sdr-B1b	Vp-1Bc	PHS-	Westonia type	Dreb-B1b	Lr14+	Lr34+	Lr68-	Yr15-	Fhb1-	1BL.1RS	Non 7OE	Ax1 or Ax2*	Glu-D1a	Pina-D1a	Pinb-D1b	Pinb-B2b	Ppo-A1b	Ppo-D1b	Zds-A1b	Lcy-B1b	Pds-B1a	Pod-A1a	Psy-A1b	Psy-D1a	Psy-B1a or b	Wx-B1a	Hap-4A-C	Hap-5D-C	H1g	GS-D1a	Hap-L	Hap-G	others	Hap-H
382	Jinghua 9	2007	Beijing	39.54	116.24	MCC	Genetic diersity&Divergence&Selection signals&Associated analyses	Rht-B1a	Rht-D1a	vrn-A1	Vrn-B1b	Vrn-D1a	Ppd-D1a	PHS-	Sdr-B1b	Vp-1Bc	PHS-	Kauz type	Dreb-B1b	Lr14-	Lr34+	Lr68-	Yr15-	Fhb1-	1BL.1RS	Non 7OE	Null	Glu-D1d	Pina-D1a	Pinb-D1b	Pinb-B2a	Ppo-A1b	Ppo-D1b	Zds-A1b	Lcy-B1b	Pds-B1a	Pod-A1a	Psy-A1b	Psy-D1a	Psy-B1a or b	Wx-B1a	Hap-4A-T	Hap-5D-C	H1g	GS-D1a	Hap-L	Hap-G	others	Hap-H
383	Jingdong 17	2006	Beijing	39.54	116.24	MCC	Genetic diersity&Divergence&Selection signals&Associated analyses	Rht-B1a	Rht-D1b	vrn-A1	Vrn-B1b	vrn-D1	Ppd-D1a	PHS+	Sdr-B1a	Vp-1Bc	PHS-	Westonia type	Dreb-B1b	Lr14-	Lr34+	Lr68-	Yr15-	Fhb1-	1BL.1RS	Non 7OE	Null	Glu-D1a	Pina-D1a	Pinb-D1b	Pinb-B2a	Ppo-A1a	Ppo-D1b	Zds-A1b	Lcy-B1a	Pds-B1a	Pod-A1a	Psy-A1b	Psy-D1a	Psy-B1a or b	Wx-B1a	Hap-4A-C	Hap-5D-C	H1g	GS-D1a	Hap-L	Hap-G	others	Hap-H
384	Jingdong 22	2007	Beijing	39.54	116.24	MCC	Genetic diersity&Divergence&Selection signals&Associated analyses	Rht-B1a	Rht-D1a	vrn-A1	Vrn-B1b	vrn-D1	Ppd-D1a	PHS-	Sdr-B1a	Vp-1Ba,b	PHS-	Westonia type	Dreb-B1b	Lr14-	Lr34+	Lr68-	Yr15-	Fhb1-	1BL.1RS	Non 7OE	Ax1 or Ax2*	Glu-D1a	Pina-D1a	Pinb-D1b	Pinb-B2a	Ppo-A1b	Ppo-D1b	Zds-A1b	Lcy-B1b	Pds-B1a	Pod-A1b	Psy-A1b	Psy-D1a	Psy-B1a or b	Wx-B1a	Hap-4A-C	Hap-5D-C	H1g	GS-D1a	Hap-L	Hap-G	others	Hap-H
385	Huaimai 25	2007	Jiangsu	33.37	119.07	MCC	Genetic diersity&Divergence&Selection signals&Associated analyses	Rht-B1a	Rht-D1b	vrn-A1	Vrn-B1b	vrn-D1	Ppd-D1a	Heterozygous	Sdr-B1b	Heterozygous	PHS+	Westonia type	Dreb-B1b	Lr14+	Lr34+	Lr68+	Yr15-	Fhb1+	1BL.1RS	Non 7OE	NA	Glu-D1d	Pina-D1b	Pinb-D1a	Pinb-B2a	NA	Ppo-D1b	Zds-A1b	Lcy-B1b	Heterozygous	Pod-A1a	Psy-A1b	Psy-D1a	Psy-B1c	Wx-B1a	Hap-4A-C	Hap-5D-C	H1g	GS-D1a	Heterozygous	Hap-G	others	Hap-H
386	Huaimai 30	2010	Jiangsu	33.37	119.07	MCC	Genetic diersity&Divergence&Selection signals&Associated analyses	Rht-B1a	Rht-D1b	vrn-A1	Vrn-B1b	vrn-D1	Ppd-D1a	PHS+	Sdr-B1a	Vp-1Bc	PHS-	Kauz type	Dreb-B1a	Lr14+	Lr34+	Lr68-	Yr15-	Fhb1-	1BL.1BL	Non 7OE	Ax1 or Ax2*	Glu-D1d	Pina-D1a	Pinb-D1b	Pinb-B2a	Ppo-A1b	Ppo-D1b	Zds-A1a	Lcy-B1a	Pds-B1a	Pod-A1a	Psy-A1b	Psy-D1a	Psy-B1a or b	Wx-B1a	Hap-4A-C	Heterozygous	H1g	GS-D1a	Hap-L	Hap-A	others	Hap-H
387	Huaimai 28	2009	Jiangsu	33.37	119.07	MCC	Genetic diersity&Divergence&Selection signals&Associated analyses	Rht-B1a	Rht-D1b	vrn-A1	vrn-B1	vrn-D1	Ppd-D1a	PHS-	Sdr-B1b	Vp-1Ba,b	PHS-	Westonia type	Dreb-B1a	Lr14-	Lr34+	Lr68+	Yr15-	Fhb1-	1BL.1RS	Non 7OE	Null	Glu-D1a	Pina-D1a	Pinb-D1a	Pinb-B2a	Ppo-A1a	Ppo-D1b	Zds-A1b	Lcy-B1a	Pds-B1a	Pod-A1a	Psy-A1b	Psy-D1a	Psy-B1c	Wx-B1a	Hap-4A-C	Hap-5D-C	H1g	GS-D1a	Hap-L	Hap-G	others	Hap-H
388	Huaimai 29	2009	Jiangsu	33.37	119.07	MCC	Genetic diersity&Divergence&Selection signals&Associated analyses	Rht-B1a	Rht-D1b	vrn-A1	vrn-B1	Vrn-D1a	Ppd-D1a	PHS+	Sdr-B1b	Vp-1Bc	PHS+	Westonia type	Dreb-B1a	Lr14+	Lr34+	Lr68+	Yr15-	Fhb1-	1BL.1RS	Non 7OE	Null	Glu-D1a	Pina-D1a	Pinb-D1b	Pinb-B2b	Ppo-A1a	Ppo-D1b	Zds-A1b	Lcy-B1b	Pds-B1a	Pod-A1a	Psy-A1b	Psy-D1a	Psy-B1c	Wx-B1a	Hap-4A-C	Hap-5D-C	H1g	GS-D1a	Hap-L	Hap-G	others	Hap-H
389	Huaimai 31	2011	Jiangsu	33.37	119.07	MCC	Genetic diersity&Divergence&Selection signals&Associated analyses	Rht-B1a	Rht-D1b	vrn-A1	vrn-B1	Vrn-D1a	Ppd-D1a	PHS-	Sdr-B1b	Vp-1Ba,b	PHS+	Westonia type	Dreb-B1a	Lr14+	Lr34+	Lr68+	Yr15-	Fhb1-	1BL.1RS	Non 7OE	Null	Glu-D1a	Pina-D1a	Pinb-D1b	Pinb-B2b	Ppo-A1a	Ppo-D1b	Zds-A1b	Lcy-B1b	Pds-B1a	Pod-A1a	Psy-A1b	Psy-D1a	Psy-B1c	Wx-B1a	Hap-4A-C	Hap-5D-C	H1g	GS-D1a	Hap-L	Hap-G	others	Hap-H
390	Fengkang 8	1983	Beijing	39.54	116.24	MCC	Genetic diersity&Divergence&Selection signals&Associated analyses	Rht-B1a	Rht-D1a	vrn-A1	vrn-B1	vrn-D1	Ppd-D1a	PHS-	Sdr-B1b	Vp-1Bc	PHS-	Westonia type	Dreb-B1b	Lr14-	Lr34+	Lr68-	Yr15-	Fhb1-	1BL.1RS	Non 7OE	Heterozygous	Glu-D1a	Pina-D1a	Pinb-D1a	Pinb-B2a	Ppo-A1b	Ppo-D1b	Zds-A1b	Lcy-B1a	Pds-B1a	Pod-A1a	Psy-A1b	NA	Psy-B1a or b	Wx-B1a	Hap-4A-C	Hap-5D-C	H1g	GS-D1a	Hap-L	Hap-G	others	Hap-H
391	Jinmai 20	1984	Shanxi	37.52	112.32	MCC	Genetic diersity&Divergence&Selection signals&Associated analyses	Rht-B1a	Rht-D1a	vrn-A1	vrn-B1	vrn-D1	Ppd-D1a	PHS+	Sdr-B1b	Vp-1Ba,b	PHS-	Kauz type	Dreb-B1a	Lr14-	Lr34+	Lr68-	Yr15-	Fhb1-	1BL.1BL	7OE	Null	Glu-D1a	Pina-D1a	Pinb-D1b	Pinb-B2a	Ppo-A1a	Ppo-D1b	Zds-A1b	Lcy-B1b	Pds-B1a	Pod-A1a	Psy-A1b	Psy-D1a	Psy-B1a or b	Wx-B1a	Hap-4A-C	Hap-5D-C	H1g	GS-D1a	Hap-L	Hap-G	Hap-1	Hap-H
392	Yangmai 4	1984	Jiangsu	32.23	119.27	MCC	Genetic diersity&Divergence&Selection signals&Associated analyses	Rht-B1a	Rht-D1a	vrn-A1	vrn-B1	Vrn-D1a	Ppd-D1a	PHS+	Sdr-B1a	Vp-1Bc	PHS-	Westonia type	Dreb-B1a	Lr14-	Lr34+	Lr68-	Yr15-	Fhb1-	1BL.1BL	Non 7OE	Ax1 or Ax2*	Glu-D1d	Pina-D1a	Pinb-D1b	Pinb-B2a	Ppo-A1a	Ppo-D1b	Zds-A1b	Lcy-B1b	Pds-B1b	Pod-A1a	Psy-A1b	Psy-D1a	Psy-B1a or b	Wx-B1a	Hap-4A-C	Hap-5D-C	H1g	GS-D1a	Hap-L	Hap-G	others	Hap-H
393	Jimai 1	1976	Hebei	38.02	114.27	MCC	Genetic diersity&Divergence&Selection signals&Associated analyses	Rht-B1a	Rht-D1a	vrn-A1	vrn-B1	vrn-D1	Ppd-D1a	PHS-	Sdr-B1b	Vp-1Ba,b	PHS-	Kauz type	Dreb-B1a	Lr14-	Lr34+	Lr68-	Yr15-	Fhb1-	1BL.1BL	Non 7OE	Null	Glu-D1a	Pina-D1a	Pinb-D1a	Pinb-B2b	Ppo-A1a	Ppo-D1b	Zds-A1a	Lcy-B1a	Pds-B1a	Pod-A1b	Psy-A1b	Psy-D1a	Psy-B1a or b	Wx-B1a	Hap-4A-C	Hap-5D-C	H1g	GS-D1a	Hap-L	Hap-A	others	Hap-H
394	Boai 7023	1970	Henan	35.1	113.48	MCC	Genetic diersity&Divergence&Selection signals&Associated analyses	Rht-B1a	Rht-D1a	Vrn-A1a	vrn-B1	Vrn-D1a	Ppd-D1a	PHS+	Sdr-B1a	Vp-1Ba,b	PHS-	Westonia type	Dreb-B1a	Lr14+	Lr34+	Lr68-	Yr15-	Fhb1-	1BL.1BL	Non 7OE	Null	Glu-D1a	Pina-D1a	Pinb-D1a	Pinb-B2b	Ppo-A1a	Ppo-D1b	Zds-A1b	Lcy-B1b	Pds-B1a	Pod-A1a	Psy-A1b	Psy-D1a	Heterozygous	Wx-B1a	Hap-4A-C	Hap-5D-C	H1g	GS-D1a	Hap-L	Hap-A	others	Hap-H
395	Jinmai 21	1985	Shanxi	37.52	112.32	MCC	Genetic diersity&Divergence&Selection signals&Associated analyses	Rht-B1a	Rht-D1a	vrn-A1	Vrn-B1b	vrn-D1	Ppd-D1b	PHS-	Sdr-B1b	Vp-1Ba,b	PHS-	Kauz type	Dreb-B1b	Heterozygous	Lr34+	Lr68-	Yr15-	Fhb1-	1BL.1BL	7OE	Null	Glu-D1a	Pina-D1a	Pinb-D1b	Heterozygous	Ppo-A1a	Ppo-D1b	Zds-A1b	Lcy-B1b	Pds-B1a	Pod-A1a	Psy-A1b	Psy-D1a	Psy-B1a or b	Wx-B1a	Hap-4A-C	Hap-5D-C	H1g	GS-D1a	Hap-L	Hap-G	others	Hap-H
396	Xuzhou 21	1986	Jiangsu	34.12	117.16	MCC	Genetic diersity&Divergence&Selection signals&Associated analyses	Rht-B1b	Rht-D1a	vrn-A1	vrn-B1	Vrn-D1a	Ppd-D1a	PHS+	Sdr-B1a	Vp-1Bc	PHS-	Westonia type	Dreb-B1a	Lr14-	Lr34+	Lr68-	Yr15-	Fhb1-	1BL.1BL	Non 7OE	Ax1 or Ax2*	Glu-D1a	Pina-D1a	Pinb-D1a	Pinb-B2b	Ppo-A1b	Ppo-D1a	Zds-A1a	Lcy-B1b	Pds-B1a	Pod-A1b	Psy-A1b	Psy-D1a	Psy-B1a or b	Wx-B1a	Hap-4A-T	Hap-5D-C	H1g	GS-D1a	Hap-L	Hap-A	others	Hap-H
397	Lumai 7	1985	Shandong	36.11	117	MCC	Genetic diersity&Divergence&Selection signals&Associated analyses	Rht-B1a	Rht-D1b	vrn-A1	vrn-B1	Vrn-D1a	Ppd-D1a	PHS-	Sdr-B1b	Vp-1Bc	PHS-	Kauz type	Dreb-B1b	Lr14+	Lr34+	Lr68-	Yr15-	Fhb1-	1BL.1RS	Non 7OE	Null	Glu-D1a	Pina-D1a	Pinb-D1b	Pinb-B2b	Ppo-A1b	Ppo-D1b	Zds-A1b	Lcy-B1a	Pds-B1a	Pod-A1a	Psy-A1b	Psy-D1a	Psy-B1a or b	Wx-B1a	Hap-4A-T	Hap-5D-C	H1g	GS-D1a	Hap-L	Hap-G	others	Hap-H
398	Jimai 20	1984	Hebei	38.02	114.27	MCC	Genetic diersity&Divergence&Selection signals&Associated analyses	Heterozygous	Rht-D1a	vrn-A1	Vrn-B1b	vrn-D1	Ppd-D1a	PHS+	Sdr-B1a	Vp-1Bc	PHS-	Kauz type	Dreb-B1b	Lr14+	Lr34-	Lr68-	Yr15-	Fhb1-	1BL.1RS	Non 7OE	Null	Glu-D1a	Pina-D1a	Pinb-D1a	Pinb-B2a	Ppo-A1a	Ppo-D1b	Zds-A1a	Lcy-B1b	Pds-B1a	Pod-A1b	Psy-A1b	Psy-D1a	Psy-B1a or b	Wx-B1a	Hap-4A-C	Hap-5D-C	H1g	GS-D1a	Hap-L	Hap-A	others	Hap-H
399	Jinfeng 1	1984	Tianjin	39.09	117.11	MCC	Genetic diersity&Divergence&Selection signals&Associated analyses	Rht-B1a	Rht-D1a	vrn-A1	Vrn-B1b	vrn-D1	Ppd-D1a	PHS-	Sdr-B1a	Vp-1Bc	PHS-	Westonia type	Dreb-B1b	Lr14-	Lr34+	Lr68-	Yr15-	Fhb1-	1BL.1BL	Non 7OE	Null	Glu-D1a	Pina-D1a	Pinb-D1b	Pinb-B2b	Ppo-A1a	Ppo-D1b	Zds-A1b	Lcy-B1b	Pds-B1b	Pod-A1b	Psy-A1b	Psy-D1a	Psy-B1a or b	Wx-B1a	Hap-4A-C	Hap-5D-C	H1g	GS-D1a	Hap-H	Hap-G	others	Hap-H
400	Kefeng 2	1979	Heilongjiang	45.4	126.36	MCC	Genetic diersity&Divergence&Selection signals&Associated analyses	Rht-B1a	Rht-D1a	Vrn-A1a	Vrn-B1b	vrn-D1	Ppd-D1b	PHS+	Sdr-B1b	Vp-1Bc	PHS-	Westonia type	Dreb-B1a	Lr14+	Lr34-	Lr68-	Yr15-	Fhb1-	1BL.1BL	Non 7OE	Null	Glu-D1a	Pina-D1a	Pinb-D1b	Pinb-B2a	Ppo-A1b	Ppo-D1b	Zds-A1b	Lcy-B1a	Pds-B1b	Pod-A1a	Psy-A1b	Psy-D1a	Psy-B1a or b	Wx-B1a	Hap-4A-C	Hap-5D-C	H1g	GS-D1a	Hap-L	Hap-G	others	Hap-H
401	Jinan 13	1984	Shandong	36.34	116.09	MCC	Genetic diersity&Divergence&Selection signals&Associated analyses	Rht-B1a	Rht-D1b	vrn-A1	vrn-B1	vrn-D1	Ppd-D1a	PHS+	Sdr-B1b	Vp-1Ba,b	PHS+	Westonia type	Dreb-B1a	Lr14+	Lr34+	Lr68+	Yr15-	Fhb1-	1BL.1BL	Non 7OE	Null	Glu-D1a	Pina-D1a	Pinb-D1a	Pinb-B2a	Ppo-A1a	Ppo-D1b	Zds-A1a	Lcy-B1a	Pds-B1a	Pod-A1b	Psy-A1b	Psy-D1a	Psy-B1c	Wx-B1a	Hap-4A-C	Hap-5D-C	H1g	GS-D1a	Hap-L	Hap-G	others	Hap-H
402	Mianyang 11	1983	Sichuan	31.29	104	MCC	Genetic diersity&Divergence&Selection signals&Associated analyses	Rht-B1a	Rht-D1a	vrn-A1	Vrn-B1b	Vrn-D1a	Ppd-D1a	PHS+	Sdr-B1a	Vp-1Bc	PHS-	Westonia type	Dreb-B1a	Lr14+	Lr34+	Lr68-	Yr15-	Fhb1-	1BL.1BL	7OE	Null	Glu-D1d	Pina-D1a	Pinb-D1a	Pinb-B2a	Ppo-A1a	Ppo-D1a	Zds-A1b	Lcy-B1b	Pds-B1b	Pod-A1a	Psy-A1b	Psy-D1a	Psy-B1a or b	Wx-B1a	Hap-4A-C	Hap-5D-C	H1c	GS-D1a	Hap-L	Hap-G	others	Hap-H
403	Mianyang 15	1984	Sichuan	31.29	104	MCC	Genetic diersity&Divergence&Selection signals&Associated analyses	Rht-B1a	Rht-D1b	vrn-A1	Vrn-B1b	Vrn-D1a	Ppd-D1a	PHS+	Sdr-B1a	Vp-1Bc	PHS-	Westonia type	Dreb-B1a	Lr14+	Lr34+	Lr68-	Yr15-	Fhb1-	1BL.1BL	Non 7OE	Ax1 or Ax2*	Glu-D1a	Pina-D1a	Pinb-D1a	Pinb-B2b	Ppo-A1b	Ppo-D1b	Zds-A1a	Lcy-B1b	Pds-B1b	Pod-A1a	Psy-A1b	Psy-D1a	Psy-B1a or b	Wx-B1a	Hap-4A-C	Hap-5D-C	H1g	GS-D1a	Hap-L	Hap-A	others	Hap-H
404	Jimai 26	1988	Hebei	38.02	114.27	MCC	Genetic diersity&Divergence&Selection signals&Associated analyses	Rht-B1a	Rht-D1a	vrn-A1	vrn-B1	vrn-D1	Ppd-D1a	PHS-	Sdr-B1a	Vp-1Bc	PHS-	Kauz type	Dreb-B1b	Lr14+	Lr34+	Lr68-	Yr15-	Fhb1-	1BL.1RS	Non 7OE	Ax1 or Ax2*	Glu-D1a	Pina-D1a	Pinb-D1b	Pinb-B2a	Ppo-A1a	Ppo-D1b	Zds-A1b	Lcy-B1b	Pds-B1b	Pod-A1a	Psy-A1b	Psy-D1a	Psy-B1a or b	Wx-B1a	Hap-4A-C	Hap-5D-C	H1g	GS-D1a	Hap-H	Hap-G	others	Hap-H
405	Jingdong 1	2001	Beijing	39.54	116.24	MCC	Genetic diersity&Divergence&Selection signals&Associated analyses	Rht-B1a	Rht-D1a	vrn-A1	Vrn-B1b	vrn-D1	Ppd-D1b	PHS+	Sdr-B1b	Vp-1Bc	PHS+	Kauz type	Dreb-B1b	Lr14+	Lr34+	Lr68-	Yr15-	Fhb1-	1BL.1BL	Non 7OE	Null	Glu-D1d	Pina-D1a	Pinb-D1a	Pinb-B2a	Ppo-A1a	Ppo-D1a	Zds-A1a	Lcy-B1b	Pds-B1a	Pod-A1a	Psy-A1b	Psy-D1a	Psy-B1a or b	Wx-B1b	Hap-4A-C	Hap-5D-C	H1g	GS-D1a	Hap-L	Hap-A	others	Hap-H
406	Beijing 837	1987	Beijing	39.54	116.24	MCC	Genetic diersity&Divergence&Selection signals&Associated analyses	Rht-B1a	Rht-D1a	vrn-A1	vrn-B1	vrn-D1	Ppd-D1b	PHS+	Sdr-B1b	Vp-1Bc	PHS-	Westonia type	Dreb-B1b	Lr14+	Lr34+	Lr68-	Yr15-	Fhb1-	1BL.1BL	Non 7OE	Null	Glu-D1d	Pina-D1a	Pinb-D1a	Pinb-B2a	Ppo-A1a	Ppo-D1a	Zds-A1a	Lcy-B1b	Pds-B1a	Pod-A1a	Psy-A1b	Psy-D1a	Psy-B1a or b	Wx-B1a	Hap-4A-C	Hap-5D-C	H1g	GS-D1a	Hap-L	Hap-A	others	Hap-H
407	Jingdong 6	1989	Beijing	39.54	116.24	MCC	Genetic diersity&Divergence&Selection signals&Associated analyses	Rht-B1a	Rht-D1a	vrn-A1	vrn-B1	vrn-D1	Ppd-D1a	PHS+	Sdr-B1a	Vp-1Bc	PHS-	Westonia type	Dreb-B1a	Lr14-	Lr34+	Lr68-	Yr15-	Fhb1-	1BL.1RS	Non 7OE	Null	Glu-D1a	Pina-D1a	Pinb-D1a	Pinb-B2b	Ppo-A1a	Ppo-D1a	Zds-A1b	Lcy-B1a	Pds-B1a	Pod-A1b	Psy-A1b	Psy-D1a	Psy-B1a or b	Wx-B1a	Hap-4A-T	Hap-5D-C	H1g	GS-D1a	Hap-L	Hap-G	others	Hap-H
408	Beijing 841	1992	Beijing	39.54	116.24	MCC	Genetic diersity&Divergence&Selection signals&Associated analyses	Rht-B1a	Rht-D1a	vrn-A1	vrn-B1	vrn-D1	Ppd-D1a	PHS+	Sdr-B1b	Vp-1Ba,b	PHS+	Westonia type	Dreb-B1b	Lr14-	Lr34+	Lr68-	Yr15-	Fhb1-	1BL.1RS	Non 7OE	Ax1 or Ax2*	Glu-D1a	Pina-D1a	Pinb-D1b	Pinb-B2a	Ppo-A1a	Ppo-D1b	Zds-A1b	Lcy-B1b	Pds-B1a	Pod-A1a	Psy-A1b	Psy-D1a	Psy-B1a or b	Wx-B1a	Hap-4A-T	Hap-5D-C	H1g	GS-D1b	Hap-L	Hap-G	others	Hap-H
409	Jimai 38	1996	Hebei	38.02	114.27	MCC	Genetic diersity&Divergence&Selection signals&Associated analyses	Rht-B1b	Rht-D1a	vrn-A1	vrn-B1	vrn-D1	Ppd-D1a	PHS-	Sdr-B1b	Vp-1Bc	PHS-	Kauz type	Dreb-B1b	Lr14+	Lr34+	Lr68-	Yr15-	Fhb1-	1BL.1RS	Non 7OE	Ax1 or Ax2*	Glu-D1a	Pina-D1a	Pinb-D1b	Pinb-B2a	Ppo-A1a	Ppo-D1b	Zds-A1b	Lcy-B1b	Pds-B1b	Pod-A1a	Psy-A1b	Psy-D1a	Psy-B1a or b	Wx-B1a	Hap-4A-C	Hap-5D-C	H1g	GS-D1a	Hap-H	Hap-A	others	Hap-H
410	Jimai 37	1996	Hebei	38.02	114.27	MCC	Genetic diersity&Divergence&Selection signals&Associated analyses	Rht-B1a	Rht-D1b	vrn-A1	vrn-B1	Heterozygous	Ppd-D1a	PHS+	Sdr-B1b	Vp-1Bc	PHS-	Westonia type	Dreb-B1a	Lr14+	Lr34+	Lr68-	Yr15-	Fhb1-	1BL.1BL	Non 7OE	Ax1 or Ax2*	Glu-D1a	Pina-D1a	Pinb-D1b	Pinb-B2b	Ppo-A1a	Ppo-D1b	Zds-A1b	Lcy-B1b	Pds-B1b	Pod-A1a	Psy-A1b	Psy-D1a	Psy-B1a or b	Wx-B1a	Hap-4A-C	Hap-5D-C	H1g	GS-D1a	Hap-L	Hap-G	others	Hap-H
411	Mianyang 24	1995	Sichuan	31.29	104	MCC	Genetic diersity&Divergence&Selection signals&Associated analyses	Rht-B1a	Rht-D1b	vrn-A1	vrn-B1	Vrn-D1a	Ppd-D1a	PHS+	Sdr-B1a	Vp-1Bc	PHS-	Westonia type	Dreb-B1b	Lr14+	Lr34+	Lr68-	Yr15-	Fhb1-	1BL.1BL	Non 7OE	Null	Glu-D1a	Pina-D1a	Pinb-D1a	Pinb-B2a	Ppo-A1b	Ppo-D1a	Zds-A1a	Lcy-B1b	Pds-B1a	Pod-A1b	Psy-A1b	Psy-D1a	Psy-B1a or b	Wx-B1a	Hap-4A-C	Hap-5D-C	H1g	GS-D1a	Hap-L	Hap-A	others	Hap-H
412	Huaimai 17	2001	Jiangsu	34.12	117.16	MCC	Genetic diersity&Divergence&Selection signals&Associated analyses	Rht-B1b	Rht-D1a	vrn-A1	NA	Vrn-D1a	Ppd-D1a	PHS-	Sdr-B1a	Vp-1Bc	PHS-	Kauz type	Dreb-B1a	Lr14+	Lr34+	Lr68+	Yr15-	Fhb1-	1BL.1RS	Non 7OE	Null	Glu-D1a	Pina-D1a	Pinb-D1a	Pinb-B2a	Ppo-A1a	Ppo-D1b	Zds-A1b	Lcy-B1a	Pds-B1a	Pod-A1a	Psy-A1b	Psy-D1a	Psy-B1c	Wx-B1a	Hap-4A-T	Hap-5D-C	H1g	GS-D1a	Hap-L	Hap-A	others	Hap-H
413	Zhongyu 6	2000	Henan	35.1	113.48	MCC	Genetic diersity&Divergence&Selection signals&Associated analyses	Rht-B1a	Rht-D1b	vrn-A1	Vrn-B1b	vrn-D1	Ppd-D1a	PHS+	Sdr-B1b	Vp-1Bc	PHS-	Kauz type	Dreb-B1b	Lr14+	Lr34+	Lr68-	Yr15-	Fhb1-	1BL.1BL	Non 7OE	Ax1 or Ax2*	Glu-D1a	Pina-D1b	Pinb-D1a	Pinb-B2a	Ppo-A1b	Ppo-D1b	Zds-A1b	Lcy-B1b	Pds-B1a	Pod-A1b	Psy-A1b	Psy-D1a	Psy-B1a or b	Wx-B1a	Hap-4A-T	Hap-5D-C	H1g	GS-D1b	Hap-L	Hap-A	others	Hap-H
414	Yumai 66	2000	Henan	33	114	MCC	Genetic diersity&Divergence&Selection signals&Associated analyses	Rht-B1b	Rht-D1a	vrn-A1	vrn-B1	vrn-D1	Ppd-D1a	PHS+	Sdr-B1b	Vp-1Bc	PHS-	Westonia type	Dreb-B1a	Lr14+	Lr34+	Lr68-	Yr15-	Fhb1-	1BL.1BL	Non 7OE	Null	Glu-D1a	Pina-D1a	Pinb-D1b	Pinb-B2b	Ppo-A1b	Ppo-D1b	Zds-A1a	Lcy-B1b	Pds-B1b	Pod-A1a	Psy-A1b	Psy-D1a	Psy-B1a or b	Wx-B1a	Hap-4A-C	Hap-5D-C	H1g	GS-D1a	Hap-H	Hap-A	others	Hap-H
415	Yangmai 15	2005	Jiangsu	32.23	119.27	MCC	Genetic diersity&Divergence&Selection signals&Associated analyses	Rht-B1b	Rht-D1a	vrn-A1	Vrn-B1b	Vrn-D1a	Ppd-D1a	PHS+	Sdr-B1b	Vp-1Bc	PHS-	Westonia type	Dreb-B1a	Lr14-	Lr34+	Lr68-	Yr15-	Fhb1-	1BL.1BL	Non 7OE	Null	Glu-D1a	Pina-D1a	Pinb-D1a	Pinb-B2a	Ppo-A1b	Ppo-D1b	Zds-A1b	Lcy-B1b	Pds-B1b	Pod-A1b	Psy-A1b	Psy-D1a	Psy-B1a or b	Wx-B1a	Hap-4A-C	Hap-5D-C	H1g	GS-D1a	Hap-L	Hap-G	Hap-1	Hap-H
416	Yannong 21	2002	Shandong	37.24	121.25	MCC	Genetic diersity&Divergence&Selection signals&Associated analyses	Rht-B1a	Rht-D1b	vrn-A1	vrn-B1	Vrn-D1a	Ppd-D1a	PHS+	Sdr-B1b	Vp-1Bc	PHS+	Kauz type	Dreb-B1a	Lr14-	Lr34+	Lr68-	Yr15-	Fhb1-	1BL.1BL	Non 7OE	Null	Glu-D1d	Pina-D1a	Pinb-D1b	Pinb-B2b	Ppo-A1a	Ppo-D1b	Zds-A1b	Lcy-B1b	Pds-B1a	Pod-A1a	Psy-A1b	Psy-D1a	Psy-B1a or b	Wx-B1a	Hap-4A-T	Hap-5D-C	H1g	GS-D1a	Hap-L	Hap-G	Hap-1	Hap-H
417	Zhengmai 005	2004	Henan	34.37	113.51	MCC	Genetic diersity&Divergence&Selection signals&Associated analyses	Rht-B1b	Rht-D1a	vrn-A1	vrn-B1	vrn-D1	Ppd-D1a	PHS+	Sdr-B1a	Vp-1Bc	PHS-	Westonia type	Dreb-B1a	Lr14+	Lr34+	Lr68-	Yr15-	Fhb1-	1BL.1BL	Non 7OE	Null	Glu-D1a	Pina-D1a	Pinb-D1b	Pinb-B2a	Ppo-A1b	Ppo-D1b	Zds-A1b	Lcy-B1b	Pds-B1b	Pod-A1b	Psy-A1b	Psy-D1a	Psy-B1a or b	Wx-B1a	Hap-4A-T	Hap-5D-C	H1g	GS-D1a	Hap-L	Hap-G	others	Hap-H
418	Yangmai 17	2005	Jiangsu	32.23	119.27	MCC	Genetic diersity&Divergence&Selection signals&Associated analyses	Rht-B1b	Rht-D1a	vrn-A1	vrn-B1	Vrn-D1a	Ppd-D1a	PHS+	Sdr-B1a	Vp-1Bc	PHS-	Westonia type	Dreb-B1a	Lr14+	Lr34+	Lr68-	Yr15-	Fhb1-	1BL.1BL	Non 7OE	Null	Glu-D1a	Pina-D1a	Pinb-D1b	Pinb-B2a	Ppo-A1b	Ppo-D1b	Zds-A1b	Lcy-B1b	Pds-B1b	Pod-A1b	Psy-A1b	Psy-D1a	Psy-B1a or b	Wx-B1a	Hap-4A-T	Hap-5D-C	H1g	GS-D1a	Hap-L	Hap-G	others	Hap-H
419	Lianmai 2	2005	Jiangsu	34.12	117.16	MCC	Genetic diersity&Divergence&Selection signals&Associated analyses	Rht-B1a	Rht-D1b	vrn-A1	vrn-B1	vrn-D1	Ppd-D1a	PHS+	Sdr-B1b	Vp-1Bc	PHS-	Westonia type	Dreb-B1a	Lr14-	Lr34+	Lr68-	Yr15-	Fhb1-	1BL.1RS	Non 7OE	Null	Glu-D1d	Pina-D1a	Pinb-D1b	Pinb-B2a	Ppo-A1a	Ppo-D1b	Zds-A1b	Lcy-B1b	Pds-B1b	Pod-A1a	Psy-A1b	Psy-D1a	Psy-B1a or b	Wx-B1a	Hap-4A-C	Hap-5D-C	H1g	GS-D1a	Hap-L	Hap-G	others	Hap-H
420	Xingmai 4	2007	Hebei	38.02	114.27	MCC	Genetic diersity&Divergence&Selection signals&Associated analyses	Rht-B1a	Rht-D1b	vrn-A1	vrn-B1	Heterozygous	Ppd-D1a	PHS+	Sdr-B1b	Vp-1Ba,b	PHS-	Westonia type	Dreb-B1a	Lr14+	Lr34+	Lr68-	Yr15-	Fhb1-	1BL.1BL	Non 7OE	Null	Glu-D1a	Pina-D1a	Pinb-D1b	Pinb-B2b	Ppo-A1a	Ppo-D1b	Zds-A1b	Lcy-B1b	Pds-B1b	Pod-A1a	Psy-A1b	Psy-D1a	Psy-B1a or b	Wx-B1a	Hap-4A-C	Hap-5D-C	H1g	GS-D1a	Hap-H	Heterozygous	Hap-1	Hap-H
421	Luo 9908	2008	Henan	34.37	112.26	MCC	Genetic diersity&Divergence&Selection signals&Associated analyses	Rht-B1a	Rht-D1a	vrn-A1	vrn-B1	vrn-D1	Ppd-D1b	PHS+	Sdr-B1a	Vp-1Ba,b	PHS-	Westonia type	Dreb-B1b	Lr14-	Lr34-	Lr68-	Yr15-	Fhb1-	1BL.1BL	7OE	Ax1 or Ax2*	Glu-D1a	Pina-D1a	Pinb-D1a	Pinb-B2b	Ppo-A1b	Ppo-D1b	Zds-A1b	Lcy-B1b	Pds-B1a	Pod-A1b	Psy-A1b	Psy-D1a	Psy-B1a or b	Wx-B1a	Hap-4A-C	Hap-5D-C	H1c	GS-D1a	Hap-L	Hap-G	others	Hap-H
422	Jinhe 9123	2008	Hebei	38.02	114.27	MCC	Genetic diersity&Divergence&Selection signals&Associated analyses	Rht-B1b	Rht-D1a	vrn-A1	vrn-B1	vrn-D1	Ppd-D1a	PHS-	Sdr-B1a	Vp-1Bc	PHS-	Westonia type	Dreb-B1b	Lr14+	Lr34+	Lr68-	Yr15-	Fhb1-	1BL.1RS	Non 7OE	Null	Glu-D1a	Pina-D1a	Pinb-D1b	Pinb-B2a	Ppo-A1a	Ppo-D1b	Zds-A1b	Lcy-B1b	Pds-B1b	Pod-A1a	Psy-A1b	Psy-D1a	Psy-B1a or b	Wx-B1a	Hap-4A-C	Hap-5D-C	H1g	GS-D1b	Hap-H	Hap-G	others	Hap-H
423	Xinmai 26	2010	Henan	35.1	113.48	MCC	Genetic diersity&Divergence&Selection signals&Associated analyses	Rht-B1a	Rht-D1b	vrn-A1	vrn-B1	vrn-D1	Ppd-D1a	PHS+	Sdr-B1a	Vp-1Ba,b	PHS+	Westonia type	Dreb-B1a	Lr14+	Lr34+	Lr68-	Yr15-	Fhb1-	1BL.1BL	Non 7OE	Null	Glu-D1d	Pina-D1a	Pinb-D1b	Pinb-B2b	Ppo-A1a	Ppo-D1b	Zds-A1a	Lcy-B1b	Pds-B1b	Pod-A1b	Psy-A1b	Psy-D1a	Psy-B1a or b	Wx-B1a	Hap-4A-C	Hap-5D-C	H1c	GS-D1a	Hap-L	Hap-A	Hap-1	Hap-H
424	Tanmai 98	2009	Shandong	36.11	117	MCC	Genetic diersity&Divergence&Selection signals&Associated analyses	Rht-B1a	Rht-D1b	vrn-A1	vrn-B1	vrn-D1	Ppd-D1a	PHS+	Sdr-B1b	Vp-1Ba,b	PHS+	Westonia type	Dreb-B1a	Lr14-	Lr34+	Lr68-	Yr15-	Fhb1-	1BL.1BL	Non 7OE	Null	Glu-D1a	Pina-D1a	Pinb-D1b	Pinb-B2b	Ppo-A1a	Ppo-D1b	Zds-A1b	Lcy-B1a	Pds-B1b	Pod-A1b	Psy-A1b	Psy-D1a	Psy-B1a or b	Wx-B1a	Hap-4A-C	Hap-5D-C	H1g	GS-D1a	Hap-H	Hap-A	others	Hap-H
425	Yanmai 8911	1997	Shaanxi	34.14	108.51	MCC	Genetic diersity&Divergence&Selection signals&Associated analyses	Rht-B1b	Rht-D1a	vrn-A1	vrn-B1	vrn-D1	Ppd-D1a	PHS+	Sdr-B1a	Vp-1Bc	PHS-	Kauz type	Dreb-B1a	Lr14-	Lr34+	Lr68-	Yr15-	Fhb1-	1BL.1BL	Non 7OE	Ax1 or Ax2*	Glu-D1a	Pina-D1a	Pinb-D1b	Pinb-B2a	Ppo-A1a	Ppo-D1b	Zds-A1b	Lcy-B1b	Pds-B1a	Pod-A1a	Psy-A1b	Psy-D1a	Psy-B1a or b	Wx-B1a	Hap-4A-C	Hap-5D-C	H1c	GS-D1a	Hap-H	Hap-A	others	Hap-H
426	Taishan 22	2004	Shandong	36.11	117	MCC	Genetic diersity&Divergence&Selection signals&Associated analyses	Rht-B1a	Rht-D1b	vrn-A1	vrn-B1	vrn-D1	Ppd-D1a	PHS-	Sdr-B1b	Vp-1Bc	PHS-	Westonia type	Dreb-B1a	Lr14-	Lr34+	Lr68-	Yr15-	Fhb1-	1BL.1BL	Non 7OE	Ax1 or Ax2*	Glu-D1a	Pina-D1a	Pinb-D1b	Pinb-B2b	Ppo-A1a	Ppo-D1b	Zds-A1b	Lcy-B1b	Pds-B1a	Pod-A1b	Psy-A1b	Psy-D1a	Psy-B1a or b	Wx-B1b	Hap-4A-C	Hap-5D-C	H1g	GS-D1a	Hap-L	Hap-A	others	Hap-H
427	Wanmai 50	2004	Anhui	33.38	116.57	MCC	Genetic diersity&Divergence&Selection signals&Associated analyses	Rht-B1a	Rht-D1b	vrn-A1	Vrn-B1b	vrn-D1	Ppd-D1a	PHS+	Sdr-B1b	Vp-1Bc	PHS+	Westonia type	Dreb-B1a	Lr14+	Lr34+	Lr68-	Yr15-	Fhb1-	1BL.1BL	Non 7OE	Ax1 or Ax2*	Glu-D1a	Pina-D1a	Pinb-D1a	Pinb-B2a	Ppo-A1a	Ppo-D1a	Zds-A1b	Lcy-B1b	Pds-B1a	Pod-A1b	Psy-A1b	Psy-D1a	Psy-B1a or b	Wx-B1a	Hap-4A-T	Hap-5D-C	H1g	GS-D1b	Hap-L	Hap-A	others	Hap-H
428	Wanmai 53	2005	Anhui	33.38	116.57	MCC	Genetic diersity&Divergence&Selection signals&Associated analyses	Rht-B1a	Rht-D1b	vrn-A1	vrn-B1	vrn-D1	Ppd-D1a	PHS+	Sdr-B1b	Vp-1Bc	PHS+	Westonia type	Dreb-B1a	Lr14+	Lr34+	Lr68-	Yr15-	Fhb1-	1BL.1RS	Non 7OE	Ax1 or Ax2*	Glu-D1a	Pina-D1a	Pinb-D1a	Pinb-B2a	Ppo-A1a	Ppo-D1a	Zds-A1b	Lcy-B1b	Pds-B1a	Pod-A1a	Psy-A1b	Psy-D1a	Psy-B1a or b	Wx-B1a	Hap-4A-T	Hap-5D-C	H1g	GS-D1b	Hap-L	Hap-A	others	Hap-H
429	Fumai 936	2005	Anhui	33.38	116.57	MCC	Genetic diersity&Divergence&Selection signals&Associated analyses	Rht-B1a	Rht-D1b	vrn-A1	Vrn-B1b	vrn-D1	Ppd-D1a	PHS+	Sdr-B1a	Vp-1Bc	PHS-	Heterozygous	Dreb-B1b	Lr14+	Lr34+	Lr68-	Yr15-	Fhb1-	1BL.1BL	Non 7OE	Null	Glu-D1a	Pina-D1a	Pinb-D1a	Pinb-B2a	Ppo-A1a	Ppo-D1b	Zds-A1a	Lcy-B1a	Pds-B1a	Pod-A1b	Psy-A1b	Psy-D1a	Psy-B1a or b	Wx-B1a	Hap-4A-C	Hap-5D-C	H1g	GS-D1a	Hap-L	Hap-A	others	Hap-H
430	Qinnong 142	2005	Shaanxi	34.14	108.51	MCC	Genetic diersity&Divergence&Selection signals&Associated analyses	Rht-B1a	Rht-D1a	vrn-A1	vrn-B1	vrn-D1	Ppd-D1a	PHS+	Sdr-B1a	Vp-1Bc	PHS-	Westonia type	Dreb-B1a	Lr14-	Lr34+	Lr68-	Yr15-	Fhb1-	1BL.1BL	Non 7OE	Ax1 or Ax2*	Glu-D1a	Pina-D1a	Pinb-D1b	Pinb-B2b	Ppo-A1a	Ppo-D1b	Zds-A1b	Lcy-B1b	Pds-B1a	Pod-A1a	Psy-A1b	Psy-D1a	Psy-B1a or b	Wx-B1a	Hap-4A-T	Hap-5D-C	H1g	GS-D1a	Hap-L	Hap-G	others	Hap-H
431	Zhengyumai 958	2006	Henan	34.37	113.51	MCC	Genetic diersity&Divergence&Selection signals&Associated analyses	Rht-B1a	Rht-D1a	vrn-A1	Vrn-B1b	vrn-D1	Ppd-D1a	PHS+	Sdr-B1b	Vp-1Ba,b	PHS-	Kauz type	Dreb-B1b	Lr14+	Lr34+	Lr68-	Yr15-	Fhb1-	1BL.1RS	Non 7OE	Null	Glu-D1a	Pina-D1a	Pinb-D1b	Pinb-B2a	Ppo-A1b	Ppo-D1b	Zds-A1a	Lcy-B1b	Pds-B1a	Pod-A1b	Psy-A1b	Psy-D1a	Psy-B1a or b	Wx-B1b	Hap-4A-T	Hap-5D-C	H1g	GS-D1a	Hap-L	Hap-G	others	Hap-H
432	Fumai 2008	2006	Henan	35.1	113.48	MCC	Genetic diersity&Divergence&Selection signals&Associated analyses	Rht-B1b	Rht-D1a	vrn-A1	Vrn-B1b	vrn-D1	Ppd-D1a	PHS-	Sdr-B1b	Vp-1Ba,b	PHS-	Westonia type	Dreb-B1a	Lr14-	Lr34+	Lr68-	Yr15-	Fhb1-	1BL.1RS	Non 7OE	Null	Glu-D1a	Pina-D1a	Pinb-D1b	Pinb-B2a	Ppo-A1a	Ppo-D1b	Zds-A1b	Lcy-B1b	Pds-B1a	Pod-A1a	Psy-A1b	Psy-D1a	Psy-B1a or b	Wx-B1a	Hap-4A-C	Hap-5D-C	H1g	GS-D1a	Hap-L	Hap-G	others	Hap-H
433	Lunong 116	2006	Shandong	36.11	117	MCC	Genetic diersity&Divergence&Selection signals&Associated analyses	Rht-B1a	Rht-D1b	vrn-A1	vrn-B1	vrn-D1	Ppd-D1a	PHS+	Sdr-B1b	Vp-1Bc	PHS+	Kauz type	Dreb-B1a	Lr14-	Lr34+	Lr68-	Yr15-	Fhb1-	1BL.1BL	Non 7OE	Null	Glu-D1d	Pina-D1a	Pinb-D1b	Pinb-B2b	Ppo-A1a	Ppo-D1b	Zds-A1b	Lcy-B1b	Pds-B1a	Pod-A1a	Psy-A1b	Psy-D1a	Psy-B1a or b	Wx-B1a	Hap-4A-T	Hap-5D-C	H1g	GS-D1a	Hap-L	Hap-G	Hap-1	Hap-H
434	Huaimai 22	2007	Anhui	33.38	116.57	MCC	Genetic diersity&Divergence&Selection signals&Associated analyses	Rht-B1a	Rht-D1b	vrn-A1	vrn-B1	vrn-D1	Ppd-D1a	PHS+	Sdr-B1b	Vp-1Bc	PHS+	Westonia type	Dreb-B1a	Lr14+	Lr34+	Lr68+	Yr15-	Fhb1-	1BL.1RS	Non 7OE	Null	Glu-D1d	Pina-D1a	Pinb-D1a	Pinb-B2a	Ppo-A1a	Ppo-D1b	Zds-A1b	Lcy-B1b	Pds-B1b	Pod-A1a	Psy-A1b	Psy-D1a	Psy-B1c	Wx-B1a	Hap-4A-C	Hap-5D-C	H1g	GS-D1a	Hap-L	Hap-G	others	Hap-H
435	Yunong 035	2007	Henan	35.1	113.48	MCC	Genetic diersity&Divergence&Selection signals&Associated analyses	Rht-B1a	Rht-D1b	vrn-A1	vrn-B1	vrn-D1	Ppd-D1a	PHS+	Sdr-B1b	Vp-1Ba,b	PHS+	Westonia type	Dreb-B1a	Lr14+	Lr34+	Lr68+	Yr15-	Fhb1-	1BL.1RS	7OE	Null	Glu-D1d	Pina-D1a	Pinb-D1b	Pinb-B2a	Ppo-A1a	Ppo-D1b	Zds-A1a	Lcy-B1a	Pds-B1b	Pod-A1b	Psy-A1b	Psy-D1a	Psy-B1c	Wx-B1a	Hap-4A-C	Hap-5D-C	H1g	GS-D1a	Hap-L	Hap-G	others	Hap-H
436	Luomai 8	2007	Henan	34.37	112.26	MCC	Genetic diersity&Divergence&Selection signals&Associated analyses	Rht-B1a	Rht-D1b	vrn-A1	Vrn-B1b	vrn-D1	Ppd-D1a	PHS+	Sdr-B1b	Vp-1Ba,b	PHS-	Kauz type	Dreb-B1b	Lr14+	Lr34+	Lr68-	Yr15-	Fhb1-	1BL.1RS	Non 7OE	Null	Glu-D1a	Pina-D1a	Pinb-D1b	Pinb-B2a	Ppo-A1b	Ppo-D1b	Zds-A1b	Lcy-B1a	Pds-B1a	Pod-A1b	Psy-A1b	Psy-D1a	Psy-B1a or b	Wx-B1a	Hap-4A-T	Hap-5D-C	H1g	GS-D1b	Hap-L	Hap-G	others	Hap-H
437	Wanmai 52	2005	Anhui	33.38	116.57	MCC	Genetic diersity&Divergence&Selection signals&Associated analyses	Rht-B1a	Rht-D1b	vrn-A1	vrn-B1	vrn-D1	Ppd-D1a	PHS+	Sdr-B1b	Vp-1Bc	PHS+	Westonia type	Dreb-B1a	Lr14+	Lr34+	Lr68-	Yr15-	Fhb1-	1BL.1BL	Non 7OE	Ax1 or Ax2*	Glu-D1a	Pina-D1a	Pinb-D1a	Pinb-B2a	Ppo-A1a	Ppo-D1a	Zds-A1a	Lcy-B1b	Pds-B1a	Pod-A1b	Psy-A1b	Psy-D1a	Psy-B1a or b	Wx-B1a	Hap-4A-T	Hap-5D-C	H1g	GS-D1b	Hap-L	Hap-A	others	Hap-H
438	Longzhong 1	2007	Gansu	36.03	103.49	MCC	Genetic diersity&Divergence&Selection signals&Associated analyses	Rht-B1a	Rht-D1a	vrn-A1	Vrn-B1b	vrn-D1	Ppd-D1a	PHS+	Sdr-B1b	Vp-1Bc	PHS-	Kauz type	Dreb-B1b	Lr14+	Lr34+	Lr68-	Yr15-	Fhb1-	1BL.1RS	Non 7OE	Null	Glu-D1d	Pina-D1a	Pinb-D1b	Pinb-B2a	Ppo-A1a	Ppo-D1b	Zds-A1b	Lcy-B1b	Pds-B1a	Pod-A1a	Psy-A1b	Psy-D1a	Psy-B1a or b	Wx-B1a	Hap-4A-T	Hap-5D-C	H1c	GS-D1a	Hap-L	Hap-G	others	Hap-H
439	Neimai 836	2008	Sichuan	29.58	102.59	MCC	Genetic diersity&Divergence&Selection signals&Associated analyses	Rht-B1a	Rht-D1b	vrn-A1	Vrn-B1b	Vrn-D1a	Ppd-D1a	PHS+	Sdr-B1a	Vp-1Ba,b	PHS-	Westonia type	Dreb-B1a	Lr14-	Lr34+	Lr68-	Yr15-	Fhb1-	1BL.1BL	Non 7OE	Ax1 or Ax2*	Glu-D1d	Pina-D1a	Pinb-D1a	Pinb-B2a	Ppo-A1a	Ppo-D1b	Zds-A1b	Lcy-B1b	Pds-B1a	Pod-A1a	Psy-A1b	Psy-D1a	Psy-B1a or b	Wx-B1a	Hap-4A-C	Hap-5D-C	H1c	GS-D1a	Hap-L	Hap-A	others	Hap-H
440	Xikemai 4	2007	Sichuan	29.58	102.59	MCC	Genetic diersity&Divergence&Selection signals&Associated analyses	Rht-B1b	Rht-D1a	vrn-A1	vrn-B1	vrn-D1	Ppd-D1a	PHS+	Sdr-B1b	Vp-1Bc	PHS-	Westonia type	Dreb-B1a	Lr14-	Lr34+	Lr68+	Yr15-	Fhb1-	1BL.1BL	7OE	Ax1 or Ax2*	Glu-D1d	Pina-D1a	Pinb-D1a	Pinb-B2a	Ppo-A1a	Ppo-D1b	Zds-A1b	Lcy-B1b	Pds-B1a	Pod-A1a	Psy-A1b	Psy-D1a	Psy-B1a or b	Wx-B1a	Hap-4A-C	Hap-5D-C	H1g	GS-D1a	Hap-L	Hap-G	others	Hap-H
441	Zimai 1	2008	Sichuan	29.58	102.59	MCC	Genetic diersity&Divergence&Selection signals&Associated analyses	Rht-B1a	Rht-D1b	vrn-A1	Vrn-B1b	vrn-D1	Ppd-D1a	PHS+	Sdr-B1a	Vp-1Bc	PHS-	Westonia type	Dreb-B1a	Lr14-	Lr34+	Lr68-	Yr15-	Fhb1-	1BL.1BL	Non 7OE	Ax1 or Ax2*	Glu-D1a	Pina-D1a	Pinb-D1a	Pinb-B2a	Ppo-A1a	Ppo-D1b	Zds-A1a	Lcy-B1b	Pds-B1b	Pod-A1a	Psy-A1b	Psy-D1a	Psy-B1a or b	Wx-B1a	Hap-4A-C	Hap-5D-C	H1g	GS-D1a	Hap-L	Hap-A	others	Hap-H
442	Zhenmai 8	2008	Jiangsu	32.11	119.25	MCC	Genetic diersity&Divergence&Selection signals&Associated analyses	Rht-B1b	Rht-D1a	vrn-A1	vrn-B1	Vrn-D1a	Ppd-D1a	PHS+	Sdr-B1a	Vp-1Bc	PHS-	Westonia type	Dreb-B1a	Lr14-	Lr34+	Lr68-	Yr15-	Fhb1+	1BL.1BL	Non 7OE	Ax1 or Ax2*	Glu-D1a	Pina-D1a	Pinb-D1b	Pinb-B2a	Ppo-A1a	Ppo-D1b	Zds-A1b	Lcy-B1a	Pds-B1b	Pod-A1a	Psy-A1b	Psy-D1a	Psy-B1a or b	Wx-B1a	Hap-4A-T	Hap-5D-C	H1g	GS-D1a	Hap-L	Hap-A	Hap-1	Hap-H
443	Huaimai 21	2006	Jiangsu	33.37	119.07	MCC	Genetic diersity&Divergence&Selection signals&Associated analyses	Heterozygous	NA	vrn-A1	vrn-B1	vrn-D1	Ppd-D1a	PHS-	Sdr-B1a	Vp-1Bc	PHS-	Westonia type	Dreb-B1a	Lr14+	Heterozygous	Lr68-	Yr15-	Fhb1-	1BL.1RS	Non 7OE	Null	Glu-D1a	Pina-D1a	Pinb-D1b	Pinb-B2a	Ppo-A1a	Ppo-D1b	Zds-A1a	Lcy-B1a	Pds-B1a	NA	Psy-A1b	Psy-D1a	Psy-B1a or b	Wx-B1a	Hap-4A-C	Hap-5D-G	H1g	GS-D1a	Hap-L	Hap-A	others	Hap-H
444	Xingmai 6	2008	Hebei	38.02	114.27	MCC	Genetic diersity&Divergence&Selection signals&Associated analyses	Rht-B1a	Rht-D1b	vrn-A1	Vrn-B1b	vrn-D1	Ppd-D1a	PHS-	Sdr-B1b	Heterozygous	PHS-	Westonia type	Dreb-B1b	Lr14-	Lr34+	Lr68-	Yr15-	Fhb1-	1BL.1RS	Non 7OE	Null	Glu-D1a	Pina-D1a	Pinb-D1b	Pinb-B2a	Ppo-A1a	Ppo-D1b	Zds-A1b	Lcy-B1b	Pds-B1a	Pod-A1a	Psy-A1b	Psy-D1a	Psy-B1a or b	Wx-B1a	Hap-4A-T	Hap-5D-C	H1g	GS-D1a	Hap-L	Hap-G	others	Hap-H
445	Tai 10604	2000	Shanxi	37.52	112.32	MCC	Genetic diersity&Divergence&Selection signals&Associated analyses	Rht-B1a	Rht-D1a	vrn-A1	Vrn-B1b	vrn-D1	Ppd-D1a	Heterozygous	Heterozygous	Vp-1Bc	PHS+	Kauz type	Dreb-B1a	Lr14+	Lr34+	Lr68+	Yr15-	Fhb1-	1BL.1BL	Non 7OE	Ax1 or Ax2*	Glu-D1d	Pina-D1a	Pinb-D1a	Pinb-B2a	Ppo-A1a	Ppo-D1b	Zds-A1b	Lcy-B1a	Pds-B1a	Pod-A1a	Psy-A1b	Psy-D1a	Psy-B1c	Wx-B1a	Hap-4A-C	Hap-5D-C	H1g	GS-D1a	Hap-L	Hap-G	others	Hap-H
446	Xinmai 21	2009	Henan	35.1	113.48	MCC	Genetic diersity&Divergence&Selection signals&Associated analyses	Rht-B1a	Rht-D1b	vrn-A1	Vrn-B1b	Vrn-D1a	Ppd-D1a	PHS+	Sdr-B1b	Vp-1Bc	PHS-	Westonia type	Dreb-B1a	Lr14-	Lr34+	Lr68-	Yr15-	Fhb1-	1BL.1BL	Non 7OE	Null	Glu-D1a	Pina-D1a	Pinb-D1a	Pinb-B2b	Ppo-A1b	Ppo-D1a	Zds-A1b	Lcy-B1b	Pds-B1a	Pod-A1a	Psy-A1b	Psy-D1a	Psy-B1a or b	Wx-B1a	Hap-4A-C	Hap-5D-C	H1g	GS-D1a	Hap-H	Hap-A	others	Hap-H
447	Ji 5265	2007	Hebei	38.02	114.27	MCC	Genetic diersity&Divergence&Selection signals&Associated analyses	Rht-B1b	Rht-D1a	vrn-A1	vrn-B1	vrn-D1	Ppd-D1a	PHS+	Sdr-B1b	Vp-1Bc	PHS-	Kauz type	Dreb-B1a	Lr14+	Lr34+	Lr68-	Yr15-	Fhb1-	1BL.1RS	Non 7OE	Null	Glu-D1a	Pina-D1a	Pinb-D1b	Pinb-B2a	Ppo-A1b	Ppo-D1b	Zds-A1b	Lcy-B1b	Pds-B1b	Pod-A1a	Psy-A1b	Psy-D1a	Psy-B1a or b	Wx-B1a	Hap-4A-C	Hap-5D-C	H1g	GS-D1b	Hap-H	Hap-A	others	Hap-H
448	Henong 6049	2008	Hebei	38.02	114.27	MCC	Genetic diersity&Divergence&Selection signals&Associated analyses	Rht-B1b	Rht-D1a	vrn-A1	Vrn-B1b	vrn-D1	Ppd-D1a	PHS+	Sdr-B1b	Vp-1Bc	PHS+	Kauz type	Dreb-B1a	Lr14+	Lr34+	Lr68-	Yr15-	Fhb1-	1BL.1RS	Non 7OE	Ax1 or Ax2*	Glu-D1a	Pina-D1a	Pinb-D1a	Pinb-B2a	Ppo-A1b	Ppo-D1b	Zds-A1b	Lcy-B1a	Pds-B1b	Pod-A1a	Psy-A1b	Psy-D1a	Psy-B1a or b	Wx-B1a	Hap-4A-C	Hap-5D-C	H1g	GS-D1a	Hap-L	Hap-A	others	Hap-H
449	Henong 825	2007	Hebei	38.02	114.27	MCC	Genetic diersity&Divergence&Selection signals&Associated analyses	Rht-B1b	Rht-D1a	vrn-A1	Vrn-B1b	vrn-D1	Ppd-D1a	PHS+	Sdr-B1a	NA	PHS-	Kauz type	NA	Lr14+	Lr34+	NA	Yr15-	Fhb1-	1BL.1RS	Non 7OE	Null	Glu-D1a	Pina-D1a	Pinb-D1b	Pinb-B2a	Ppo-A1a	Ppo-D1b	Zds-A1b	Lcy-B1b	Pds-B1b	Pod-A1b	Psy-A1b	Psy-D1a	Psy-B1a or b	Wx-B1a	Hap-4A-C	Hap-5D-C	H1g	GS-D1b	Hap-H	Hap-G	others	Hap-H
450	Lunxuan 987	2003	Beijing	39.54	116.24	MCC	Genetic diersity&Divergence&Selection signals&Associated analyses	Rht-B1b	Rht-D1a	vrn-A1	vrn-B1	vrn-D1	Ppd-D1a	PHS+	Sdr-B1a	Vp-1Ba,b	PHS-	Kauz type	Dreb-B1b	Lr14-	Lr34+	Lr68-	Yr15-	Fhb1-	1BL.1RS	Non 7OE	Ax1 or Ax2*	Glu-D1a	Pina-D1a	Pinb-D1a	Pinb-B2a	Ppo-A1a	Ppo-D1b	Zds-A1b	Lcy-B1a	Pds-B1a	Pod-A1a	Psy-A1b	Psy-D1a	Heterozygous	Wx-B1a	Hap-4A-C	Hap-5D-C	H1g	GS-D1b	Hap-L	Hap-A	others	Hap-H
451	Shijianzhuang 8	2001	Hebei	38.02	114.27	MCC	Genetic diersity&Divergence&Selection signals&Associated analyses	Rht-B1b	Rht-D1a	vrn-A1	vrn-B1	vrn-D1	Ppd-D1a	PHS-	Sdr-B1b	Vp-1Bc	PHS-	Kauz type	Dreb-B1b	Lr14-	Lr34+	Lr68-	Yr15-	Fhb1-	1BL.1RS	Non 7OE	Ax1 or Ax2*	Glu-D1a	Pina-D1a	Pinb-D1b	Pinb-B2a	Ppo-A1b	Ppo-D1b	Zds-A1b	Lcy-B1b	Pds-B1a	Pod-A1a	Psy-A1b	Psy-D1a	Psy-B1a or b	Wx-B1a	Hap-4A-C	Hap-5D-C	H1g	GS-D1a	Hap-H	Hap-A	others	Hap-H
452	Henong 326	1997	Hebei	38.02	114.27	MCC	Genetic diersity&Divergence&Selection signals&Associated analyses	Rht-B1a	Rht-D1a	vrn-A1	vrn-B1	vrn-D1	Ppd-D1a	PHS+	Sdr-B1b	Vp-1Bc	PHS+	Kauz type	Dreb-B1a	Lr14-	Lr34+	Lr68-	Yr15-	Fhb1-	1BL.1RS	Non 7OE	Ax1 or Ax2*	Glu-D1a	Pina-D1a	Pinb-D1a	Pinb-B2a	Ppo-A1b	Ppo-D1b	Zds-A1b	Lcy-B1a	Pds-B1b	Pod-A1a	Psy-A1b	Psy-D1a	Psy-B1a or b	Wx-B1a	Hap-4A-C	Hap-5D-C	H1c	GS-D1a	Hap-L	Hap-A	others	Hap-H
453	Gaocheng 8901	1998	Hebei	38.02	114.27	MCC	Genetic diersity&Divergence&Selection signals&Associated analyses	Rht-B1b	Rht-D1a	vrn-A1	NA	vrn-D1	Ppd-D1a	PHS-	Sdr-B1b	Vp-1Bc	PHS-	Kauz type	Dreb-B1b	Lr14-	Lr34+	Lr68-	Yr15-	Fhb1-	1BL.1BL	Non 7OE	Null	Glu-D1d	Pina-D1b	Pinb-D1a	Pinb-B2b	Ppo-A1a	Ppo-D1b	Zds-A1a	Lcy-B1b	Pds-B1a	Pod-A1a	Psy-A1b	Psy-D1a	Psy-B1a or b	Wx-B1a	Hap-4A-C	Hap-5D-C	H1g	GS-D1a	Hap-L	Hap-G	others	Hap-H
454	Shixin 733	2001	Hebei	38.02	114.27	MCC	Genetic diersity&Divergence&Selection signals&Associated analyses	Rht-B1b	Rht-D1a	vrn-A1	vrn-B1	vrn-D1	Ppd-D1a	PHS+	Sdr-B1a	Vp-1Ba,b	PHS+	Heterozygous	Dreb-B1b	Lr14-	Lr34+	Lr68-	Yr15-	Fhb1-	1BL.1BL	Non 7OE	Null	Glu-D1a	Pina-D1a	Pinb-D1b	Pinb-B2b	Ppo-A1b	Ppo-D1b	Zds-A1b	Lcy-B1b	Pds-B1a	Pod-A1a	Psy-A1b	Psy-D1a	Psy-B1a or b	Wx-B1a	Hap-4A-C	Hap-5D-C	H1c	GS-D1a	Hap-H	Hap-A	others	Hap-H
455	Xiaoyan 81	2005	Beijing	39.54	116.24	MCC	Genetic diersity&Divergence&Selection signals&Associated analyses	Rht-B1b	Rht-D1a	vrn-A1	vrn-B1	vrn-D1	Ppd-D1a	PHS+	Sdr-B1a	Vp-1Bc	PHS-	Westonia type	Dreb-B1a	Lr14+	Lr34+	Lr68-	Yr15-	NA	1BL.1BL	Non 7OE	Null	Glu-D1a	Pina-D1a	Pinb-D1b	Pinb-B2b	Ppo-A1a	Ppo-D1b	Zds-A1a	Lcy-B1b	Pds-B1b	Pod-A1b	Psy-A1b	Psy-D1a	Psy-B1a or b	Wx-B1a	Hap-4A-C	Hap-5D-C	H1g	GS-D1a	Hap-H	Hap-A	others	Hap-H
456	Shi 4185	1997	Hebei	38.02	114.27	MCC	Genetic diersity&Divergence&Selection signals&Associated analyses	Rht-B1b	Rht-D1a	vrn-A1	vrn-B1	Vrn-D1a	Ppd-D1a	PHS-	Sdr-B1a	Vp-1Bc	PHS-	Westonia type	Dreb-B1b	Lr14-	Lr34+	Lr68+	Yr15-	Fhb1-	1BL.1RS	Non 7OE	Null	Glu-D1a	Pina-D1a	Pinb-D1b	Pinb-B2a	Ppo-A1a	Ppo-D1b	Zds-A1b	Lcy-B1b	Pds-B1b	Pod-A1a	Psy-A1b	Psy-D1a	Psy-B1a or b	Wx-B1a	Hap-4A-C	Hap-5D-C	H1g	GS-D1b	Hap-H	Hap-G	others	Hap-H
457	Handan 6172	2001	Hebei	38.02	114.27	MCC	Genetic diersity&Divergence&Selection signals&Associated analyses	Rht-B1a	Rht-D1b	vrn-A1	vrn-B1	vrn-D1	Ppd-D1a	PHS+	Sdr-B1b	Vp-1Ba,b	PHS+	Heterozygous	Dreb-B1b	Lr14+	Lr34+	Lr68+	Yr15-	Fhb1-	1BL.1RS	Non 7OE	Null	Glu-D1a	Pina-D1a	Pinb-D1b	Pinb-B2a	Ppo-A1a	Ppo-D1b	Zds-A1b	Lcy-B1b	Pds-B1a	Pod-A1a	Psy-A1b	Psy-D1a	Psy-B1c	Wx-B1a	Heterozygous	Hap-5D-C	H1g	GS-D1a	Hap-L	Hap-G	others	Hap-H
458	Jimai 20	2003	Hebei	38.02	114.27	MCC	Genetic diersity&Divergence&Selection signals&Associated analyses	Rht-B1a	Rht-D1b	vrn-A1	vrn-B1	vrn-D1	Ppd-D1a	PHS+	Sdr-B1b	Vp-1Ba,b	PHS+	Westonia type	Dreb-B1a	Lr14-	Lr34+	Lr68-	Yr15-	Fhb1+	1BL.1BL	Non 7OE	Null	Glu-D1a	Pina-D1a	Pinb-D1b	Pinb-B2b	Ppo-A1a	Ppo-D1a	Zds-A1b	Lcy-B1b	Pds-B1a	Pod-A1a	Psy-A1b	Psy-D1g	Psy-B1a or b	Wx-B1a	Hap-4A-C	Hap-5D-C	H1g	GS-D1a	Hap-L	Hap-G	Hap-1	Hap-H
459	Taishan 23	2004	Shandong	36.11	117	MCC	Genetic diersity&Divergence&Selection signals&Associated analyses	Rht-B1a	Rht-D1b	vrn-A1	vrn-B1	Vrn-D1a	Ppd-D1a	PHS+	Sdr-B1b	Vp-1Ba,b	PHS+	Westonia type	Dreb-B1a	Lr14-	Lr34+	Lr68-	Yr15-	Fhb1-	1BL.1BL	Non 7OE	Null	Glu-D1a	Pina-D1a	Pinb-D1b	Pinb-B2b	Ppo-A1a	Ppo-D1a	Zds-A1b	Lcy-B1b	Pds-B1a	Heterozygous	Psy-A1b	Psy-D1a	Psy-B1a or b	Wx-B1a	Hap-4A-C	Hap-5D-C	H1g	GS-D1a	Hap-L	Hap-G	Heterozygous	Hap-H
460	Yanfu 188	2002	Shandong	36.11	117	MCC	Genetic diersity&Divergence&Selection signals&Associated analyses	Rht-B1a	Rht-D1a	vrn-A1	vrn-B1	Vrn-D1a	Ppd-D1a	PHS+	Sdr-B1b	Vp-1Bc	PHS+	Westonia type	Dreb-B1b	Lr14-	Lr34+	Lr68-	Yr15-	Fhb1-	1BL.1BL	Non 7OE	Ax1 or Ax2*	Glu-D1a	Pina-D1a	Pinb-D1a	Pinb-B2b	Ppo-A1a	Ppo-D1b	Zds-A1a	Lcy-B1b	Pds-B1a	Pod-A1a	Psy-A1b	Psy-D1a	Psy-B1a or b	Wx-B1a	Hap-4A-T	Hap-5D-C	H1g	GS-D1b	Hap-L	Hap-G	Heterozygous	Hap-H
461	Liangchen 99	2004	Shandong	36.11	117	MCC	Genetic diersity&Divergence&Selection signals&Associated analyses	Rht-B1a	Rht-D1b	vrn-A1	vrn-B1	vrn-D1	Ppd-D1a	PHS+	Sdr-B1b	Vp-1Ba,b	PHS+	Westonia type	Dreb-B1a	Lr14+	Lr34+	Lr68-	Yr15-	Fhb1-	1BL.1BL	Non 7OE	Ax1 or Ax2*	Glu-D1a	Pina-D1a	Pinb-D1b	Pinb-B2b	Ppo-A1a	Ppo-D1b	Zds-A1b	Lcy-B1b	Pds-B1b	Pod-A1b	Psy-A1b	Psy-D1g	Psy-B1a or b	Wx-B1a	Hap-4A-C	Hap-5D-C	H1g	GS-D1b	Hap-L	Hap-G	Heterozygous	Hap-H
462	Yannong 19	2001	Shandong	37.24	121.25	MCC	Genetic diersity&Divergence&Selection signals&Associated analyses	Rht-B1a	Rht-D1b	vrn-A1	Vrn-B1b	vrn-D1	Ppd-D1a	PHS+	Sdr-B1b	Vp-1Bc	PHS+	Kauz type	Dreb-B1a	Lr14-	Lr34+	Lr68-	Yr15-	Fhb1-	1BL.1BL	Non 7OE	Null	Glu-D1a	Pina-D1a	Pinb-D1b	Pinb-B2b	Ppo-A1a	Ppo-D1b	Zds-A1b	Lcy-B1b	Pds-B1a	Pod-A1a	Psy-A1b	Psy-D1a	Psy-B1a or b	Wx-B1a	Heterozygous	Hap-5D-C	H1g	GS-D1a	Hap-L	Hap-G	others	Hap-H
463	Zhengmai 366	2005	Henan	34.37	113.51	MCC	Genetic diersity&Divergence&Selection signals&Associated analyses	Rht-B1a	Rht-D1b	vrn-A1	vrn-B1	Vrn-D1a	Ppd-D1a	PHS+	Sdr-B1b	Vp-1Bc	PHS+	Kauz type	Dreb-B1a	Lr14+	Lr34+	Lr68-	Yr15-	Fhb1-	1BL.1BL	Non 7OE	Null	Glu-D1d	Pina-D1a	Pinb-D1b	Pinb-B2a	Ppo-A1a	Ppo-D1a	Zds-A1b	Lcy-B1a	Pds-B1a	Pod-A1b	Psy-A1b	Psy-D1a	Psy-B1a or b	Wx-B1b	Hap-4A-T	Hap-5D-C	H1c	GS-D1a	Hap-H	Hap-A	others	Hap-L
464	Yunong 949	2005	Henan	35.1	113.48	MCC	Genetic diersity&Divergence&Selection signals&Associated analyses	Rht-B1b	Rht-D1a	vrn-A1	vrn-B1	vrn-D1	Ppd-D1a	PHS-	Sdr-B1b	Vp-1Bc	PHS-	Kauz type	Dreb-B1b	Lr14-	Lr34+	Lr68-	Yr15-	Fhb1-	1BL.1BL	Non 7OE	Null	Glu-D1d	Pina-D1b	Pinb-D1a	Pinb-B2b	Ppo-A1a	Ppo-D1b	Zds-A1a	Lcy-B1b	Pds-B1a	Pod-A1a	Psy-A1b	Psy-D1a	Psy-B1a or b	Wx-B1b	Hap-4A-C	Hap-5D-C	H1g	GS-D1a	Hap-L	Hap-G	others	Hap-H
465	Yumai 70	2003	Henan	33	114	MCC	Genetic diersity&Divergence&Selection signals&Associated analyses	Heterozygous	Rht-D1a	vrn-A1	vrn-B1	vrn-D1	Ppd-D1a	PHS+	Heterozygous	Heterozygous	Heterozygous	Heterozygous	Dreb-B1b	Lr14-	Lr34+	Lr68-	Yr15-	Fhb1-	1BL.1RS	Heterozygous	Heterozygous	Heterozygous	Pina-D1a	Pinb-D1a	Pinb-B2a	Ppo-A1b	Ppo-D1b	Zds-A1a	Lcy-B1b	Heterozygous	Heterozygous	Psy-A1b	Psy-D1a	Psy-B1a or b	Wx-B1a	Heterozygous	Hap-5D-C	H1g	GS-D1a	Hap-L	Hap-G	others	Hap-H
466	Xinmai 19	2006	Henan	35.1	113.48	MCC	Genetic diersity&Divergence&Selection signals&Associated analyses	Rht-B1a	Rht-D1b	vrn-A1	vrn-B1	Vrn-D1a	Ppd-D1a	PHS+	Heterozygous	Heterozygous	Heterozygous	Westonia type	Dreb-B1b	Lr14+	Lr34+	Lr68-	Yr15-	Fhb1-	1BL.1BL	Non 7OE	Null	Heterozygous	Pina-D1a	Pinb-D1a	Pinb-B2a	Ppo-A1b	Ppo-D1b	NA	Lcy-B1a	Pds-B1a	Heterozygous	Psy-A1b	Psy-D1a	Psy-B1a or b	Wx-B1a	Hap-4A-C	Hap-5D-C	H1g	GS-D1b	Hap-L	Hap-A	others	Hap-H
467	04 zhong 36	2006	Henan	34.37	112.26	MCC	Genetic diersity&Divergence&Selection signals&Associated analyses	Rht-B1a	Heterozygous	vrn-A1	vrn-B1	vrn-D1	Ppd-D1a	PHS+	Sdr-B1b	NA	PHS-	Westonia type	Dreb-B1b	Lr14+	Lr34+	Lr68-	Yr15-	Fhb1-	1BL.1RS	Non 7OE	Null	Glu-D1a	Pina-D1a	Pinb-D1b	Pinb-B2a	Ppo-A1a	Ppo-D1b	Zds-A1a	Lcy-B1b	Pds-B1b	Pod-A1b	Psy-A1b	Psy-D1a	Psy-B1a or b	Wx-B1b	Hap-4A-C	Hap-5D-C	H1g	GS-D1a	Hap-L	Hap-G	others	Hap-H
468	Pumai 9	2004	Henan	34.37	112.26	MCC	Genetic diersity&Divergence&Selection signals&Associated analyses	Rht-B1a	Rht-D1b	vrn-A1	vrn-B1	vrn-D1	Heterozygous	PHS+	Sdr-B1a	Vp-1Ba,b	PHS+	Westonia type	Dreb-B1b	Lr14+	Lr34+	Lr68-	Yr15-	Fhb1-	1BL.1BL	Non 7OE	Ax1 or Ax2*	Glu-D1a	Pina-D1a	Pinb-D1a	Pinb-B2a	Ppo-A1a	Ppo-D1a	Zds-A1b	Heterozygous	Pds-B1b	Pod-A1b	Psy-A1b	Psy-D1a	Psy-B1a or b	Wx-B1a	Hap-4A-C	Hap-5D-C	H1c	GS-D1b	Hap-L	Hap-A	others	Hap-H
469	Kaimai 18	2004	Henan	35.1	113.48	MCC	Genetic diersity&Divergence&Selection signals&Associated analyses	Rht-B1a	Rht-D1b	vrn-A1	vrn-B1	Vrn-D1a	Ppd-D1a	PHS+	Sdr-B1b	Vp-1Ba,b	PHS+	Westonia type	Dreb-B1a	Lr14+	Lr34+	Lr68-	Yr15-	Fhb1-	1BL.1BL	Non 7OE	Null	Glu-D1a	Pina-D1a	Pinb-D1b	Pinb-B2a	Ppo-A1b	Ppo-D1a	Zds-A1b	Lcy-B1b	Pds-B1b	Pod-A1a	Psy-A1b	Psy-D1a	Psy-B1a or b	Wx-B1b	Hap-4A-T	Hap-5D-C	H1g	GS-D1b	Hap-L	Hap-A	others	Hap-H
470	Zhoumai 16	2002	Henan	33.37	114.41	MCC	Genetic diersity&Divergence&Selection signals&Associated analyses	Rht-B1a	Rht-D1b	vrn-A1	Vrn-B1b	vrn-D1	Ppd-D1a	PHS+	Sdr-B1b	Vp-1Ba,b	PHS-	Westonia type	Dreb-B1a	Lr14-	Lr34+	Lr68-	Yr15-	Fhb1-	1BL.1RS	Non 7OE	Ax1 or Ax2*	Glu-D1a	Pina-D1a	Pinb-D1b	Pinb-B2a	Ppo-A1b	Ppo-D1b	Zds-A1b	Lcy-B1b	Pds-B1a	Pod-A1a	Psy-A1b	Psy-D1g	Psy-B1a or b	Wx-B1b	Hap-4A-C	Hap-5D-C	H1g	GS-D1a	Hap-L	Hap-G	others	Hap-H
471	Yanzhan 4110	2003	Henan	34.43	112.47	MCC	Genetic diersity&Divergence&Selection signals&Associated analyses	Rht-B1a	Rht-D1b	vrn-A1	vrn-B1	Vrn-D1a	Ppd-D1a	PHS+	Sdr-B1a	Vp-1Ba,b	PHS-	Kauz type	Dreb-B1a	Lr14+	Lr34+	Lr68-	Yr15-	Fhb1-	1BL.1BL	Non 7OE	Ax1 or Ax2*	Glu-D1a	Pina-D1a	Pinb-D1a	Pinb-B2a	Ppo-A1b	Ppo-D1b	Zds-A1b	Lcy-B1b	Pds-B1a	Pod-A1a	Psy-A1b	Psy-D1a	Psy-B1a or b	Wx-B1a	Hap-4A-C	Hap-5D-C	H1c	GS-D1b	Hap-L	Hap-A	others	Hap-H
472	Bainong 64	2000	Shaanxi	34.14	108.51	MCC	Genetic diersity&Divergence&Selection signals&Associated analyses	Rht-B1a	Rht-D1b	vrn-A1	vrn-B1	Vrn-D1a	Ppd-D1a	PHS+	Sdr-B1b	Vp-1Bc	PHS-	Westonia type	Dreb-B1b	Lr14+	Lr34+	Lr68-	Yr15-	Fhb1-	1BL.1BL	Non 7OE	Null	Glu-D1a	Pina-D1a	Pinb-D1a	Pinb-B2a	Ppo-A1a	Ppo-D1a	Zds-A1a	Lcy-B1b	Pds-B1b	Pod-A1b	Psy-A1b	Psy-D1a	Psy-B1a or b	Wx-B1a	Hap-4A-C	Hap-5D-C	H1g	GS-D1a	Hap-L	Hap-A	others	Hap-H
473	Xinong 979	2005	Shaanxi	34.14	108.51	MCC	Genetic diersity&Divergence&Selection signals&Associated analyses	Rht-B1a	Rht-D1b	vrn-A1	vrn-B1	Vrn-D1a	Ppd-D1a	PHS+	Sdr-B1a	Vp-1Bc	PHS+	Kauz type	Dreb-B1a	Lr14+	Lr34+	Lr68-	Yr15-	Fhb1-	1BL.1BL	Non 7OE	Null	Glu-D1a	Pina-D1a	Pinb-D1b	Pinb-B2a	Ppo-A1a	Ppo-D1b	Zds-A1a	Lcy-B1b	Pds-B1a	Pod-A1b	Psy-A1b	Psy-D1a	Psy-B1a or b	Wx-B1a	Hap-4A-C	Hap-5D-C	H1g	GS-D1a	Hap-L	Hap-A	others	Hap-H
474	Shimai 12	2004	Hebei	38.02	114.27	MCC	Genetic diersity&Divergence&Selection signals&Associated analyses	Rht-B1b	Rht-D1a	vrn-A1	vrn-B1	vrn-D1	Ppd-D1a	PHS-	Sdr-B1b	Vp-1Bc	PHS-	Kauz type	Dreb-B1b	Lr14-	Lr34+	Lr68-	Yr15-	Fhb1-	1BL.1RS	Non 7OE	Null	Glu-D1a	Pina-D1a	Pinb-D1a	Pinb-B2b	Ppo-A1a	Ppo-D1a	Zds-A1b	Lcy-B1b	Pds-B1b	Pod-A1b	Psy-A1b	Psy-D1a	Psy-B1a or b	Wx-B1a	Hap-4A-C	Hap-5D-C	H1g	GS-D1b	Hap-H	Hap-A	others	Hap-H
475	Zhoumai 19	2004	Henan	33.37	114.41	MCC	Genetic diersity&Divergence&Selection signals&Associated analyses	Rht-B1a	Rht-D1b	vrn-A1	vrn-B1	Vrn-D1a	Ppd-D1a	PHS+	Sdr-B1a	Vp-1Bc	PHS-	Westonia type	Dreb-B1a	Lr14+	Lr34+	Lr68-	Yr15-	Fhb1-	1BL.1BL	Non 7OE	Null	Glu-D1a	Pina-D1a	NA	Pinb-B2a	Ppo-A1a	Ppo-D1b	Zds-A1a	Lcy-B1a	Pds-B1a	NA	Psy-A1b	Psy-D1a	Psy-B1a or b	NA	Hap-4A-C	Hap-5D-C	H1g	GS-D1a	Hap-L	Hap-A	Heterozygous	Hap-H
476	Jingdong 8	1995	Beijing	39.54	116.24	MCC	Genetic diersity&Divergence&Selection signals&Associated analyses	Rht-B1a	Rht-D1a	vrn-A1	vrn-B1	vrn-D1	Ppd-D1a	PHS-	Sdr-B1b	Vp-1Bc	PHS-	Westonia type	Dreb-B1b	Lr14-	Lr34+	Lr68-	Yr15-	Fhb1-	1BL.1RS	Non 7OE	Ax1 or Ax2*	Glu-D1a	Pina-D1a	Pinb-D1b	Pinb-B2a	Ppo-A1b	Ppo-D1b	Zds-A1b	Lcy-B1b	Pds-B1b	Pod-A1a	Psy-A1b	Psy-D1a	Psy-B1a or b	Heterozygous	Hap-4A-C	Hap-5D-C	H1g	GS-D1a	Hap-L	Hap-G	others	Hap-H
477	Xiaoyan 22	1998	Beijing	39.54	116.24	MCC	Genetic diersity&Divergence&Selection signals&Associated analyses	Rht-B1a	Heterozygous	vrn-A1	vrn-B1	Vrn-D1a	Ppd-D1a	PHS-	Sdr-B1b	Vp-1Ba,b	PHS-	Kauz type	Dreb-B1b	Lr14+	Lr34+	Lr68-	Yr15-	Fhb1-	1BL.1RS	Non 7OE	Heterozygous	Glu-D1a	Pina-D1a	Pinb-D1b	Pinb-B2a	Ppo-A1b	Ppo-D1b	Zds-A1b	Heterozygous	Pds-B1a	Heterozygous	Psy-A1b	Psy-D1a	Psy-B1a or b	Wx-B1a	Heterozygous	Hap-5D-C	H1g	Heterozygous	Hap-L	Hap-G	others	Hap-H
478	Zhoumai 18	2004	Henan	33.37	114.41	MCC	Genetic diersity&Divergence&Selection signals&Associated analyses	Rht-B1a	Rht-D1b	vrn-A1	vrn-B1	vrn-D1	Ppd-D1a	PHS+	Sdr-B1b	Vp-1Ba,b	PHS-	Kauz type	Dreb-B1b	Lr14+	Lr34+	Lr68-	Yr15-	Fhb1-	1BL.1RS	Non 7OE	Null	Glu-D1a	Pina-D1a	Pinb-D1b	Pinb-B2a	Ppo-A1b	Ppo-D1b	Zds-A1b	Lcy-B1a	Pds-B1a	Pod-A1b	Psy-A1b	Psy-D1a	Psy-B1a or b	Wx-B1a	Hap-4A-T	Hap-5D-C	H1g	GS-D1b	Hap-L	Hap-G	others	Hap-H
479	Yumai 34	1994	Henan	33	114	MCC	Genetic diersity&Divergence&Selection signals&Associated analyses	Rht-B1a	Rht-D1b	vrn-A1	Vrn-B1b	vrn-D1	Ppd-D1a	PHS+	Sdr-B1a	Vp-1Bc	PHS-	Kauz type	Dreb-B1a	Lr14-	Lr34+	Lr68-	Yr15-	Fhb1-	1BL.1BL	Non 7OE	Null	Glu-D1d	Pina-D1a	Pinb-D1b	Pinb-B2a	Ppo-A1b	Ppo-D1b	Zds-A1b	Lcy-B1a	NA	Pod-A1a	Psy-A1b	Psy-D1a	Psy-B1a or b	Wx-B1a	Hap-4A-T	Hap-5D-C	H1c	GS-D1a	Hap-H	Hap-A	others	Hap-H
480	Jimai 19	2001	Shandong	36.34	116.09	MCC	Genetic diersity&Divergence&Selection signals&Associated analyses	Rht-B1a	Rht-D1b	vrn-A1	Vrn-B1b	Vrn-D1a	Ppd-D1b	PHS+	Sdr-B1b	Vp-1Ba,b	PHS-	Westonia type	Dreb-B1a	Lr14+	Lr34+	Heterozygous	Yr15-	Fhb1-	1BL.1BL	Non 7OE	Null	Glu-D1a	Pina-D1a	Pinb-D1b	Pinb-B2b	Ppo-A1a	Ppo-D1b	Zds-A1b	Lcy-B1b	Pds-B1b	Pod-A1a	Psy-A1b	Psy-D1a	Psy-B1a or b	Wx-B1a	Hap-4A-C	Hap-5D-G	H1g	GS-D1a	Hap-L	Hap-G	Heterozygous	Hap-H
481	AMADEUS	NA	Austria	NA	NA	IC	Genetic diersity&Divergence	Rht-B1a	Rht-D1a	vrn-A1	vrn-B1	NA	Ppd-D1b	PHS+	Heterozygous	Vp-1Bc	PHS+	Westonia type	Dreb-B1b	Lr14+	Lr34+	Lr68-	Yr15-	Fhb1-	1BL.1RS	NA	NA	Glu-D1d	Pina-D1a	Pinb-D1b	Pinb-B2a	Ppo-A1a	Ppo-D1b	Zds-A1b	Lcy-B1b	Pds-B1a	Pod-A1a	Psy-A1b	Psy-D1a	Psy-B1a or b	Wx-B1a	Hap-4A-T	Hap-5D-C	H1g	GS-D1a	Hap-L	Hap-A	Hap-1	Hap-L
482	BRILLANT	NA	Austria	NA	NA	IC	Genetic diersity&Divergence	Rht-B1a	Rht-D1a	Vrn-A1a	vrn-B1	vrn-D1	Ppd-D1b	PHS-	Sdr-B1b	Vp-1Bc	PHS+	Westonia type	Dreb-B1b	Lr14-	Lr34+	Lr68-	Yr15-	Fhb1-	1BL.1BL	Non 7OE	Ax1 or Ax2*	Glu-D1d	Pina-D1a	Pinb-D1a	Pinb-B2a	Ppo-A1a	Ppo-D1b	Zds-A1a	Lcy-B1b	Pds-B1a	Pod-A1b	Psy-A1b	Psy-D1a	Psy-B1a or b	Wx-B1a	Hap-4A-C	Hap-5D-C	H1g	GS-D1a	Hap-L	Hap-G	Hap-1	Hap-L
483	CHRISTIAN	NA	Austria	NA	NA	IC	Genetic diersity&Divergence	Rht-B1a	Rht-D1a	vrn-A1	vrn-B1	vrn-D1	Ppd-D1b	PHS-	Sdr-B1b	Vp-1Ba,b	PHS+	Kauz type	Dreb-B1a	Lr14+	Lr34+	Lr68-	Yr15-	Fhb1-	1BL.1BL	Non 7OE	Ax1 or Ax2*	Glu-D1a	Pina-D1a	Pinb-D1a	Pinb-B2a	Ppo-A1a	Ppo-D1b	Zds-A1b	Lcy-B1a	Pds-B1a	Pod-A1b	Psy-A1b	Psy-D1a	Psy-B1a or b	Wx-B1a	Hap-4A-C	Hap-5D-C	H1g	GS-D1b	Hap-L	Hap-G	others	Hap-L
484	DUCK	NA	Austria	NA	NA	IC	Genetic diersity&Divergence	Rht-B1b	Rht-D1a	vrn-A1	vrn-B1	vrn-D1	Ppd-D1b	PHS+	Sdr-B1b	Vp-1Ba,b	PHS+	Westonia type	Dreb-B1a	Lr14+	Lr34+	Lr68-	Yr15-	Fhb1-	1BL.1BL	Non 7OE	Ax1 or Ax2*	Glu-D1d	Pina-D1a	Pinb-D1a	Pinb-B2a	Ppo-A1a	Ppo-D1b	Zds-A1b	Lcy-B1b	Pds-B1b	Pod-A1b	Psy-A1b	Psy-D1a	Psy-B1a or b	Wx-B1a	Hap-4A-T	Hap-5D-C	H1g	GS-D1a	Hap-L	Hap-G	Hap-1	Hap-L
485	ERLA KOLBEN	NA	Austria	NA	NA	IC	Genetic diersity&Divergence	Rht-B1a	Rht-D1a	vrn-A1	vrn-B1	vrn-D1	Ppd-D1b	PHS+	Sdr-B1b	Vp-1Bc	PHS+	Westonia type	Dreb-B1a	Lr14+	Lr34+	Lr68-	Yr15-	Fhb1-	1BL.1BL	Non 7OE	Null	Glu-D1d	Pina-D1a	Pinb-D1b	Pinb-B2a	Ppo-A1a	Ppo-D1b	Zds-A1b	Lcy-B1a	Pds-B1a	Pod-A1a	Psy-A1b	Psy-D1a	Psy-B1a or b	NA	Hap-4A-C	Hap-5D-C	H1g	GS-D1b	Hap-L	Hap-G	Hap-1	Hap-L
486	FERDINAND	NA	Austria	NA	NA	IC	Genetic diersity&Divergence	Rht-B1a	Rht-D1a	vrn-A1	vrn-B1	vrn-D1	Ppd-D1b	PHS-	Sdr-B1b	Vp-1Ba,b	PHS+	Westonia type	Dreb-B1a	Lr14-	Lr34+	Lr68-	Yr15-	Fhb1-	1BL.1RS	Non 7OE	Null	Glu-D1d	Pina-D1a	Pinb-D1b	Pinb-B2a	Ppo-A1a	Ppo-D1b	Zds-A1b	Lcy-B1a	Pds-B1a	Pod-A1b	Psy-A1b	Psy-D1a	Psy-B1a or b	Wx-B1a	Hap-4A-T	Hap-5D-C	H1g	GS-D1b	Hap-L	Hap-G	Hap-1	Hap-L
487	HARRACH6111	NA	Austria	NA	NA	IC	Genetic diersity&Divergence	Rht-B1a	Rht-D1a	vrn-A1	vrn-B1	vrn-D1	Ppd-D1b	PHS+	Sdr-B1b	Vp-1Ba,b	PHS+	Westonia type	Dreb-B1b	Lr14-	Lr34+	Lr68-	Yr15-	Fhb1-	1BL.1BL	Non 7OE	Null	Glu-D1d	Pina-D1a	Pinb-D1a	Pinb-B2a	Ppo-A1a	Ppo-D1b	Zds-A1b	Lcy-B1b	Pds-B1a	Pod-A1b	Psy-A1b	Psy-D1a	Psy-B1a or b	Wx-B1b	Hap-4A-C	Hap-5D-C	H1g	GS-D1b	Hap-L	Hap-G	Hap-1	Hap-L
488	HARRACH-6112	NA	Austria	NA	NA	IC	Genetic diersity&Divergence	Rht-B1a	Rht-D1a	vrn-A1	vrn-B1	vrn-D1	Ppd-D1b	PHS+	Sdr-B1b	Vp-1Ba,b	PHS+	Westonia type	Dreb-B1b	Lr14-	Lr34+	Lr68-	Yr15-	Fhb1-	1BL.1BL	Non 7OE	Ax1 or Ax2*	Glu-D1d	Pina-D1a	Pinb-D1a	NA	Ppo-A1a	Ppo-D1b	Zds-A1b	Lcy-B1b	Pds-B1a	Pod-A1b	Psy-A1b	Psy-D1a	Psy-B1a or b	Wx-B1b	Hap-4A-C	Hap-5D-C	H1g	GS-D1b	Hap-L	Hap-G	Hap-1	Hap-L
489	LENTIA	NA	Austria	NA	NA	IC	Genetic diersity&Divergence	Rht-B1a	Rht-D1a	vrn-A1	vrn-B1	vrn-D1	Ppd-D1b	PHS+	Sdr-B1b	Vp-1Ba,b	PHS+	Westonia type	Dreb-B1b	Lr14-	Lr34+	Lr68-	Yr15-	Fhb1-	1BL.1BL	Non 7OE	Ax1 or Ax2*	Glu-D1d	Pina-D1a	Pinb-D1a	Pinb-B2b	Ppo-A1a	Ppo-D1b	Zds-A1b	Lcy-B1b	Pds-B1a	Pod-A1a	Psy-A1b	Psy-D1a	Psy-B1a or b	Wx-B1a	Hap-4A-C	Hap-5D-C	H1g	GS-D1a	Hap-L	Hap-G	others	Hap-H
490	MULTIBRAUN	NA	Austria	NA	NA	IC	Genetic diersity&Divergence	Rht-B1a	Rht-D1a	vrn-A1	vrn-B1	vrn-D1	Ppd-D1b	PHS+	Sdr-B1b	Vp-1Ba,b	PHS+	Kauz type	Dreb-B1a	Lr14-	Lr34+	Lr68-	Yr15-	Fhb1-	1BL.1BL	Non 7OE	Ax1 or Ax2*	Glu-D1a	Pina-D1a	Pinb-D1a	Pinb-B2a	Ppo-A1a	Ppo-D1b	Zds-A1b	Lcy-B1a	Pds-B1a	Pod-A1a	Psy-A1b	Psy-D1a	Psy-B1a or b	Wx-B1a	Hap-4A-C	Hap-5D-C	H1g	GS-D1b	Hap-L	Hap-G	others	Hap-L
491	NEUHOF 1	NA	Austria	NA	NA	IC	Genetic diersity&Divergence	Rht-B1a	Rht-D1a	vrn-A1	vrn-B1	vrn-D1	Ppd-D1b	PHS+	Sdr-B1b	Vp-1Ba,b	PHS+	Westonia type	Dreb-B1b	Lr14-	Lr34+	Lr68-	Yr15-	Fhb1-	1BL.1BL	Non 7OE	Null	Glu-D1d	Pina-D1a	Pinb-D1a	Pinb-B2a	Ppo-A1a	Ppo-D1b	Zds-A1b	Lcy-B1b	Pds-B1a	Pod-A1b	Psy-A1b	Psy-D1a	Psy-B1a or b	Wx-B1a	Hap-4A-C	Hap-5D-C	H1g	GS-D1b	Hap-L	Hap-G	Hap-1	Hap-L
492	OENUS	NA	Austria	NA	NA	IC	Genetic diersity&Divergence	Rht-B1a	Rht-D1a	vrn-A1	vrn-B1	vrn-D1	Ppd-D1b	PHS-	Sdr-B1b	Vp-1Bc	PHS+	Westonia type	Dreb-B1a	Lr14+	Lr34+	Lr68-	Yr15-	Fhb1-	1BL.1BL	Non 7OE	Null	Glu-D1d	Pina-D1a	Pinb-D1a	Pinb-B2a	Ppo-A1a	Ppo-D1b	Zds-A1a	Lcy-B1b	Pds-B1a	Pod-A1a	Psy-A1b	Psy-D1a	Psy-B1a or b	Wx-B1a	Hap-4A-C	Hap-5D-C	H1g	GS-D1b	Hap-L	Hap-G	Hap-1	Hap-L
493	PRIMUS	NA	Austria	NA	NA	IC	Genetic diersity&Divergence	Rht-B1a	Rht-D1a	vrn-A1	vrn-B1	vrn-D1	Ppd-D1a	PHS-	Sdr-B1b	Vp-1Ba,b	PHS+	Kauz type	Dreb-B1b	Lr14-	Lr34+	Lr68-	Yr15-	Fhb1-	1BL.1BL	Non 7OE	Null	Glu-D1d	Pina-D1a	Pinb-D1b	Pinb-B2a	Ppo-A1b	Ppo-D1b	Zds-A1b	Lcy-B1b	Pds-B1a	Heterozygous	Psy-A1b	Psy-D1a	Psy-B1a or b	Wx-B1a	Hap-4A-C	Hap-5D-C	H1g	GS-D1b	Hap-L	Hap-G	others	Hap-L
494	PROBSTDORFER ACCORD	NA	Austria	NA	NA	IC	Genetic diersity&Divergence	Rht-B1a	Rht-D1a	vrn-A1	vrn-B1	vrn-D1	Ppd-D1b	PHS+	Sdr-B1b	Vp-1Ba,b	PHS+	Westonia type	Dreb-B1b	Lr14+	Lr34+	Lr68-	Yr15-	Fhb1-	1BL.1BL	Non 7OE	Ax1 or Ax2*	Glu-D1d	Pina-D1a	Pinb-D1b	Pinb-B2a	Ppo-A1a	Ppo-D1b	Zds-A1b	Heterozygous	Pds-B1a	Pod-A1a	Psy-A1b	Psy-D1a	Psy-B1a or b	Wx-B1a	Hap-4A-C	Hap-5D-C	H1g	GS-D1b	Hap-L	Hap-G	Hap-1	Hap-L
495	PROBSTDORFER MARTIN	NA	Austria	NA	NA	IC	Genetic diersity&Divergence	Rht-B1a	Rht-D1a	vrn-A1	vrn-B1	vrn-D1	Ppd-D1b	PHS+	Sdr-B1b	Vp-1Ba,b	PHS+	Westonia type	Dreb-B1a	Lr14-	Lr34+	Lr68-	Yr15-	Fhb1-	1BL.1BL	Non 7OE	Ax1 or Ax2*	Glu-D1d	Pina-D1a	Pinb-D1a	Pinb-B2a	Ppo-A1a	Ppo-D1b	Zds-A1b	Lcy-B1b	Pds-B1a	Pod-A1a	Psy-A1b	Psy-D1a	Psy-B1a or b	Wx-B1a	Hap-4A-C	Hap-5D-C	H1g	GS-D1b	Hap-L	Hap-G	Hap-1	Hap-L
496	PROBSTDORFER PERLO	NA	Austria	NA	NA	IC	Genetic diersity&Divergence	Rht-B1a	Rht-D1a	vrn-A1	vrn-B1	vrn-D1	Ppd-D1b	PHS-	Sdr-B1b	Vp-1Bc	PHS+	Kauz type	Dreb-B1a	Lr14+	Lr34+	Lr68-	Yr15-	Fhb1-	1BL.1BL	Non 7OE	Null	Glu-D1d	Pina-D1a	Pinb-D1b	Pinb-B2a	Ppo-A1b	Ppo-D1b	Zds-A1b	Lcy-B1b	Pds-B1a	Pod-A1b	Psy-A1b	Psy-D1a	Psy-B1a or b	Wx-B1a	Hap-4A-C	Hap-5D-C	H1g	GS-D1a	Hap-L	Hap-G	Hap-1	Hap-L
497	PROBSTDORFER POKAL	NA	Austria	NA	NA	IC	Genetic diersity&Divergence	Rht-B1a	Rht-D1a	vrn-A1	vrn-B1	vrn-D1	Ppd-D1b	PHS+	Sdr-B1b	Vp-1Bc	PHS+	Westonia type	Dreb-B1a	Lr14+	Lr34+	Lr68+	Yr15-	Fhb1-	1BL.1BL	Non 7OE	Null	Glu-D1d	Pina-D1a	Pinb-D1a	Pinb-B2a	Ppo-A1a	Ppo-D1b	Zds-A1a	Lcy-B1b	Pds-B1a	Pod-A1a	Psy-A1b	Psy-D1a	Psy-B1a or b	Wx-B1a	Hap-4A-T	Hap-5D-C	H1g	GS-D1b	Hap-L	Hap-A	Hap-1	Hap-L
498	PROTECTOR	NA	Austria	NA	NA	IC	Genetic diersity&Divergence	Rht-B1a	Rht-D1a	vrn-A1	vrn-B1	vrn-D1	Ppd-D1b	PHS-	Sdr-B1b	Vp-1Ba,b	PHS+	Westonia type	Dreb-B1a	Lr14+	Lr34+	Lr68+	Yr15-	Fhb1-	1BL.1BL	Non 7OE	Null	Glu-D1d	Pina-D1a	Pinb-D1b	Pinb-B2a	Ppo-A1a	Ppo-D1b	Zds-A1b	Lcy-B1a	Pds-B1a	Pod-A1a	Psy-A1b	Psy-D1a	Psy-B1a or b	Wx-B1a	Hap-4A-T	Hap-5D-C	H1g	GS-D1b	Hap-L	Hap-G	others	Hap-L
499	RINNER WINTERWEISEN	NA	Austria	NA	NA	IC	Genetic diersity&Divergence	Rht-B1a	Rht-D1a	vrn-A1	vrn-B1	vrn-D1	Ppd-D1b	PHS+	Sdr-B1b	Vp-1Bc	PHS+	Westonia type	Dreb-B1b	Lr14+	Lr34+	Lr68-	NA	Fhb1-	1BL.1BL	Non 7OE	Ax1 or Ax2*	Glu-D1d	Pina-D1a	Pinb-D1b	Pinb-B2a	Ppo-A1a	Ppo-D1b	Zds-A1b	Lcy-B1b	Pds-B1a	Pod-A1a	Psy-A1b	Psy-D1a	Psy-B1a or b	Wx-B1a	Hap-4A-T	Hap-5D-C	H1g	GS-D1b	Hap-L	Hap-G	Hap-1	Hap-L
500	STABIL	NA	Austria	NA	NA	IC	Genetic diersity&Divergence	Rht-B1a	Rht-D1a	vrn-A1	vrn-B1	vrn-D1	Ppd-D1b	PHS-	Sdr-B1b	Vp-1Ba,b	PHS+	Westonia type	Dreb-B1a	Lr14+	Lr34+	Lr68-	Yr15-	Fhb1-	1BL.1BL	Non 7OE	Ax1 or Ax2*	Glu-D1d	Pina-D1a	Pinb-D1a	Pinb-B2a	Ppo-A1a	Ppo-D1b	Zds-A1b	Lcy-B1a	Pds-B1b	Pod-A1b	Psy-A1b	Psy-D1a	Psy-B1a or b	Wx-B1a	Hap-4A-C	Hap-5D-C	H1g	GS-D1b	Hap-L	Hap-G	Hap-1	Hap-L
501	SVENNO GRANNEN	NA	Austria	NA	NA	IC	Genetic diersity&Divergence	Rht-B1a	Rht-D1a	Vrn-A1a	vrn-B1	vrn-D1	Ppd-D1b	PHS+	Sdr-B1b	Vp-1Ba,b	PHS+	Kauz type	Dreb-B1a	Lr14-	Lr34+	Lr68+	Yr15-	Fhb1-	1BL.1BL	Non 7OE	Null	Glu-D1a	Pina-D1a	Pinb-D1b	Pinb-B2a	Ppo-A1a	Ppo-D1a	Zds-A1b	Lcy-B1a	Pds-B1a	Pod-A1a	Psy-A1b	Psy-D1a	Psy-B1c	Wx-B1a	Hap-4A-C	Hap-5D-C	H1g	GS-D1b	Hap-L	Hap-G	others	Hap-L
502	VERBESSERTER-STJOHANNER	NA	Austria	NA	NA	IC	Genetic diersity&Divergence	Rht-B1a	Rht-D1a	vrn-A1	vrn-B1	vrn-D1	Ppd-D1b	PHS-	Sdr-B1b	Vp-1Ba,b	PHS+	Westonia type	Dreb-B1a	Lr14+	Lr34+	Lr68-	Yr15-	Fhb1-	1BL.1BL	NA	Null	Glu-D1a	Pina-D1a	Pinb-D1a	Pinb-B2a	Ppo-A1a	Ppo-D1b	Zds-A1b	Lcy-B1b	Pds-B1a	Pod-A1a	Psy-A1b	Psy-D1a	Psy-B1a or b	Wx-B1a	Hap-4A-C	Hap-5D-C	H1g	GS-D1b	Hap-L	Hap-G	others	Hap-L
503	AROSO	NA	Belgium	NA	NA	IC	Genetic diersity&Divergence	Rht-B1a	Rht-D1a	Vrn-A1a	vrn-B1	vrn-D1	Ppd-D1b	PHS+	Sdr-B1b	Vp-1Ba,b	PHS+	Westonia type	Dreb-B1a	Lr14-	Lr34+	Lr68-	Yr15-	Fhb1-	1BL.1BL	7OE	Ax1 or Ax2*	Glu-D1d	Pina-D1a	Pinb-D1a	Pinb-B2a	Ppo-A1a	Ppo-D1b	Zds-A1a	Lcy-B1b	Pds-B1b	Pod-A1b	Psy-A1b	Psy-D1a	Psy-B1a or b	Wx-B1a	Hap-4A-C	Hap-5D-C	H1g	GS-D1a	Hap-L	Hap-A	others	Hap-L
504	CAMA	NA	Belgium	NA	NA	IC	Genetic diersity&Divergence	Rht-B1a	Rht-D1a	vrn-A1	Heterozygous	vrn-D1	Ppd-D1b	PHS+	Sdr-B1b	Vp-1Ba,b	PHS+	Westonia type	Dreb-B1a	Lr14+	Lr34+	Lr68-	Yr15-	Fhb1-	1BL.1BL	7OE	Ax1 or Ax2*	Glu-D1a	Pina-D1a	Pinb-D1b	Pinb-B2a	Ppo-A1b	Ppo-D1b	Zds-A1b	Lcy-B1b	Pds-B1b	Pod-A1a	Psy-A1b	Psy-D1a	Psy-B1a or b	Wx-B1a	Hap-4A-T	Hap-5D-C	H1g	GS-D1b	Hap-L	Hap-G	Hap-1	Hap-L
505	CELESTA	NA	Belgium	NA	NA	IC	Genetic diersity&Divergence	Rht-B1a	Rht-D1a	vrn-A1	vrn-B1	vrn-D1	Ppd-D1b	PHS+	Sdr-B1b	Vp-1Ba,b	PHS+	Westonia type	Dreb-B1a	Lr14+	Lr34+	Lr68+	Yr15-	Heterozygous	1BL.1BL	Non 7OE	Ax1 or Ax2*	Glu-D1a	Pina-D1a	Pinb-D1a	Pinb-B2a	Ppo-A1a	Ppo-D1b	Zds-A1b	Lcy-B1a	Pds-B1b	Heterozygous	Heterozygous	Heterozygous	Psy-B1c	Wx-B1a	Hap-4A-C	Hap-5D-C	H1g	Heterozygous	Hap-L	Hap-G	Hap-1	Hap-L
506	CORA	NA	Belgium	NA	NA	IC	Genetic diersity&Divergence	Rht-B1a	Rht-D1a	vrn-A1	vrn-B1	vrn-D1	Ppd-D1b	PHS+	Sdr-B1b	Vp-1Ba,b	PHS+	Westonia type	Dreb-B1a	Lr14-	Lr34+	Lr68-	Yr15-	Fhb1-	1BL.1BL	7OE	Ax1 or Ax2*	Glu-D1a	Pina-D1a	Pinb-D1b	Pinb-B2a	Ppo-A1b	Ppo-D1b	Zds-A1b	Lcy-B1b	Pds-B1b	Pod-A1a	Psy-A1b	Psy-D1a	Psy-B1a or b	Wx-B1a	Hap-4A-C	Hap-5D-C	H1g	GS-D1b	Hap-L	Hap-G	Hap-1	Hap-L
507	GABY	NA	Belgium	NA	NA	IC	Genetic diersity&Divergence	Rht-B1a	Rht-D1a	Heterozygous	vrn-B1	vrn-D1	Ppd-D1b	PHS+	Sdr-B1b	Heterozygous	PHS+	Westonia type	Dreb-B1a	Lr14+	Lr34+	Lr68+	Yr15-	Heterozygous	1BL.1BL	Non 7OE	Heterozygous	Glu-D1d	Pina-D1a	Pinb-D1a	Pinb-B2b	Ppo-A1a	Ppo-D1b	Heterozygous	Lcy-B1b	Pds-B1a	Heterozygous	Psy-A1a	Heterozygous	Psy-B1c	Wx-B1a	Hap-4A-C	Hap-5D-C	H1g	Heterozygous	Hap-L	Hap-G	Hap-1	Hap-L
508	HYBRIDE DU CENTENAIRE	NA	Belgium	NA	NA	IC	Genetic diersity&Divergence	Rht-B1a	Rht-D1a	vrn-A1	vrn-B1	vrn-D1	Ppd-D1b	PHS+	Sdr-B1b	Vp-1Ba,b	PHS+	Westonia type	Dreb-B1a	Lr14+	Lr34+	Lr68-	Yr15-	Fhb1-	1BL.1BL	Non 7OE	Ax1 or Ax2*	Glu-D1a	Pina-D1a	Pinb-D1a	Pinb-B2a	Ppo-A1a	Ppo-D1b	Zds-A1b	Lcy-B1b	Pds-B1a	Pod-A1a	Psy-A1b	Psy-D1a	Psy-B1a or b	Wx-B1a	Hap-4A-T	Hap-5D-C	H1g	GS-D1b	Hap-L	Hap-G	Hap-1	Hap-L
509	JASON	NA	Belgium	NA	NA	IC	Genetic diersity&Divergence	Rht-B1a	Rht-D1a	vrn-A1	vrn-B1	vrn-D1	Ppd-D1b	PHS+	Sdr-B1b	Vp-1Ba,b	PHS+	Westonia type	Dreb-B1a	Lr14+	Lr34+	Lr68-	Yr15-	Fhb1-	1BL.1BL	Non 7OE	Ax1 or Ax2*	Glu-D1a	Pina-D1a	Pinb-D1b	Pinb-B2a	Ppo-A1a	Ppo-D1b	Zds-A1b	Lcy-B1b	Pds-B1a	Pod-A1b	Psy-A1b	Psy-D1a	Psy-B1a or b	Wx-B1a	Heterozygous	Hap-5D-C	H1g	GS-D1b	Hap-L	Hap-G	Hap-1	Hap-L
510	JUFY I	NA	Belgium	NA	NA	IC	Genetic diersity&Divergence	Rht-B1a	Rht-D1a	Vrn-A1a	vrn-B1	vrn-D1	Ppd-D1b	PHS+	Sdr-B1b	Vp-1Ba,b	PHS+	Westonia type	Dreb-B1a	Lr14+	Lr34+	Lr68-	Yr15-	Fhb1-	1BL.1BL	Non 7OE	Ax1 or Ax2*	Glu-D1d	Pina-D1a	Pinb-D1a	Pinb-B2a	Ppo-A1a	Ppo-D1b	Zds-A1b	Lcy-B1b	Pds-B1a	Pod-A1a	NA	Psy-D1a	Psy-B1a or b	Wx-B1a	Hap-4A-C	Hap-5D-C	H1g	GS-D1b	Hap-L	Hap-G	Hap-1	Hap-L
511	LEDA	NA	Belgium	NA	NA	IC	Genetic diersity&Divergence	Rht-B1a	Rht-D1a	Heterozygous	vrn-B1	vrn-D1	Ppd-D1b	PHS+	Sdr-B1b	Vp-1Ba,b	PHS+	Westonia type	Dreb-B1a	Lr14-	Lr34+	Lr68+	Yr15-	Fhb1-	1BL.1BL	Non 7OE	Null	Glu-D1a	Pina-D1a	Pinb-D1a	Pinb-B2a	Ppo-A1a	Ppo-D1b	Zds-A1b	Lcy-B1b	Pds-B1a	Pod-A1b	Psy-A1b	Psy-D1a	Psy-B1a or b	Wx-B1a	Hap-4A-C	Hap-5D-C	H1g	GS-D1b	Hap-L	Hap-G	Hap-1	Hap-L
512	MARCO	NA	Belgium	NA	NA	IC	Genetic diersity&Divergence	Rht-B1a	Rht-D1a	vrn-A1	vrn-B1	vrn-D1	Ppd-D1b	PHS+	Sdr-B1b	Vp-1Ba,b	PHS+	Westonia type	Dreb-B1a	Lr14-	Lr34+	Lr68-	Yr15-	Fhb1-	1BL.1BL	Non 7OE	Ax1 or Ax2*	Glu-D1a	Pina-D1a	Pinb-D1a	Pinb-B2a	Ppo-A1b	Ppo-D1b	Zds-A1b	Lcy-B1b	Pds-B1a	Pod-A1b	Psy-A1b	Psy-D1a	Psy-B1a or b	Wx-B1a	Hap-4A-C	Hap-5D-C	H1g	GS-D1b	Hap-L	Hap-G	Hap-1	Hap-H
513	MARYSA	NA	Belgium	NA	NA	IC	Genetic diersity&Divergence	Rht-B1a	Rht-D1a	vrn-A1	vrn-B1	vrn-D1	Ppd-D1b	PHS+	Sdr-B1b	Vp-1Ba,b	PHS+	Westonia type	Dreb-B1a	Lr14+	Lr34+	Lr68-	Yr15-	Fhb1-	1BL.1BL	Non 7OE	Ax1 or Ax2*	Glu-D1d	Pina-D1a	Pinb-D1a	Pinb-B2a	Ppo-A1a	Ppo-D1b	Zds-A1b	Lcy-B1b	Pds-B1b	Pod-A1a	Psy-A1b	Psy-D1a	Psy-B1a or b	Wx-B1a	Hap-4A-C	Hap-5D-C	H1g	GS-D1b	Hap-L	Hap-G	Hap-1	Hap-L
514	MINA	NA	Belgium	NA	NA	IC	Genetic diersity&Divergence	Rht-B1a	Rht-D1a	vrn-A1	vrn-B1	vrn-D1	Ppd-D1b	PHS-	Sdr-B1b	Vp-1Ba,b	PHS+	Westonia type	Dreb-B1a	Lr14+	Lr34+	Lr68-	Yr15-	Fhb1-	1BL.1BL	Non 7OE	Ax1 or Ax2*	Glu-D1d	Pina-D1a	Pinb-D1a	Pinb-B2a	Ppo-A1b	Ppo-D1b	Zds-A1b	Lcy-B1b	Pds-B1b	Pod-A1b	Psy-A1b	Psy-D1a	Psy-B1a or b	Wx-B1a	Hap-4A-C	Hap-5D-C	H1g	GS-D1b	Hap-L	Hap-G	Hap-1	Hap-H
515	Odeon	NA	Belgium	NA	NA	IC	Genetic diersity&Divergence	Rht-B1a	Rht-D1a	vrn-A1	vrn-B1	vrn-D1	Ppd-D1b	PHS+	Sdr-B1b	Vp-1Bc	PHS+	Westonia type	Dreb-B1a	Lr14+	Lr34+	Lr68-	Yr15-	Fhb1-	1BL.1BL	7OE	Ax1 or Ax2*	Glu-D1a	Pina-D1a	Pinb-D1a	Pinb-B2a	Ppo-A1b	Ppo-D1b	Zds-A1b	Lcy-B1a	Pds-B1a	Pod-A1a	Psy-A1b	Psy-D1a	Psy-B1a or b	Wx-B1a	Hap-4A-T	Hap-5D-C	H1g	GS-D1b	Hap-L	Hap-G	Hap-1	Hap-L
516	PANTER	NA	Belgium	NA	NA	IC	Genetic diersity&Divergence	Rht-B1a	Rht-D1a	vrn-A1	vrn-B1	vrn-D1	Ppd-D1b	PHS+	Sdr-B1b	Vp-1Ba,b	PHS+	Westonia type	Dreb-B1a	Lr14+	Lr34+	Lr68-	Yr15-	Fhb1-	1BL.1BL	7OE	Ax1 or Ax2*	Glu-D1a	Pina-D1a	Pinb-D1a	Pinb-B2a	Ppo-A1a	Ppo-D1b	Zds-A1b	Lcy-B1b	Pds-B1a	Pod-A1a	Psy-A1b	Psy-D1a	Psy-B1c	Wx-B1a	Hap-4A-C	Hap-5D-C	H1g	GS-D1a	Hap-L	Hap-A	Hap-1	Hap-L
517	PHOEBUS	NA	Belgium	NA	NA	IC	Genetic diersity&Divergence	Rht-B1a	Rht-D1a	Vrn-A1a	vrn-B1	vrn-D1	Ppd-D1b	PHS+	Sdr-B1b	Vp-1Ba,b	PHS+	Westonia type	Dreb-B1b	Lr14+	Lr34+	Lr68-	Yr15-	Fhb1-	1BL.1BL	Non 7OE	Ax1 or Ax2*	Glu-D1a	Pina-D1a	Pinb-D1a	Pinb-B2b	Ppo-A1a	Ppo-D1b	Zds-A1b	Lcy-B1b	Pds-B1a	Pod-A1b	NA	Psy-D1a	Psy-B1a or b	Wx-B1a	Hap-4A-C	Hap-5D-C	H1g	GS-D1b	Hap-L	Hap-G	Hap-1	Hap-L
518	PONY	NA	Belgium	NA	NA	IC	Genetic diersity&Divergence	Rht-B1a	Rht-D1a	vrn-A1	vrn-B1	vrn-D1	Ppd-D1b	PHS+	Sdr-B1b	Vp-1Ba,b	PHS+	Westonia type	Dreb-B1a	Lr14+	Lr34+	Lr68-	Yr15-	Fhb1-	1BL.1BL	7OE	Ax1 or Ax2*	Glu-D1a	Pina-D1a	Pinb-D1b	Pinb-B2a	Ppo-A1a	Ppo-D1b	Zds-A1b	Lcy-B1a	Pds-B1b	Pod-A1a	Psy-A1b	Psy-D1a	Psy-B1a or b	Wx-B1a	Hap-4A-T	Hap-5D-C	H1g	GS-D1b	Hap-L	Hap-G	Hap-1	Hap-L
519	PRIMA	NA	Belgium	NA	NA	IC	Genetic diersity&Divergence	Rht-B1a	Rht-D1a	vrn-A1	vrn-B1	vrn-D1	Ppd-D1b	PHS-	Sdr-B1b	Vp-1Ba,b	PHS+	Westonia type	Dreb-B1a	Lr14-	Lr34+	Lr68-	Yr15-	Fhb1-	1BL.1BL	Non 7OE	Ax1 or Ax2*	Glu-D1a	Pina-D1a	Pinb-D1a	Pinb-B2a	Ppo-A1a	Ppo-D1b	Zds-A1a	Lcy-B1b	Pds-B1a	Pod-A1a	Psy-A1b	Psy-D1a	Psy-B1a or b	Wx-B1a	Hap-4A-C	Hap-5D-C	H1g	GS-D1b	Hap-L	Hap-A	Hap-1	Hap-L
520	PROFESSEUR DELOS	NA	Belgium	NA	NA	IC	Genetic diersity&Divergence	Rht-B1a	Rht-D1a	vrn-A1	vrn-B1	vrn-D1	Ppd-D1b	PHS+	Sdr-B1b	Vp-1Ba,b	PHS+	Westonia type	Dreb-B1a	Lr14+	Lr34+	Lr68-	Yr15-	Fhb1-	1BL.1BL	Non 7OE	Null	Glu-D1a	Pina-D1a	Pinb-D1a	Pinb-B2a	Ppo-A1a	Ppo-D1b	Zds-A1b	Lcy-B1b	Pds-B1b	Pod-A1a	Psy-A1b	Psy-D1a	Psy-B1a or b	Wx-B1a	Hap-4A-C	Hap-5D-C	H1g	GS-D1b	Hap-L	Hap-G	Hap-1	Hap-L
521	RENVAL	NA	Belgium	NA	NA	IC	Genetic diersity&Divergence	Rht-B1a	Rht-D1a	vrn-A1	vrn-B1	vrn-D1	Ppd-D1a	PHS-	Sdr-B1b	Vp-1Ba,b	PHS+	Kauz type	Dreb-B1b	Lr14-	Lr34+	Lr68+	Yr15-	Fhb1-	1BL.1RS	Non 7OE	Ax1 or Ax2*	Glu-D1a	Pina-D1a	Pinb-D1a	Pinb-B2a	Ppo-A1a	Ppo-D1b	Zds-A1b	Lcy-B1b	Pds-B1a	Pod-A1a	Psy-A1b	Psy-D1a	Psy-B1c	Wx-B1a	Hap-4A-T	Hap-5D-C	H1g	GS-D1b	Hap-L	Hap-G	others	Hap-H
522	RUSTIQUE	NA	Belgium	NA	NA	IC	Genetic diersity&Divergence	Rht-B1a	Rht-D1a	vrn-A1	vrn-B1	vrn-D1	Ppd-D1b	PHS+	Sdr-B1b	Vp-1Ba,b	PHS+	Westonia type	Dreb-B1a	Lr14+	Lr34+	Lr68-	Yr15-	Fhb1-	1BL.1BL	Non 7OE	Null	Glu-D1a	Pina-D1a	Pinb-D1a	Pinb-B2a	Ppo-A1a	Ppo-D1b	Zds-A1a	Lcy-B1b	Pds-B1a	Pod-A1a	Psy-A1b	Psy-D1a	Psy-B1a or b	Wx-B1a	Hap-4A-C	Hap-5D-C	H1g	GS-D1b	Hap-L	Hap-G	others	Hap-L
523	STELLA	NA	Belgium	NA	NA	IC	Genetic diersity&Divergence	Rht-B1a	Rht-D1a	vrn-A1	vrn-B1	vrn-D1	Ppd-D1b	PHS+	Sdr-B1b	Vp-1Ba,b	PHS+	Westonia type	Dreb-B1a	Lr14+	Lr34+	Lr68-	Yr15-	Fhb1-	1BL.1BL	Non 7OE	Ax1 or Ax2*	Glu-D1a	Pina-D1a	Pinb-D1a	Pinb-B2a	Ppo-A1a	Ppo-D1b	Zds-A1b	Lcy-B1b	Pds-B1a	Pod-A1b	Psy-A1b	Psy-D1a	Psy-B1a or b	Wx-B1a	Hap-4A-T	Hap-5D-C	H1g	GS-D1b	Hap-L	Hap-G	Hap-1	Hap-L
524	TRESOR_DE_GEMBLOUX	NA	Belgium	NA	NA	IC	Genetic diersity&Divergence	Rht-B1a	Rht-D1a	vrn-A1	vrn-B1	vrn-D1	Ppd-D1b	PHS-	Sdr-B1b	Vp-1Bc	PHS+	Westonia type	Dreb-B1a	Lr14+	Lr34+	Lr68+	Yr15-	Fhb1-	1BL.1BL	Non 7OE	Ax1 or Ax2*	Glu-D1a	Pina-D1a	Pinb-D1b	Pinb-B2a	Ppo-A1b	Ppo-D1b	Zds-A1b	Lcy-B1a	Pds-B1a	Pod-A1a	Psy-A1b	Psy-D1a	Psy-B1c	Wx-B1a	Hap-4A-C	Hap-5D-C	H1g	GS-D1b	Hap-L	Hap-G	others	Hap-L
525	BULGARIA301	NA	Bulgaria	NA	NA	IC	Genetic diersity&Divergence	Rht-B1a	Rht-D1a	vrn-A1	vrn-B1	vrn-D1	Ppd-D1b	PHS+	Sdr-B1b	Vp-1Bc	PHS+	Westonia type	Dreb-B1a	Lr14+	Lr34+	Lr68-	Yr15-	Fhb1-	1BL.1BL	Non 7OE	Null	Glu-D1d	Pina-D1a	Pinb-D1b	Pinb-B2a	Ppo-A1a	Ppo-D1b	Zds-A1b	Lcy-B1b	Pds-B1a	Pod-A1a	Psy-A1b	Psy-D1a	Psy-B1a or b	Wx-B1a	Hap-4A-T	Hap-5D-C	H1g	GS-D1b	Hap-L	Hap-G	others	Hap-L
526	CARODEJKA'S'-	NA	Bulgaria	NA	NA	IC	Genetic diersity&Divergence	Rht-B1b	Rht-D1a	vrn-A1	vrn-B1	vrn-D1	Ppd-D1a	PHS-	Sdr-B1b	Vp-1Ba,b	PHS+	Westonia type	Dreb-B1a	Lr14-	Lr34-	Lr68+	Yr15-	Fhb1-	1BL.1BL	Non 7OE	Null	Glu-D1a	Pina-D1a	Pinb-D1a	Pinb-B2a	Ppo-A1b	Ppo-D1b	Zds-A1b	Lcy-B1b	Pds-B1a	Heterozygous	Psy-A1b	Psy-D1a	Psy-B1a or b	Wx-B1a	Hap-4A-C	Hap-5D-C	H1g	GS-D1a	Hap-L	Hap-G	others	Hap-L
527	COLOMBO	NA	Bulgaria	NA	NA	IC	Genetic diersity&Divergence	Rht-B1a	Rht-D1a	vrn-A1	vrn-B1	vrn-D1	Ppd-D1b	PHS+	Sdr-B1b	Vp-1Ba,b	PHS+	Westonia type	Dreb-B1a	Lr14-	Lr34+	Lr68+	Yr15-	Fhb1-	1BL.1BL	Non 7OE	Ax1 or Ax2*	Glu-D1a	Pina-D1a	Pinb-D1a	Pinb-B2a	Ppo-A1a	Ppo-D1b	Zds-A1b	Lcy-B1b	Pds-B1b	Pod-A1b	Psy-A1b	Psy-D1a	Psy-B1a or b	Wx-B1a	Hap-4A-T	Hap-5D-C	H1g	GS-D1b	Hap-L	Hap-G	Hap-1	Hap-H
528	GUSSENKA	NA	Bulgaria	NA	NA	IC	Genetic diersity&Divergence	Rht-B1a	Rht-D1a	vrn-A1	vrn-B1	vrn-D1	Ppd-D1b	PHS+	Sdr-B1b	Vp-1Ba,b	PHS+	Westonia type	Dreb-B1a	Lr14-	Lr34+	Lr68+	Yr15-	Fhb1-	1BL.1BL	Non 7OE	Null	Glu-D1d	Pina-D1a	Pinb-D1a	Pinb-B2a	Ppo-A1a	Ppo-D1b	Zds-A1a	Lcy-B1b	Pds-B1a	Pod-A1b	Psy-A1b	Psy-D1a	Psy-B1a or b	Wx-B1a	Hap-4A-C	Hap-5D-C	H1g	GS-D1b	Hap-L	Hap-G	Hap-1	Hap-H
529	HEBROS	NA	Bulgaria	NA	NA	IC	Genetic diersity&Divergence	Rht-B1a	Rht-D1a	vrn-A1	vrn-B1	vrn-D1	Heterozygous	PHS+	Sdr-B1b	Vp-1Bc	PHS+	Westonia type	Dreb-B1a	Lr14-	Lr34+	Lr68+	Yr15-	Fhb1-	1BL.1BL	7OE	Null	Glu-D1a	Pina-D1a	Pinb-D1b	Pinb-B2a	Ppo-A1a	Ppo-D1b	Zds-A1a	Lcy-B1b	Pds-B1b	Pod-A1a	Psy-A1b	Psy-D1a	Psy-B1c	Wx-B1a	Hap-4A-C	Hap-5D-C	H1g	GS-D1b	Hap-L	Hap-A	others	Hap-L
530	IANTER	NA	Bulgaria	NA	NA	IC	Genetic diersity&Divergence	Rht-B1b	Rht-D1a	vrn-A1	vrn-B1	vrn-D1	Ppd-D1a	PHS-	Sdr-B1b	Vp-1Bc	PHS+	Heterozygous	Dreb-B1b	Lr14-	Lr34-	Lr68+	Yr15-	Fhb1-	1BL.1BL	Non 7OE	Null	Glu-D1d	Pina-D1a	Pinb-D1b	Pinb-B2a	Ppo-A1b	Ppo-D1b	Zds-A1b	Heterozygous	Pds-B1a	Heterozygous	Psy-A1b	Heterozygous	Psy-B1a or b	Wx-B1a	Hap-4A-T	Hap-5D-C	H1g	GS-D1a	Hap-L	Hap-G	others	Hap-L
531	IASEN	NA	Bulgaria	NA	NA	IC	Genetic diersity&Divergence	Rht-B1a	Rht-D1a	vrn-A1	vrn-B1	vrn-D1	Ppd-D1a	PHS-	Sdr-B1b	Vp-1Bc	PHS+	Westonia type	Dreb-B1b	Lr14-	Lr34+	Lr68-	Yr15-	Fhb1-	1BL.1RS	Non 7OE	Null	Glu-D1d	Pina-D1a	Pinb-D1a	Pinb-B2a	Ppo-A1a	Ppo-D1b	Zds-A1a	Lcy-B1a	Pds-B1b	Pod-A1a	Psy-A1b	Psy-D1a	Psy-B1a or b	Wx-B1a	Hap-4A-C	Hap-5D-C	H1g	GS-D1a	Hap-L	Hap-A	others	Hap-L
532	KS414	NA	Bulgaria	NA	NA	IC	Genetic diersity&Divergence	Rht-B1a	Rht-D1a	vrn-A1	vrn-B1	vrn-D1	Ppd-D1a	PHS-	Sdr-B1a	Vp-1Bc	PHS+	Kauz type	Dreb-B1b	Lr14-	Lr34+	Lr68-	Yr15-	Fhb1-	1BL.1RS	Non 7OE	Ax1 or Ax2*	Glu-D1a	Pina-D1a	Pinb-D1b	Pinb-B2a	Ppo-A1b	Ppo-D1b	Zds-A1b	Lcy-B1a	Pds-B1a	Pod-A1b	Psy-A1b	Psy-D1a	Psy-B1a or b	Wx-B1a	Hap-4A-T	Hap-5D-C	H1g	GS-D1a	Hap-L	Hap-G	Hap-1	Hap-L
533	OAZIS	NA	Bulgaria	NA	NA	IC	Genetic diersity&Divergence	Rht-B1a	Rht-D1b	vrn-A1	vrn-B1	vrn-D1	Ppd-D1b	PHS-	Sdr-B1b	Vp-1Ba,b	PHS+	Westonia type	Dreb-B1a	Lr14-	Lr34+	Lr68-	Yr15-	Fhb1-	1BL.1BL	Non 7OE	Null	Glu-D1d	Pina-D1a	Pinb-D1b	Pinb-B2a	Ppo-A1a	Ppo-D1b	Zds-A1a	Heterozygous	Pds-B1b	Pod-A1b	Psy-A1b	Psy-D1a	Psy-B1a or b	Wx-B1a	Hap-4A-C	Hap-5D-C	H1g	GS-D1b	Hap-L	Hap-A	Hap-1	Hap-H
534	PERLA 1	NA	Bulgaria	NA	NA	IC	Genetic diersity&Divergence	Rht-B1b	Rht-D1a	vrn-A1	vrn-B1	vrn-D1	Ppd-D1a	PHS-	Sdr-B1b	Vp-1Bc	PHS+	Westonia type	Dreb-B1a	Lr14-	Lr34-	Lr68-	Yr15-	Fhb1-	1BL.1BL	Non 7OE	Ax1 or Ax2*	Glu-D1d	Pina-D1a	Pinb-D1b	Pinb-B2a	Ppo-A1b	Ppo-D1a	Zds-A1b	Lcy-B1b	Pds-B1b	Pod-A1b	Psy-A1b	Psy-D1a	Psy-B1a or b	Wx-B1a	Hap-4A-T	Hap-5D-C	H1g	GS-D1b	Hap-L	Heterozygous	Hap-1	Hap-L
535	PLISKA	NA	Bulgaria	NA	NA	IC	Genetic diersity&Divergence	Rht-B1b	Rht-D1a	NA	vrn-B1	vrn-D1	Ppd-D1a	PHS-	Sdr-B1b	Vp-1Ba,b	PHS+	Westonia type	Dreb-B1a	Lr14-	Lr34+	Lr68+	Yr15-	Fhb1-	1BL.1BL	Non 7OE	Ax1 or Ax2*	Glu-D1d	Pina-D1a	Pinb-D1a	Pinb-B2a	Ppo-A1a	Ppo-D1b	Zds-A1b	Lcy-B1b	Pds-B1b	Pod-A1b	Psy-A1b	Psy-D1a	NA	Wx-B1a	Hap-4A-C	Hap-5D-C	H1g	GS-D1b	Hap-L	Hap-A	Hap-1	Hap-L
536	PLISKA	NA	Bulgaria	NA	NA	IC	Genetic diersity&Divergence	Rht-B1a	Rht-D1a	vrn-A1	vrn-B1	vrn-D1	Ppd-D1a	PHS-	Sdr-B1b	Vp-1Ba,b	PHS+	Westonia type	Dreb-B1a	Lr14-	Lr34+	Lr68+	Yr15-	Fhb1-	1BL.1BL	Non 7OE	Null	Glu-D1d	Pina-D1a	Pinb-D1a	Pinb-B2a	Ppo-A1a	Ppo-D1b	Zds-A1b	Lcy-B1b	Pds-B1a	Pod-A1b	Psy-A1b	Psy-D1a	Psy-B1a or b	Wx-B1a	Hap-4A-C	Hap-5D-C	H1g	GS-D1b	Hap-L	Hap-A	Hap-1	Hap-L
537	PLOUDIN 1015	NA	Bulgaria	NA	NA	IC	Genetic diersity&Divergence	Rht-B1a	Rht-D1a	NA	vrn-B1	vrn-D1	Ppd-D1a	PHS+	Sdr-B1b	Vp-1Bc	PHS+	Kauz type	Dreb-B1b	Lr14+	Lr34+	Lr68-	Yr15-	Fhb1-	1BL.1BL	Non 7OE	Null	Glu-D1d	Pina-D1a	Pinb-D1b	Pinb-B2a	Ppo-A1b	Ppo-D1b	Zds-A1b	Lcy-B1b	Pds-B1a	Pod-A1a	Psy-A1b	Psy-D1a	Psy-B1a or b	Wx-B1a	Hap-4A-T	Hap-5D-C	H1g	GS-D1b	Hap-L	Hap-A	others	Hap-L
538	PRIASPA	NA	Bulgaria	NA	NA	IC	Genetic diersity&Divergence	Rht-B1b	Rht-D1a	NA	vrn-B1	vrn-D1	Ppd-D1a	PHS-	Sdr-B1b	Vp-1Bc	PHS+	Kauz type	Dreb-B1b	Lr14-	Lr34-	Lr68-	Yr15-	Fhb1-	1BL.1BL	Non 7OE	Null	Glu-D1d	Pina-D1a	Pinb-D1b	Pinb-B2a	Ppo-A1b	Ppo-D1a	Zds-A1b	Lcy-B1b	Pds-B1a	Pod-A1b	Psy-A1b	Psy-D1a	Psy-B1a or b	Wx-B1a	Hap-4A-T	Hap-5D-C	H1g	GS-D1a	Hap-L	Hap-G	others	Hap-L
539	RUSALKA	NA	Bulgaria	NA	NA	IC	Genetic diersity&Divergence	Rht-B1b	Rht-D1a	vrn-A1	vrn-B1	vrn-D1	Ppd-D1a	PHS+	Sdr-B1b	Vp-1Bc	PHS+	Westonia type	Dreb-B1a	Lr14-	Lr34-	Lr68-	Yr15-	Fhb1-	1BL.1BL	Non 7OE	Ax1 or Ax2*	Glu-D1a	Pina-D1a	Pinb-D1a	Pinb-B2a	Ppo-A1b	Ppo-D1b	Zds-A1a	Lcy-B1b	Pds-B1b	Pod-A1a	Psy-A1b	Psy-D1a	Psy-B1a or b	Wx-B1a	Hap-4A-C	Hap-5D-C	H1g	GS-D1b	Hap-L	Hap-G	Hap-1	Hap-L
540	SADOVO8	NA	Bulgaria	NA	NA	IC	Genetic diersity&Divergence	Rht-B1a	Rht-D1a	vrn-A1	vrn-B1	vrn-D1	Ppd-D1a	PHS-	Sdr-B1b	Vp-1Ba,b	PHS+	Westonia type	Dreb-B1a	Lr14+	Lr34+	Lr68-	Yr15-	Fhb1-	1BL.1BL	Non 7OE	Ax1 or Ax2*	Glu-D1d	Pina-D1a	Pinb-D1a	Pinb-B2a	Ppo-A1b	Ppo-D1b	Zds-A1a	Lcy-B1b	Pds-B1a	Pod-A1a	Psy-A1b	Psy-D1a	Psy-B1a or b	Wx-B1a	Hap-4A-C	Hap-5D-C	H1g	GS-D1b	Hap-L	Hap-G	Hap-1	Hap-L
541	SKITIA	NA	Bulgaria	NA	NA	IC	Genetic diersity&Divergence	Rht-B1b	Rht-D1a	vrn-A1	vrn-B1	vrn-D1	Ppd-D1a	PHS-	Sdr-B1b	Vp-1Bc	PHS+	Kauz type	Dreb-B1a	Lr14-	Lr34-	Lr68-	Yr15-	Fhb1-	1BL.1BL	Non 7OE	Ax1 or Ax2*	Glu-D1d	Pina-D1a	Pinb-D1b	Pinb-B2a	Ppo-A1b	Ppo-D1b	Zds-A1a	Lcy-B1b	Pds-B1a	Pod-A1b	Psy-A1b	Psy-D1a	Psy-B1a or b	Wx-B1b	Hap-4A-C	Hap-5D-C	H1g	GS-D1a	Hap-L	Hap-A	others	Hap-L
542	SLAVYANKA	NA	Bulgaria	NA	NA	IC	Genetic diersity&Divergence	Rht-B1a	Rht-D1a	vrn-A1	vrn-B1	vrn-D1	Ppd-D1a	PHS-	Sdr-B1b	Vp-1Bc	PHS+	Westonia type	Dreb-B1b	Lr14-	Lr34+	Lr68-	Yr15-	Fhb1-	1BL.1BL	Non 7OE	Null	Glu-D1d	Pina-D1a	Pinb-D1b	Pinb-B2a	Ppo-A1b	Ppo-D1b	Zds-A1a	Lcy-B1b	Pds-B1a	Pod-A1b	Psy-A1b	Psy-D1a	Psy-B1a or b	Wx-B1a	Hap-4A-T	Hap-5D-C	H1g	GS-D1a	Hap-L	Hap-A	Hap-1	Hap-L
543	STEPNO	NA	Bulgaria	NA	NA	IC	Genetic diersity&Divergence	Rht-B1b	Rht-D1a	vrn-A1	vrn-B1	vrn-D1	Ppd-D1a	PHS-	Sdr-B1b	Vp-1Bc	PHS+	Kauz type	Dreb-B1b	Lr14-	Lr34+	Lr68-	Yr15-	Fhb1-	1BL.1BL	Non 7OE	Ax1 or Ax2*	Glu-D1a	Pina-D1a	Pinb-D1a	Pinb-B2a	Ppo-A1b	Ppo-D1b	Zds-A1a	Lcy-B1b	Pds-B1b	Pod-A1b	Psy-A1b	Psy-D1a	Psy-B1a or b	Wx-B1a	Hap-4A-C	Hap-5D-C	H1g	GS-D1b	Hap-L	Hap-G	Hap-1	Hap-L
544	TRAJANA	NA	Bulgaria	NA	NA	IC	Genetic diersity&Divergence	Rht-B1b	Rht-D1a	vrn-A1	vrn-B1	vrn-D1	Ppd-D1a	PHS-	Sdr-B1b	Vp-1Ba,b	PHS+	Kauz type	Dreb-B1a	Lr14-	Lr34+	Lr68-	Yr15-	Fhb1-	1BL.1BL	Non 7OE	Null	Glu-D1d	Pina-D1a	Pinb-D1a	Pinb-B2a	Ppo-A1b	Ppo-D1b	Zds-A1b	Lcy-B1a	Pds-B1a	Pod-A1a	Psy-A1b	Psy-D1a	Psy-B1a or b	Wx-B1a	Hap-4A-T	Hap-5D-C	H1g	GS-D1b	Hap-L	Hap-G	others	Hap-L
545	UBILEI	NA	Bulgaria	NA	NA	IC	Genetic diersity&Divergence	Rht-B1a	Rht-D1a	vrn-A1	vrn-B1	vrn-D1	Ppd-D1a	PHS+	Sdr-B1a	Heterozygous	PHS+	Kauz type	Dreb-B1b	Lr14+	Lr34-	Lr68+	Yr15-	Fhb1-	1BL.1BL	Non 7OE	Null	Glu-D1d	Pina-D1a	Pinb-D1a	Pinb-B2a	Ppo-A1b	Ppo-D1b	Zds-A1b	Lcy-B1b	Pds-B1a	Pod-A1b	Psy-A1b	Psy-D1a	Psy-B1a or b	Wx-B1a	Hap-4A-C	Hap-5D-C	H1g	GS-D1a	Hap-L	Hap-A	others	Hap-H
546	YANA	NA	Bulgaria	NA	NA	IC	Genetic diersity&Divergence	Rht-B1b	Rht-D1a	Vrn-A1a	vrn-B1	vrn-D1	Ppd-D1a	PHS+	Sdr-B1b	Vp-1Bc	PHS+	Westonia type	Dreb-B1a	Lr14-	Lr34-	Lr68-	Yr15-	Fhb1-	1BL.1RS	Non 7OE	Null	Glu-D1a	Pina-D1b	Pinb-D1a	Pinb-B2a	Ppo-A1a	Ppo-D1b	Zds-A1b	Lcy-B1a	Pds-B1a	Pod-A1a	Psy-A1b	Psy-D1a	Psy-B1a or b	Wx-B1a	Hap-4A-T	Hap-5D-C	H1g	GS-D1a	Hap-L	Hap-G	Hap-1	Hap-L
547	ARDUS	NA	Switzerland	NA	NA	IC	Genetic diersity&Divergence	Rht-B1a	Rht-D1a	vrn-A1	vrn-B1	vrn-D1	Ppd-D1a	PHS-	Sdr-B1b	Vp-1Ba,b	PHS+	Westonia type	Dreb-B1a	Lr14+	Lr34+	Lr68-	Yr15-	Fhb1-	1BL.1BL	Non 7OE	Ax1 or Ax2*	Glu-D1a	Pina-D1a	Pinb-D1a	Pinb-B2a	Ppo-A1a	Ppo-D1b	Zds-A1b	Lcy-B1a	Pds-B1a	Pod-A1a	Psy-A1b	Psy-D1a	Psy-B1a or b	Wx-B1a	Hap-4A-C	Hap-5D-C	H1g	GS-D1b	Hap-L	Hap-G	Hap-1	Hap-L
548	ARINA	NA	Switzerland	NA	NA	IC	Genetic diersity&Divergence	Rht-B1a	Rht-D1a	vrn-A1	vrn-B1	vrn-D1	Ppd-D1b	PHS+	Sdr-B1b	Vp-1Ba,b	PHS+	Westonia type	Dreb-B1a	Lr14+	Lr34+	Lr68+	Yr15-	Fhb1-	1BL.1BL	Non 7OE	Ax1 or Ax2*	Glu-D1a	Pina-D1a	Pinb-D1b	Pinb-B2a	Ppo-A1b	Ppo-D1b	Zds-A1b	Lcy-B1a	Pds-B1a	Pod-A1a	Psy-A1b	Psy-D1a	Psy-B1a or b	Wx-B1a	Hap-4A-C	Hap-5D-C	H1g	GS-D1b	Hap-L	Hap-G	others	Hap-L
549	BERNINA	NA	Switzerland	NA	NA	IC	Genetic diersity&Divergence	Rht-B1a	Rht-D1a	vrn-A1	vrn-B1	vrn-D1	Ppd-D1b	PHS+	Sdr-B1b	Vp-1Ba,b	PHS+	Kauz type	Dreb-B1a	Lr14-	Lr34+	Lr68-	Yr15-	Fhb1-	1BL.1RS	Non 7OE	Ax1 or Ax2*	Glu-D1d	Pina-D1a	Pinb-D1a	Pinb-B2a	Ppo-A1a	Ppo-D1b	Zds-A1b	Lcy-B1a	Pds-B1a	Pod-A1b	Psy-A1b	Psy-D1a	Psy-B1a or b	Wx-B1a	Hap-4A-T	Hap-5D-C	H1g	GS-D1b	Hap-L	Hap-G	Hap-1	Hap-L
550	BESSO	NA	Switzerland	NA	NA	IC	Genetic diersity&Divergence	Rht-B1a	Rht-D1a	Vrn-A1a	vrn-B1	Vrn-D1a	Heterozygous	PHS-	Sdr-B1b	Vp-1Bc	PHS+	Westonia type	Dreb-B1a	Lr14-	Lr34+	Lr68-	Yr15-	Fhb1-	1BL.1BL	7OE	Ax1 or Ax2*	Glu-D1d	Pina-D1a	Pinb-D1a	Pinb-B2a	Ppo-A1a	Ppo-D1b	Zds-A1b	Lcy-B1a	Pds-B1a	Pod-A1a	Psy-A1b	Heterozygous	Psy-B1a or b	Wx-B1a	Hap-4A-T	Hap-5D-C	H1g	GS-D1b	Hap-L	Hap-A	Hap-1	Hap-L
551	Bourgeois	NA	Switzerland	NA	NA	IC	Genetic diersity&Divergence	Rht-B1a	Rht-D1a	Vrn-A1a	vrn-B1	vrn-D1	Ppd-D1b	PHS-	Sdr-B1b	Vp-1Bc	PHS+	Kauz type	Dreb-B1b	Lr14+	Lr34+	Lr68-	Yr15-	Fhb1-	1BL.1BL	Non 7OE	Null	Glu-D1d	Pina-D1a	Pinb-D1b	Pinb-B2b	Ppo-A1a	Ppo-D1b	Zds-A1b	Lcy-B1b	Pds-B1a	Pod-A1a	Psy-A1b	Psy-D1a	Psy-B1a or b	Wx-B1a	Hap-4A-C	Hap-5D-C	H1g	GS-D1a	Hap-L	Hap-G	others	Hap-L
552	Bretonnieres	NA	Switzerland	NA	NA	IC	Genetic diersity&Divergence	Rht-B1a	Rht-D1a	vrn-A1	vrn-B1	vrn-D1	Ppd-D1b	PHS+	Sdr-B1b	Vp-1Bc	PHS+	Westonia type	Dreb-B1a	Lr14+	Lr34+	Lr68-	Yr15-	Fhb1-	1BL.1BL	7OE	Ax1 or Ax2*	Glu-D1a	Pina-D1a	Pinb-D1a	Pinb-B2a	Ppo-A1a	Ppo-D1b	Zds-A1b	Lcy-B1b	Pds-B1a	Pod-A1a	Psy-A1b	Psy-D1a	Psy-B1a or b	Wx-B1a	Hap-4A-C	Hap-5D-C	H1g	GS-D1b	Hap-L	Hap-G	Hap-1	Hap-L
553	DADORA	NA	Switzerland	NA	NA	IC	Genetic diersity&Divergence	Rht-B1a	Rht-D1a	vrn-A1	vrn-B1	vrn-D1	Ppd-D1b	PHS+	Sdr-B1b	NA	NA	NA	NA	Lr14+	Lr34+	Lr68-	Yr15-	Fhb1-	1BL.1BL	NA	NA	Glu-D1a	Pina-D1a	Pinb-D1a	NA	Ppo-A1a	Ppo-D1b	Zds-A1b	Lcy-B1b	Pds-B1a	Pod-A1a	Psy-A1b	Psy-D1a	Psy-B1a or b	Wx-B1a	Hap-4A-C	Hap-5D-C	H1g	GS-D1b	Hap-L	Hap-G	Hap-1	Hap-L
554	EIGER	NA	Switzerland	NA	NA	IC	Genetic diersity&Divergence	Rht-B1a	Rht-D1a	vrn-A1	vrn-B1	vrn-D1	Ppd-D1b	PHS+	Sdr-B1b	Vp-1Bc	PHS+	Kauz type	Dreb-B1b	Lr14-	Lr34+	Lr68-	Yr15-	Fhb1-	1BL.1BL	Non 7OE	Null	Glu-D1a	Pina-D1a	Heterozygous	Pinb-B2a	Ppo-A1a	Ppo-D1b	Zds-A1b	Lcy-B1a	Pds-B1a	Pod-A1b	Psy-A1b	Psy-D1a	Psy-B1a or b	Wx-B1a	Hap-4A-T	Hap-5D-C	H1g	GS-D1a	Hap-L	Hap-G	others	Hap-L
555	FERMO	NA	Switzerland	NA	NA	IC	Genetic diersity&Divergence	Rht-B1a	Rht-D1a	vrn-A1	vrn-B1	vrn-D1	Ppd-D1b	PHS+	Sdr-B1b	Vp-1Ba,b	PHS+	Westonia type	Dreb-B1a	Lr14-	Lr34+	Lr68-	Yr15-	Fhb1-	1BL.1BL	Non 7OE	Ax1 or Ax2*	Glu-D1d	Pina-D1a	Heterozygous	Pinb-B2a	Ppo-A1a	Ppo-D1b	Zds-A1b	Lcy-B1a	Pds-B1a	Pod-A1b	Psy-A1b	Psy-D1a	Psy-B1a or b	Wx-B1a	Hap-4A-T	Hap-5D-C	H1g	Heterozygous	Hap-L	Hap-G	others	Hap-L
556	GRANAT	NA	Switzerland	NA	NA	IC	Genetic diersity&Divergence	Rht-B1a	Rht-D1a	vrn-A1	vrn-B1	vrn-D1	Ppd-D1b	PHS-	Sdr-B1b	Vp-1Bc	PHS+	Westonia type	Dreb-B1a	Lr14-	Lr34+	Lr68-	Yr15-	Fhb1-	1BL.1BL	Non 7OE	Null	Glu-D1d	Pina-D1a	Pinb-D1a	Pinb-B2a	Ppo-A1a	Ppo-D1b	Zds-A1b	Lcy-B1a	Pds-B1a	Pod-A1b	Psy-A1b	Psy-D1a	Psy-B1a or b	Wx-B1a	Hap-4A-C	Hap-5D-C	H1g	GS-D1b	Hap-L	Hap-G	others	Hap-L
557	JUNZI	NA	Switzerland	NA	NA	IC	Genetic diersity&Divergence	Rht-B1a	Rht-D1a	vrn-A1	vrn-B1	vrn-D1	Ppd-D1a	PHS+	Sdr-B1b	Vp-1Bc	PHS+	Kauz type	Dreb-B1b	Lr14+	Lr34-	Lr68-	Yr15-	Fhb1-	1BL.1BL	Non 7OE	Null	Glu-D1a	Pina-D1a	Pinb-D1b	Pinb-B2b	Ppo-A1a	Ppo-D1b	Zds-A1b	Lcy-B1b	Pds-B1a	Pod-A1a	Psy-A1b	Psy-D1a	Psy-B1a or b	Wx-B1a	Hap-4A-C	Hap-5D-C	Heterozygous	GS-D1a	Hap-L	Hap-G	others	Hap-L
558	LITA	NA	Switzerland	NA	NA	IC	Genetic diersity&Divergence	Rht-B1a	Rht-D1a	Vrn-A1a	vrn-B1	vrn-D1	Ppd-D1b	PHS-	Sdr-B1a	Vp-1Bc	PHS+	Westonia type	Dreb-B1b	Lr14-	Lr34+	Lr68-	Yr15-	Fhb1-	1BL.1BL	Non 7OE	Ax1 or Ax2*	Glu-D1d	Pina-D1a	Pinb-D1a	Pinb-B2a	Ppo-A1a	Ppo-D1b	Zds-A1b	Lcy-B1b	Pds-B1a	Pod-A1a	Psy-A1b	Psy-D1a	Psy-B1a or b	Wx-B1a	Hap-4A-C	Hap-5D-C	H1c	GS-D1b	Hap-L	Hap-G	Hap-1	Hap-L
559	Lona	NA	Switzerland	NA	NA	IC	Genetic diersity&Divergence	Rht-B1a	Rht-D1b	Vrn-A1a	vrn-B1	vrn-D1	Ppd-D1b	PHS+	Sdr-B1b	Vp-1Bc	PHS+	Kauz type	Dreb-B1a	Lr14-	Lr34-	Lr68+	Yr15-	Fhb1-	1BL.1BL	Non 7OE	Null	Glu-D1a	Pina-D1a	Pinb-D1a	Pinb-B2a	Ppo-A1b	Ppo-D1b	Zds-A1b	Lcy-B1a	Pds-B1a	Pod-A1a	NA	Psy-D1a	Psy-B1c	Wx-B1a	Hap-4A-C	Hap-5D-C	H1c	GS-D1b	Hap-L	Hap-A	Hap-1	Hap-L
560	MONT-CALME	NA	Switzerland	NA	NA	IC	Genetic diersity&Divergence	Rht-B1a	Rht-D1a	vrn-A1	vrn-B1	vrn-D1	Ppd-D1b	PHS+	Heterozygous	Vp-1Ba,b	PHS+	Westonia type	Dreb-B1a	Lr14-	Lr34+	Lr68+	Yr15-	Fhb1+	1BL.1BL	Non 7OE	Ax1 or Ax2*	Glu-D1a	Pina-D1a	Pinb-D1a	Pinb-B2a	Ppo-A1a	Ppo-D1b	Zds-A1b	Lcy-B1a	Pds-B1a	Pod-A1a	Psy-A1a	NA	Psy-B1c	Wx-B1a	Hap-4A-C	Hap-5D-C	H1g	GS-D1a	Hap-L	Hap-G	others	Hap-L
561	PAILLY	NA	Switzerland	NA	NA	IC	Genetic diersity&Divergence	Rht-B1a	Rht-D1a	vrn-A1	vrn-B1	vrn-D1	Ppd-D1b	PHS+	Sdr-B1b	Vp-1Ba,b	PHS+	Westonia type	Dreb-B1a	Lr14+	Lr34+	Lr68-	Yr15-	Fhb1-	1BL.1BL	Non 7OE	Null	Glu-D1a	Pina-D1a	Pinb-D1a	Pinb-B2a	Ppo-A1a	Ppo-D1b	Heterozygous	Lcy-B1a	Pds-B1a	Pod-A1a	Psy-A1b	Psy-D1a	Psy-B1a or b	Wx-B1a	Hap-4A-C	Hap-5D-C	H1g	GS-D1b	Hap-L	Hap-G	Hap-1	Hap-L
562	PROBELLE	NA	Switzerland	NA	NA	IC	Genetic diersity&Divergence	Rht-B1a	Rht-D1a	vrn-A1	vrn-B1	vrn-D1	Ppd-D1b	PHS+	Sdr-B1b	Vp-1Ba,b	PHS+	Westonia type	Dreb-B1a	Lr14+	Lr34+	Lr68+	Yr15-	Heterozygous	1BL.1BL	Non 7OE	Null	Glu-D1a	Pina-D1a	Pinb-D1a	Pinb-B2a	Ppo-A1a	Ppo-D1b	Zds-A1b	Lcy-B1a	Pds-B1a	Pod-A1a	Heterozygous	Heterozygous	Psy-B1a or b	Wx-B1a	Hap-4A-C	Hap-5D-C	H1g	Heterozygous	Hap-L	Hap-G	Hap-1	Hap-L
563	Rouge de la Venoge	NA	Switzerland	NA	NA	IC	Genetic diersity&Divergence	Rht-B1a	Rht-D1a	vrn-A1	vrn-B1	vrn-D1	Ppd-D1b	PHS+	Sdr-B1b	Vp-1Bc	PHS+	Westonia type	Dreb-B1a	Lr14+	Lr34+	Lr68-	Yr15-	Fhb1-	1BL.1BL	Non 7OE	Ax1 or Ax2*	Glu-D1d	Pina-D1a	Pinb-D1a	Pinb-B2a	Ppo-A1a	Ppo-D1b	Zds-A1b	Lcy-B1b	Pds-B1a	Pod-A1b	Psy-A1b	Psy-D1a	Psy-B1a or b	Wx-B1a	Hap-4A-C	Hap-5D-C	H1g	GS-D1a	Hap-L	Hap-G	Hap-1	Hap-L
564	ROUGE DE SORAT	NA	Switzerland	NA	NA	IC	Genetic diersity&Divergence	Rht-B1a	Rht-D1a	vrn-A1	vrn-B1	vrn-D1	Ppd-D1b	PHS-	Sdr-B1b	Vp-1Ba,b	PHS+	Westonia type	Dreb-B1a	Lr14+	Lr34+	Lr68-	Yr15-	Fhb1-	1BL.1BL	Non 7OE	Null	Glu-D1a	Pina-D1a	Pinb-D1b	Pinb-B2a	Ppo-A1a	Ppo-D1b	Zds-A1b	Lcy-B1a	Pds-B1a	Pod-A1a	Psy-A1b	Psy-D1a	Psy-B1a or b	Wx-B1a	Hap-4A-C	Hap-5D-C	H1g	GS-D1b	Hap-L	Hap-G	Hap-1	Hap-L
565	ROUGE DE VAUMARCUS	NA	Switzerland	NA	NA	IC	Genetic diersity&Divergence	Rht-B1a	Rht-D1a	vrn-A1	vrn-B1	NA	Ppd-D1b	PHS+	Sdr-B1b	Vp-1Ba,b	PHS+	Westonia type	Dreb-B1a	Lr14+	Lr34+	Lr68+	Yr15-	Fhb1-	1BL.1BL	Non 7OE	Ax1 or Ax2*	Glu-D1a	Pina-D1a	Pinb-D1a	Pinb-B2a	Ppo-A1a	Ppo-D1b	Zds-A1b	Lcy-B1b	Pds-B1a	Pod-A1b	Psy-A1b	Psy-D1a	Psy-B1c	Wx-B1a	Hap-4A-T	Hap-5D-C	H1g	GS-D1b	Hap-L	Hap-G	Hap-1	Hap-H
566	VUITEBOEUF	NA	Switzerland	NA	NA	IC	Genetic diersity&Divergence	Rht-B1a	Rht-D1a	vrn-A1	vrn-B1	vrn-D1	NA	PHS-	Sdr-B1b	Vp-1Bc	PHS+	Westonia type	Dreb-B1b	Lr14-	Lr34+	Lr68-	Yr15-	Fhb1-	1BL.1BL	Non 7OE	Null	Glu-D1a	Pina-D1a	Pinb-D1a	Pinb-B2a	Ppo-A1a	Ppo-D1a	Zds-A1b	Lcy-B1b	Pds-B1a	Pod-A1a	Psy-A1b	Psy-D1g	Psy-B1a or b	Wx-B1a	Hap-4A-C	Hap-5D-C	H1g	GS-D1a	Hap-L	Hap-G	others	Hap-L
567	Wagenburger	NA	Switzerland	NA	NA	IC	Genetic diersity&Divergence	Rht-B1a	Rht-D1a	Vrn-A1a	vrn-B1	vrn-D1	Ppd-D1b	PHS-	Sdr-B1b	Vp-1Bc	PHS+	Kauz type	Dreb-B1b	Lr14-	Lr34+	Lr68-	Yr15-	Fhb1-	1BL.1BL	Non 7OE	Null	Glu-D1d	Pina-D1a	Pinb-D1a	Pinb-B2a	Ppo-A1a	Ppo-D1b	Zds-A1b	Lcy-B1b	Pds-B1a	Pod-A1a	Psy-A1b	Psy-D1a	Psy-B1a or b	Wx-B1a	Hap-4A-C	Hap-5D-C	H1g	GS-D1b	Hap-H	Hap-G	Heterozygous	Hap-L
568	ZENTA	NA	Switzerland	NA	NA	IC	Genetic diersity&Divergence	Rht-B1a	Rht-D1a	vrn-A1	vrn-B1	vrn-D1	Ppd-D1a	PHS+	Sdr-B1b	Vp-1Ba,b	PHS+	Westonia type	Dreb-B1a	Lr14+	Lr34+	Lr68-	Yr15-	Fhb1-	1BL.1BL	Non 7OE	Ax1 or Ax2*	Glu-D1a	Pina-D1a	Pinb-D1b	Pinb-B2a	Ppo-A1a	Ppo-D1b	Zds-A1b	Lcy-B1b	Pds-B1a	Pod-A1a	Psy-A1b	Psy-D1a	Psy-B1a or b	Wx-B1a	Hap-4A-C	Hap-5D-C	H1g	GS-D1b	Hap-L	Hap-G	Hap-1	Hap-L
569	ASTA	NA	Czechoslovakia	NA	NA	IC	Genetic diersity&Divergence	Rht-B1a	Rht-D1a	vrn-A1	vrn-B1	vrn-D1	Ppd-D1b	PHS+	Sdr-B1b	Vp-1Ba,b	PHS+	Westonia type	Dreb-B1b	Lr14+	Lr34+	Lr68-	Yr15-	Fhb1-	1BL.1RS	Non 7OE	Ax1 or Ax2*	Glu-D1d	Pina-D1a	Pinb-D1b	Pinb-B2a	Ppo-A1b	Ppo-D1b	Zds-A1b	Lcy-B1b	Pds-B1a	Pod-A1a	Psy-A1b	Psy-D1a	Psy-B1a or b	Wx-B1a	Hap-4A-T	Hap-5D-C	H1g	GS-D1a	Hap-L	Hap-G	others	Hap-L
570	Blava	NA	Czechoslovakia	NA	NA	IC	Genetic diersity&Divergence	Rht-B1a	Rht-D1a	vrn-A1	vrn-B1	Vrn-D1a	Ppd-D1a	PHS-	Sdr-B1b	Vp-1Bc	PHS+	Kauz type	Dreb-B1b	Lr14+	Lr34+	Lr68+	Yr15-	Fhb1-	1BL.1BL	Non 7OE	Ax1 or Ax2*	Glu-D1d	Pina-D1a	Pinb-D1b	Pinb-B2a	Ppo-A1b	Ppo-D1b	Zds-A1b	Lcy-B1b	Pds-B1a	Pod-A1b	Psy-A1b	Psy-D1a	Psy-B1a or b	Wx-B1a	Hap-4A-T	Hap-5D-C	H1g	GS-D1b	Hap-L	Hap-G	others	Hap-L
571	BREA	NA	Czechoslovakia	NA	NA	IC	Genetic diersity&Divergence	Rht-B1a	Rht-D1a	vrn-A1	Vrn-B1b	vrn-D1	Ppd-D1a	PHS+	Sdr-B1b	Vp-1Bc	PHS+	Kauz type	Dreb-B1b	Heterozygous	Lr34+	Lr68-	Yr15-	Fhb1-	1BL.1BL	Non 7OE	Ax1 or Ax2*	Glu-D1d	Pina-D1a	Pinb-D1b	Pinb-B2a	Ppo-A1b	Ppo-D1b	Zds-A1b	Lcy-B1b	Pds-B1a	Heterozygous	Psy-A1b	Psy-D1a	Psy-B1a or b	Wx-B1a	Heterozygous	Hap-5D-C	H1g	GS-D1b	Hap-L	Hap-G	others	Hap-L
572	BRUTA	NA	Czechoslovakia	NA	NA	IC	Genetic diersity&Divergence	Rht-B1a	Rht-D1a	vrn-A1	vrn-B1	vrn-D1	Ppd-D1a	PHS+	Sdr-B1b	Vp-1Ba,b	PHS+	Kauz type	Dreb-B1b	Lr14-	Lr34+	Lr68-	Yr15-	Fhb1-	1BL.1BL	Non 7OE	Ax1 or Ax2*	Glu-D1d	Pina-D1a	Pinb-D1b	Pinb-B2a	Ppo-A1b	Ppo-D1a	Zds-A1b	Lcy-B1b	Pds-B1b	Pod-A1b	Psy-A1b	Psy-D1a	Psy-B1a or b	Wx-B1a	Hap-4A-C	Hap-5D-C	H1g	GS-D1b	Hap-L	Hap-G	Hap-1	Hap-L
573	DOBROVICKA	NA	Czechoslovakia	NA	NA	IC	Genetic diersity&Divergence	Rht-B1a	Rht-D1a	vrn-A1	vrn-B1	vrn-D1	Ppd-D1b	PHS+	Sdr-B1b	Heterozygous	PHS+	Westonia type	Dreb-B1a	Lr14+	Lr34+	Lr68-	Yr15-	Fhb1-	1BL.1BL	Non 7OE	Null	Glu-D1a	Pina-D1a	Pinb-D1b	Pinb-B2a	Ppo-A1a	Ppo-D1b	Zds-A1b	Heterozygous	Pds-B1a	Heterozygous	Psy-A1b	Psy-D1a	Psy-B1a or b	Wx-B1a	Hap-4A-C	Hap-5D-C	H1g	GS-D1b	Hap-L	Hap-G	Hap-1	Hap-L
574	HODONINSKA_OSINATKA	NA	Czechoslovakia	NA	NA	IC	Genetic diersity&Divergence	Rht-B1a	Rht-D1a	vrn-A1	vrn-B1	vrn-D1	Ppd-D1b	PHS+	Sdr-B1b	Vp-1Ba,b	PHS+	Kauz type	Dreb-B1b	Lr14+	Lr34+	Lr68+	Yr15-	Fhb1-	1BL.1BL	Non 7OE	Null	Glu-D1a	Pina-D1a	Pinb-D1b	Pinb-B2a	Ppo-A1b	Ppo-D1b	Zds-A1b	Lcy-B1b	Pds-B1a	Pod-A1a	Psy-A1b	Psy-D1a	Psy-B1c	Wx-B1a	Hap-4A-T	Hap-5D-C	H1g	GS-D1b	Hap-L	Hap-G	Hap-1	Hap-L
575	KASTICKA OSINATKA	NA	Czechoslovakia	NA	NA	IC	Genetic diersity&Divergence	Rht-B1a	Rht-D1a	vrn-A1	vrn-B1	vrn-D1	Ppd-D1b	PHS+	Sdr-B1b	Vp-1Ba,b	PHS+	Westonia type	Dreb-B1a	Lr14-	Lr34+	Lr68-	Yr15-	Fhb1-	1BL.1BL	Non 7OE	Ax1 or Ax2*	Glu-D1a	Pina-D1a	Pinb-D1a	Pinb-B2a	Ppo-A1a	Ppo-D1b	Zds-A1b	Lcy-B1b	Pds-B1a	Pod-A1a	Psy-A1b	Psy-D1a	Psy-B1a or b	Wx-B1a	Hap-4A-C	Hap-5D-C	H1g	GS-D1b	Hap-L	Hap-G	Hap-1	Hap-L
576	Lada	NA	Czechoslovakia	NA	NA	IC	Genetic diersity&Divergence	Rht-B1b	Rht-D1a	vrn-A1	vrn-B1	vrn-D1	Ppd-D1a	PHS-	Sdr-B1b	Vp-1Bc	PHS+	Kauz type	Dreb-B1b	Lr14+	Lr34+	Lr68-	Yr15-	Fhb1-	1BL.1BL	Non 7OE	Null	Glu-D1a	Pina-D1b	Pinb-D1a	Pinb-B2a	Ppo-A1a	Ppo-D1a	Zds-A1b	Lcy-B1b	Pds-B1a	Pod-A1a	Psy-A1b	Psy-D1a	Psy-B1a or b	Wx-B1a	Hap-4A-C	Hap-5D-C	H1g	GS-D1a	Hap-L	Hap-G	Hap-1	Hap-L
577	Linda	NA	Czechoslovakia	NA	NA	IC	Genetic diersity&Divergence	Rht-B1b	Rht-D1a	Vrn-A1a	vrn-B1	NA	Ppd-D1b	PHS+	Sdr-B1b	Vp-1Bc	PHS+	Kauz type	Dreb-B1b	Lr14-	Lr34+	Lr68-	Yr15-	Fhb1-	1BL.1RS	Non 7OE	Null	Glu-D1d	Pina-D1a	Pinb-D1b	Pinb-B2a	Ppo-A1a	Ppo-D1b	Zds-A1b	Lcy-B1b	Pds-B1a	Pod-A1a	Psy-A1b	Psy-D1a	Psy-B1a or b	Wx-B1a	Hap-4A-C	Hap-5D-C	H1g	GS-D1a	NA	Hap-G	others	Hap-L
578	Livia	NA	Czechoslovakia	NA	NA	IC	Genetic diersity&Divergence	Rht-B1a	Rht-D1a	vrn-A1	vrn-B1	vrn-D1	Ppd-D1a	PHS-	Sdr-B1b	Vp-1Ba,b	PHS+	Westonia type	Dreb-B1b	Lr14-	Lr34+	Lr68-	Yr15-	Fhb1-	1BL.1BL	Non 7OE	Ax1 or Ax2*	Glu-D1d	Pina-D1a	Pinb-D1a	Pinb-B2a	Ppo-A1b	Ppo-D1b	Heterozygous	Lcy-B1b	Pds-B1a	Pod-A1b	Psy-A1b	Psy-D1a	Psy-B1a or b	Wx-B1a	Hap-4A-T	Hap-5D-C	H1g	GS-D1b	Hap-L	Hap-G	Hap-1	Hap-L
579	Maja	NA	Czechoslovakia	NA	NA	IC	Genetic diersity&Divergence	Rht-B1b	Rht-D1a	vrn-A1	vrn-B1	vrn-D1	Ppd-D1a	PHS-	Sdr-B1b	Vp-1Ba,b	PHS+	Kauz type	Dreb-B1a	Lr14-	Lr34-	Lr68-	Yr15-	Fhb1-	1BL.1BL	Non 7OE	Null	Glu-D1d	Pina-D1a	Pinb-D1a	Pinb-B2a	Ppo-A1b	Ppo-D1b	Zds-A1a	Lcy-B1b	Pds-B1a	Pod-A1b	Psy-A1b	Psy-D1a	Psy-B1a or b	Wx-B1a	Hap-4A-T	Hap-5D-C	H1g	GS-D1b	Hap-L	Hap-G	others	Hap-L
580	Oska	NA	Czechoslovakia	NA	NA	IC	Genetic diersity&Divergence	Rht-B1a	Rht-D1a	vrn-A1	vrn-B1	vrn-D1	Ppd-D1b	PHS+	Sdr-B1b	Vp-1Ba,b	PHS+	Westonia type	Dreb-B1a	Lr14+	Lr34+	Lr68-	Yr15-	Fhb1-	1BL.1BL	Non 7OE	Null	Glu-D1d	Pina-D1a	Pinb-D1a	Pinb-B2a	Ppo-A1a	Ppo-D1a	Zds-A1b	Lcy-B1b	Pds-B1a	Pod-A1a	Psy-A1b	Psy-D1a	Psy-B1a or b	Wx-B1a	Hap-4A-C	Hap-5D-C	H1g	GS-D1b	Hap-L	Hap-G	Hap-1	Hap-L
581	Pavlina	NA	Czechoslovakia	NA	NA	IC	Genetic diersity&Divergence	Rht-B1a	Rht-D1a	vrn-A1	vrn-B1	vrn-D1	Ppd-D1b	PHS-	Sdr-B1b	Vp-1Ba,b	PHS+	Westonia type	Dreb-B1b	Lr14+	Lr34+	Lr68-	Yr15-	Fhb1-	1BL.1BL	Non 7OE	Ax1 or Ax2*	Glu-D1d	Pina-D1a	Pinb-D1b	Pinb-B2a	Ppo-A1a	Ppo-D1b	Zds-A1b	Lcy-B1b	Pds-B1a	Pod-A1a	Psy-A1b	Psy-D1a	Psy-B1a or b	Wx-B1a	Hap-4A-C	Hap-5D-C	H1g	GS-D1b	Hap-L	Hap-G	Hap-1	Hap-L
582	Regina	NA	Czechoslovakia	NA	NA	IC	Genetic diersity&Divergence	Rht-B1a	Rht-D1a	vrn-A1	vrn-B1	vrn-D1	Ppd-D1b	PHS-	Sdr-B1b	Vp-1Bc	PHS+	Westonia type	Dreb-B1b	Lr14+	Lr34+	Lr68-	Yr15-	Fhb1-	1BL.1RS	Non 7OE	Ax1 or Ax2*	Glu-D1d	Pina-D1a	Pinb-D1b	Pinb-B2a	Ppo-A1a	Ppo-D1b	Zds-A1b	Lcy-B1b	Pds-B1a	Pod-A1a	Psy-A1b	Psy-D1a	Psy-B1a or b	Wx-B1a	Hap-4A-C	Hap-5D-C	H1g	GS-D1b	Hap-L	Hap-G	others	Hap-L
583	Saxana	NA	Czechoslovakia	NA	NA	IC	Genetic diersity&Divergence	Rht-B1b	Rht-D1a	Vrn-A1a	vrn-B1	vrn-D1	Ppd-D1b	PHS+	Sdr-B1b	Vp-1Bc	PHS+	Kauz type	Dreb-B1b	Lr14-	Lr34+	Lr68-	Yr15-	Fhb1-	1BL.1BL	Non 7OE	Null	Glu-D1d	Pina-D1a	Pinb-D1b	Pinb-B2a	Ppo-A1a	Ppo-D1b	Zds-A1b	Lcy-B1b	Pds-B1a	Pod-A1a	Psy-A1b	Psy-D1a	Psy-B1a or b	Wx-B1a	Hap-4A-C	Hap-5D-C	H1g	GS-D1b	Hap-L	Hap-G	others	Hap-L
584	Senta	NA	Czechoslovakia	NA	NA	IC	Genetic diersity&Divergence	Rht-B1a	Rht-D1a	vrn-A1	vrn-B1	vrn-D1	Ppd-D1b	PHS+	Sdr-B1b	Vp-1Ba,b	PHS+	Westonia type	Dreb-B1a	Lr14-	Lr34+	Lr68-	Yr15-	Fhb1-	1BL.1BL	Non 7OE	Null	Glu-D1a	Pina-D1a	Pinb-D1b	Pinb-B2a	Ppo-A1a	Ppo-D1b	Zds-A1b	Lcy-B1b	Pds-B1a	Pod-A1a	Psy-A1b	Psy-D1a	Psy-B1a or b	Wx-B1a	Hap-4A-C	Hap-5D-C	H1g	GS-D1b	Hap-L	Hap-G	Hap-1	Hap-L
585	SLOVENSKA INTENSIVNA	NA	Czechoslovakia	NA	NA	IC	Genetic diersity&Divergence	Rht-B1a	Rht-D1a	vrn-A1	vrn-B1	vrn-D1	Ppd-D1b	PHS-	Sdr-B1b	Vp-1Ba,b	PHS+	Kauz type	Dreb-B1a	Lr14+	Lr34+	Lr68+	Yr15-	Fhb1-	1BL.1BL	Non 7OE	Null	Glu-D1a	Pina-D1a	Pinb-D1b	Pinb-B2a	Ppo-A1b	Ppo-D1b	Zds-A1b	Lcy-B1b	Pds-B1a	Pod-A1a	Psy-A1b	Psy-D1a	Psy-B1c	Wx-B1a	Hap-4A-T	Hap-5D-C	H1g	GS-D1a	Hap-L	Hap-G	others	Hap-L
586	Viginta	NA	Czechoslovakia	NA	NA	IC	Genetic diersity&Divergence	Rht-B1a	Rht-D1a	vrn-A1	vrn-B1	vrn-D1	NA	PHS+	Sdr-B1b	Vp-1Ba,b	PHS+	Kauz type	Dreb-B1b	Lr14+	Lr34-	Lr68-	Yr15-	Fhb1-	1BL.1BL	Non 7OE	Heterozygous	Glu-D1d	Pina-D1a	Pinb-D1a	Pinb-B2a	Ppo-A1b	Ppo-D1b	Zds-A1b	Lcy-B1b	Pds-B1a	Pod-A1b	Psy-A1b	Psy-D1a	Psy-B1a or b	Wx-B1a	Hap-4A-T	Hap-5D-C	H1g	GS-D1b	Hap-L	Hap-G	others	Hap-L
587	Vlasta	NA	Czechoslovakia	NA	NA	IC	Genetic diersity&Divergence	Rht-B1a	Rht-D1b	vrn-A1	vrn-B1	vrn-D1	Ppd-D1b	PHS+	Sdr-B1b	Vp-1Ba,b	PHS+	Westonia type	Dreb-B1b	Lr14+	Lr34+	Lr68-	Yr15-	Fhb1-	1BL.1BL	Non 7OE	Null	Glu-D1d	Pina-D1a	Pinb-D1b	Pinb-B2a	Ppo-A1a	Ppo-D1b	Zds-A1b	Lcy-B1b	Pds-B1a	Pod-A1a	Psy-A1b	Psy-D1a	Psy-B1a or b	Wx-B1a	Hap-4A-T	Hap-5D-C	H1g	GS-D1b	Hap-L	Hap-G	Hap-1	Hap-L
588	ZDAR	NA	Czechoslovakia	NA	NA	IC	Genetic diersity&Divergence	NA	Rht-D1a	vrn-A1	vrn-B1	vrn-D1	Ppd-D1b	PHS+	Sdr-B1b	Vp-1Ba,b	PHS+	Westonia type	Dreb-B1a	Lr14+	Lr34+	Lr68-	Yr15-	Fhb1-	1BL.1BL	Non 7OE	Ax1 or Ax2*	Glu-D1a	Pina-D1a	Pinb-D1a	Pinb-B2a	Ppo-A1a	Ppo-D1b	Zds-A1b	Lcy-B1b	Pds-B1a	Pod-A1a	Psy-A1b	Psy-D1a	Psy-B1a or b	Wx-B1a	Hap-4A-C	Hap-5D-C	H1g	GS-D1b	Hap-L	Hap-G	Hap-1	Hap-L
589	ZIDLOCHOVICKA OSINATKA	NA	Czechoslovakia	NA	NA	IC	Genetic diersity&Divergence	Rht-B1a	Rht-D1a	vrn-A1	vrn-B1	vrn-D1	Ppd-D1b	PHS-	Sdr-B1b	Vp-1Bc	PHS+	Westonia type	Dreb-B1a	Lr14+	Lr34+	Lr68+	Yr15-	Fhb1-	1BL.1BL	Non 7OE	Ax1 or Ax2*	Glu-D1a	Pina-D1a	Pinb-D1b	Pinb-B2a	Ppo-A1b	Ppo-D1a	Zds-A1b	Lcy-B1b	Pds-B1a	Pod-A1a	Psy-A1b	Psy-D1a	Psy-B1c	Wx-B1a	Hap-4A-T	Hap-5D-C	H1g	GS-D1b	Hap-L	Hap-G	others	Hap-L
590	Zora	NA	Czechoslovakia	NA	NA	IC	Genetic diersity&Divergence	Rht-B1a	Rht-D1a	vrn-A1	vrn-B1	vrn-D1	Ppd-D1b	PHS-	Sdr-B1b	Vp-1Ba,b	PHS+	Westonia type	Dreb-B1a	Lr14-	Lr34+	Lr68-	Yr15-	Fhb1-	1BL.1BL	Non 7OE	Ax1 or Ax2*	Glu-D1d	Pina-D1a	Pinb-D1a	Pinb-B2a	Ppo-A1a	Ppo-D1b	Zds-A1b	Lcy-B1b	Pds-B1a	Pod-A1a	Psy-A1b	Psy-D1a	Psy-B1a or b	Wx-B1a	Hap-4A-C	Hap-5D-C	H1g	GS-D1b	Hap-L	Hap-G	Hap-1	Hap-L
591	Almus	NA	Germany	NA	NA	IC	Genetic diersity&Divergence	Rht-B1a	Rht-D1a	vrn-A1	vrn-B1	vrn-D1	Ppd-D1b	PHS+	Sdr-B1b	Vp-1Ba,b	PHS+	Westonia type	Dreb-B1a	Lr14-	Lr34+	Lr68-	Yr15-	Fhb1-	1BL.1BL	Non 7OE	Ax1 or Ax2*	Glu-D1a	Pina-D1a	Pinb-D1a	Pinb-B2a	Ppo-A1a	Ppo-D1b	Zds-A1b	Lcy-B1b	Pds-B1a	Pod-A1b	Psy-A1b	Psy-D1a	Psy-B1a or b	Wx-B1a	Hap-4A-C	Hap-5D-C	H1g	GS-D1b	Hap-L	Hap-G	Hap-1	Hap-L
592	Blausamliger Kolben	NA	Germany	NA	NA	IC	Genetic diersity&Divergence	Rht-B1a	Rht-D1a	vrn-A1	vrn-B1	vrn-D1	Ppd-D1b	PHS+	Sdr-B1b	Vp-1Ba,b	PHS+	Westonia type	Dreb-B1a	Lr14-	Lr34+	Lr68+	Yr15-	Fhb1-	1BL.1BL	Non 7OE	Null	Glu-D1a	Pina-D1a	Pinb-D1a	Pinb-B2a	Ppo-A1a	Ppo-D1b	Zds-A1b	Lcy-B1a	Pds-B1a	Pod-A1a	Psy-A1b	Psy-D1a	Psy-B1c	Wx-B1a	Hap-4A-T	Hap-5D-C	H1g	GS-D1b	Hap-L	Hap-G	others	Hap-L
593	CARDOS	NA	Germany	NA	NA	IC	Genetic diersity&Divergence	Rht-B1a	Rht-D1b	vrn-A1	vrn-B1	vrn-D1	Ppd-D1b	PHS+	Sdr-B1b	Vp-1Ba,b	PHS+	Westonia type	Dreb-B1a	Lr14+	Lr34+	Lr68-	Yr15-	Fhb1-	1BL.1BL	Non 7OE	Ax1 or Ax2*	Glu-D1a	Pina-D1a	Pinb-D1b	Pinb-B2a	Ppo-A1a	Ppo-D1b	Zds-A1b	Lcy-B1b	Pds-B1a	Pod-A1a	Psy-A1b	Psy-D1a	Psy-B1a or b	Wx-B1a	Heterozygous	Hap-5D-C	H1g	GS-D1b	Hap-L	Hap-G	others	Hap-L
594	CARIMULTI	NA	Germany	NA	NA	IC	Genetic diersity&Divergence	Rht-B1a	Rht-D1a	vrn-A1	vrn-B1	vrn-D1	Ppd-D1b	PHS+	Sdr-B1b	Vp-1Ba,b	PHS+	Westonia type	Dreb-B1a	Lr14-	Lr34+	Lr68-	Yr15-	Fhb1-	1BL.1BL	7OE	Ax1 or Ax2*	Glu-D1a	Pina-D1a	Pinb-D1a	Pinb-B2a	Ppo-A1a	Ppo-D1b	Zds-A1b	Lcy-B1b	Pds-B1a	Pod-A1a	Psy-A1b	Psy-D1a	Psy-B1a or b	Wx-B1a	Hap-4A-C	Hap-5D-C	H1g	GS-D1b	Hap-L	Hap-G	Hap-1	Hap-L
595	CARPO	NA	Germany	NA	NA	IC	Genetic diersity&Divergence	Rht-B1a	Rht-D1a	Vrn-A1a	vrn-B1	vrn-D1	Ppd-D1b	PHS-	Sdr-B1b	Vp-1Ba,b	PHS+	Westonia type	Dreb-B1b	Lr14-	Lr34+	Lr68-	Yr15-	Fhb1-	1BL.1BL	7OE	Null	Glu-D1d	Pina-D1a	Pinb-D1a	Pinb-B2a	Ppo-A1a	Ppo-D1b	Zds-A1a	Lcy-B1a	Pds-B1b	Pod-A1a	Psy-A1b	Psy-D1a	Psy-B1a or b	Wx-B1a	Hap-4A-C	Hap-5D-C	H1g	GS-D1a	Hap-L	Hap-G	others	Hap-L
596	Combi	NA	Germany	NA	NA	IC	Genetic diersity&Divergence	Rht-B1a	Rht-D1a	Vrn-A1a	vrn-B1	vrn-D1	Ppd-D1b	PHS-	Sdr-B1b	Vp-1Bc	PHS+	Westonia type	Dreb-B1b	Lr14-	Lr34+	Lr68-	Yr15-	Fhb1-	1BL.1BL	Non 7OE	Ax1 or Ax2*	Glu-D1d	Pina-D1a	Pinb-D1a	Pinb-B2a	Ppo-A1a	Ppo-D1b	Zds-A1b	Lcy-B1a	Pds-B1a	Pod-A1a	Psy-A1b	Psy-D1a	Psy-B1a or b	Wx-B1a	Hap-4A-C	Hap-5D-C	H1g	GS-D1b	Hap-L	Hap-G	others	Hap-L
597	CRiEWENER	NA	Germany	NA	NA	IC	Genetic diersity&Divergence	Rht-B1a	Rht-D1a	vrn-A1	vrn-B1	vrn-D1	Ppd-D1b	PHS+	Sdr-B1b	Vp-1Ba,b	PHS+	Westonia type	Dreb-B1a	Lr14+	Lr34+	Lr68+	Yr15-	Fhb1-	1BL.1BL	7OE	Ax1 or Ax2*	Glu-D1a	Pina-D1a	Pinb-D1a	Pinb-B2a	Ppo-A1a	Ppo-D1b	Zds-A1b	Lcy-B1a	Pds-B1a	Pod-A1a	Psy-A1b	Psy-D1a	Psy-B1c	Wx-B1a	Hap-4A-T	Hap-5D-C	H1g	GS-D1b	Hap-L	Hap-G	Hap-1	Hap-L
598	Fortschritt	NA	Germany	NA	NA	IC	Genetic diersity&Divergence	Rht-B1a	Rht-D1a	Vrn-A1a	vrn-B1	vrn-D1	Ppd-D1b	PHS-	Sdr-B1b	Vp-1Bc	PHS+	Westonia type	Dreb-B1b	Lr14-	Lr34+	Lr68-	Yr15-	Fhb1-	1BL.1BL	Non 7OE	Ax1 or Ax2*	Glu-D1d	Pina-D1a	Pinb-D1a	Pinb-B2a	Ppo-A1a	Ppo-D1a	Zds-A1a	Lcy-B1b	Pds-B1a	Pod-A1a	Psy-A1b	Psy-D1a	Psy-B1a or b	Wx-B1a	Hap-4A-C	Hap-5D-C	H1g	GS-D1a	Hap-L	Hap-G	Hap-1	Hap-L
599	GARANT	NA	Germany	NA	NA	IC	Genetic diersity&Divergence	Rht-B1a	Rht-D1a	vrn-A1	vrn-B1	vrn-D1	Heterozygous	PHS+	Sdr-B1b	Vp-1Bc	PHS+	Westonia type	Dreb-B1a	Lr14+	Lr34+	Lr68-	Yr15-	Fhb1-	1BL.1BL	7OE	Ax1 or Ax2*	Glu-D1d	Pina-D1a	Pinb-D1a	Pinb-B2a	Ppo-A1a	Ppo-D1b	Zds-A1b	Lcy-B1b	Pds-B1b	Pod-A1a	Psy-A1b	Psy-D1a	Psy-B1a or b	Wx-B1a	Hap-4A-C	Hap-5D-C	H1g	GS-D1b	Hap-L	Hap-G	Hap-1	Hap-L
600	Heines Kolben	NA	Germany	NA	NA	IC	Genetic diersity&Divergence	Rht-B1a	Rht-D1a	Vrn-A1a	vrn-B1	vrn-D1	Ppd-D1b	PHS+	Sdr-B1a	Vp-1Bc	PHS+	Kauz type	Dreb-B1b	Lr14+	Lr34+	Lr68-	Yr15-	Fhb1-	1BL.1BL	Non 7OE	Null	Glu-D1d	Pina-D1b	Pinb-D1a	Pinb-B2a	Ppo-A1b	Ppo-D1a	Zds-A1b	Lcy-B1b	Pds-B1a	Pod-A1b	Psy-A1b	Psy-D1a	Psy-B1a or b	Wx-B1a	Hap-4A-C	Hap-5D-C	H1g	GS-D1a	Hap-L	Hap-G	Hap-1	Hap-L
601	Ibis	NA	Germany	NA	NA	IC	Genetic diersity&Divergence	Rht-B1a	Rht-D1a	Vrn-A1a	NA	vrn-D1	NA	PHS+	Sdr-B1b	Vp-1Ba,b	PHS+	Kauz type	Dreb-B1a	Lr14+	Lr34+	Lr68+	Yr15-	Fhb1-	1BL.1BL	Non 7OE	Null	Glu-D1a	Pina-D1a	Pinb-D1b	Pinb-B2a	Ppo-A1a	Ppo-D1a	Zds-A1b	Lcy-B1a	Pds-B1a	Pod-A1a	Psy-A1b	Psy-D1a	Psy-B1c	Wx-B1a	Hap-4A-C	Hap-5D-C	H1g	GS-D1b	Hap-L	Hap-G	others	Hap-L
602	KOLIBRI	NA	Germany	NA	NA	IC	Genetic diersity&Divergence	Rht-B1a	Rht-D1a	Vrn-A1a	vrn-B1	vrn-D1	NA	PHS+	Sdr-B1b	Vp-1Bc	PHS+	Westonia type	Dreb-B1a	Lr14-	Lr34+	Lr68-	Yr15-	Fhb1-	1BL.1BL	Non 7OE	Null	Glu-D1d	Pina-D1a	Pinb-D1a	Pinb-B2a	Ppo-A1a	Ppo-D1b	Zds-A1a	Lcy-B1a	Pds-B1a	Pod-A1a	Psy-A1b	Psy-D1g	Psy-B1a or b	Wx-B1a	Hap-4A-C	Hap-5D-C	H1g	GS-D1b	Hap-L	Hap-G	Hap-1	Hap-L
603	Mikon	NA	Germany	NA	NA	IC	Genetic diersity&Divergence	Rht-B1a	Rht-D1b	vrn-A1	vrn-B1	vrn-D1	Ppd-D1b	PHS+	Sdr-B1b	Vp-1Bc	PHS+	Kauz type	Dreb-B1a	Lr14+	Lr34+	Lr68-	Yr15-	Fhb1-	1BL.1BL	Non 7OE	Null	Glu-D1d	Pina-D1a	Pinb-D1b	Pinb-B2a	Ppo-A1b	Ppo-D1b	Zds-A1b	Lcy-B1b	Pds-B1a	Pod-A1a	Psy-A1b	Psy-D1a	Psy-B1a or b	Wx-B1a	Hap-4A-C	Hap-5D-C	H1g	GS-D1b	Hap-L	Hap-G	others	Hap-L
604	MIRAS	NA	Germany	NA	NA	IC	Genetic diersity&Divergence	Rht-B1b	Rht-D1a	Vrn-A1a	vrn-B1	vrn-D1	Ppd-D1a	PHS-	Sdr-B1b	Vp-1Bc	PHS+	Kauz type	Dreb-B1b	Lr14-	Lr34+	Lr68-	Yr15-	Fhb1-	1BL.1BL	Non 7OE	Null	Glu-D1a	Pina-D1b	Pinb-D1a	Pinb-B2a	Ppo-A1a	Ppo-D1a	Zds-A1b	Lcy-B1b	Pds-B1a	Pod-A1b	Psy-A1b	Psy-D1a	Psy-B1a or b	Wx-B1b	Hap-4A-C	Hap-5D-C	H1g	GS-D1a	Hap-L	Hap-G	Hap-1	Hap-L
605	Ordeal	NA	Germany	NA	NA	IC	Genetic diersity&Divergence	Rht-B1a	Rht-D1b	NA	vrn-B1	vrn-D1	Ppd-D1b	PHS+	Sdr-B1b	Vp-1Ba,b	PHS+	Westonia type	Dreb-B1a	Lr14-	Lr34+	Lr68-	Yr15-	Fhb1-	1BL.1BL	Non 7OE	Null	Glu-D1a	Pina-D1a	Pinb-D1a	Pinb-B2a	Ppo-A1a	Ppo-D1b	Zds-A1b	Lcy-B1a	Pds-B1b	Pod-A1a	Psy-A1b	Psy-D1a	Psy-B1a or b	Wx-B1a	Hap-4A-T	Hap-5D-C	H1g	GS-D1b	Hap-L	Hap-G	Hap-1	Hap-L
606	PROBAT	NA	Germany	NA	NA	IC	Genetic diersity&Divergence	Rht-B1a	Rht-D1a	Vrn-A1a	vrn-B1	vrn-D1	Ppd-D1b	PHS-	Sdr-B1b	Vp-1Bc	PHS+	Westonia type	Dreb-B1b	Lr14-	Lr34+	Lr68-	Yr15-	Fhb1-	1BL.1BL	Non 7OE	Null	Glu-D1d	Pina-D1a	Pinb-D1a	Pinb-B2a	Ppo-A1a	Ppo-D1b	Zds-A1a	Lcy-B1a	Pds-B1a	Pod-A1b	Psy-A1b	Psy-D1g	Psy-B1a or b	Wx-B1a	Hap-4A-C	Hap-5D-C	H1g	GS-D1a	Hap-L	Hap-G	others	Hap-L
607	RECORD	NA	Germany	NA	NA	IC	Genetic diersity&Divergence	Rht-B1a	Rht-D1b	NA	vrn-B1	vrn-D1	Ppd-D1b	PHS-	Sdr-B1b	Vp-1Ba,b	PHS+	Westonia type	Dreb-B1a	Lr14+	Lr34+	Lr68-	Yr15-	Fhb1-	1BL.1BL	Non 7OE	Ax1 or Ax2*	Glu-D1a	Pina-D1a	Pinb-D1a	Pinb-B2a	Ppo-A1a	Ppo-D1b	Zds-A1b	Lcy-B1b	Pds-B1a	Pod-A1b	Psy-A1b	Psy-D1a	Psy-B1a or b	Wx-B1a	Hap-4A-T	Hap-5D-C	H1g	GS-D1b	Hap-L	Hap-G	others	Hap-L
608	Riebesel 47-51	NA	Germany	NA	NA	IC	Genetic diersity&Divergence	Rht-B1a	Rht-D1a	NA	vrn-B1	vrn-D1	Ppd-D1b	PHS+	Sdr-B1b	Vp-1Ba,b	PHS+	Westonia type	Dreb-B1a	Lr14-	Lr34+	Lr68-	Yr15-	Fhb1-	1BL.1BL	Non 7OE	Null	Glu-D1a	Pina-D1a	Pinb-D1a	Pinb-B2a	Ppo-A1a	Ppo-D1b	Zds-A1b	Lcy-B1b	Pds-B1a	Pod-A1b	Psy-A1b	Psy-D1a	Psy-B1a or b	Wx-B1a	Hap-4A-C	Hap-5D-C	H1g	GS-D1b	Hap-L	Hap-G	Hap-1	Hap-L
609	SIEGERLANDER	NA	Germany	NA	NA	IC	Genetic diersity&Divergence	Rht-B1a	Rht-D1a	vrn-A1	vrn-B1	vrn-D1	Ppd-D1b	PHS+	Sdr-B1b	Vp-1Bc	PHS+	Westonia type	Dreb-B1a	Lr14-	Lr34+	Lr68+	Yr15-	Fhb1-	1BL.1BL	Non 7OE	Null	Glu-D1a	Pina-D1a	Pinb-D1a	Pinb-B2a	Ppo-A1a	Ppo-D1b	Zds-A1b	Lcy-B1b	Pds-B1b	Pod-A1a	Psy-A1b	Psy-D1a	Psy-B1c	Wx-B1a	Hap-4A-C	Hap-5D-C	H1g	GS-D1b	Hap-L	Hap-G	Hap-1	Hap-L
610	Taras	NA	Germany	NA	NA	IC	Genetic diersity&Divergence	Rht-B1a	Rht-D1a	vrn-A1	vrn-B1	Vrn-D1a	Ppd-D1b	PHS+	Sdr-B1a	Vp-1Ba,b	PHS+	Westonia type	Dreb-B1b	Lr14-	Lr34+	Lr68-	Yr15-	Fhb1-	1BL.1BL	7OE	Ax1 or Ax2*	Glu-D1a	Pina-D1a	Pinb-D1a	Pinb-B2a	Ppo-A1b	Ppo-D1a	Zds-A1a	Lcy-B1b	Pds-B1a	Pod-A1a	Psy-A1b	Psy-D1a	Psy-B1a or b	Wx-B1a	Hap-4A-C	Hap-5D-C	H1c	GS-D1a	Hap-L	Hap-G	others	Hap-H
611	Trane	NA	Germany	NA	NA	IC	Genetic diersity&Divergence	Rht-B1a	Rht-D1a	vrn-A1	vrn-B1	vrn-D1	Ppd-D1b	PHS-	Sdr-B1b	Vp-1Ba,b	PHS+	Westonia type	Dreb-B1a	Lr14+	Lr34+	Lr68+	Yr15-	Fhb1-	1BL.1BL	Non 7OE	Ax1 or Ax2*	Glu-D1a	Pina-D1a	Pinb-D1a	Pinb-B2a	Ppo-A1a	Ppo-D1b	Zds-A1b	Lcy-B1a	Pds-B1a	Pod-A1a	Psy-A1b	Psy-D1a	Psy-B1a or b	Wx-B1a	Hap-4A-C	Hap-5D-C	H1g	GS-D1b	Hap-L	Hap-G	Hap-1	Hap-L
612	TREND	NA	Germany	NA	NA	IC	Genetic diersity&Divergence	Rht-B1a	Rht-D1b	vrn-A1	vrn-B1	vrn-D1	Ppd-D1b	PHS+	Sdr-B1b	Vp-1Ba,b	PHS+	Westonia type	Dreb-B1a	Lr14-	Lr34+	Lr68+	Yr15-	Fhb1-	1BL.1BL	Non 7OE	Ax1 or Ax2*	Glu-D1a	Pina-D1a	Pinb-D1b	Pinb-B2a	Ppo-A1a	Ppo-D1b	Zds-A1b	Lcy-B1b	Pds-B1a	Pod-A1a	Psy-A1b	Psy-D1a	Psy-B1c	Wx-B1a	Hap-4A-C	Hap-5D-C	H1g	GS-D1b	Hap-L	Hap-G	Hap-1	Hap-L
613	ARAGON 03	NA	Spanish	NA	NA	IC	Genetic diersity&Divergence	Rht-B1a	Rht-D1a	Vrn-A1a	vrn-B1	vrn-D1	Ppd-D1b	PHS+	Sdr-B1b	Vp-1Ba,b	PHS+	Westonia type	Dreb-B1a	NA	Lr34+	Lr68+	Yr15-	Fhb1-	1BL.1BL	Non 7OE	Null	Glu-D1a	Pina-D1a	Pinb-D1a	Pinb-B2a	Ppo-A1b	Ppo-D1b	Zds-A1b	Lcy-B1a	Pds-B1a	Pod-A1a	Psy-A1b	Psy-D1a	Psy-B1a or b	Wx-B1a	Hap-4A-C	Hap-5D-C	H1c	GS-D1a	Hap-L	Hap-G	Hap-1	Hap-H
614	ARGANDA	NA	Spanish	NA	NA	IC	Genetic diersity&Divergence	Rht-B1b	Rht-D1a	vrn-A1	vrn-B1	Vrn-D1a	Ppd-D1a	PHS+	Sdr-B1b	Vp-1Bc	PHS+	Kauz type	Dreb-B1b	Lr14-	Lr34+	Lr68-	Yr15-	Fhb1-	1BL.1BL	7OE	Null	Glu-D1d	Pina-D1b	Pinb-D1a	Pinb-B2b	Ppo-A1b	Ppo-D1b	Zds-A1a	Lcy-B1b	Pds-B1a	Pod-A1a	Psy-A1b	Psy-D1a	Psy-B1a or b	Wx-B1a	Hap-4A-T	Hap-5D-C	H1g	GS-D1b	Hap-L	Hap-G	others	Hap-L
615	AZULON	NA	Spanish	NA	NA	IC	Genetic diersity&Divergence	Rht-B1a	Rht-D1a	vrn-A1	vrn-B1	vrn-D1	Ppd-D1b	PHS+	Sdr-B1b	Vp-1Bc	PHS+	Westonia type	Dreb-B1b	Lr14+	Lr34+	Lr68-	Yr15-	Fhb1-	1BL.1BL	Non 7OE	Ax1 or Ax2*	Glu-D1a	Pina-D1a	Pinb-D1a	Pinb-B2a	Ppo-A1a	Ppo-D1b	Zds-A1b	Lcy-B1b	Pds-B1b	Pod-A1a	Psy-A1b	Psy-D1a	Psy-B1a or b	Wx-B1a	Hap-4A-T	Hap-5D-C	H1g	GS-D1b	Hap-L	Hap-G	Hap-1	Hap-L
616	BIVONA	NA	Spanish	NA	NA	IC	Genetic diersity&Divergence	Rht-B1a	Rht-D1a	Vrn-A1a	vrn-B1	vrn-D1	Ppd-D1b	PHS+	Sdr-B1b	Vp-1Ba,b	PHS+	Westonia type	Dreb-B1a	Lr14+	Lr34+	Lr68-	Yr15-	Fhb1-	1BL.1BL	Non 7OE	Null	Glu-D1a	Pina-D1a	Pinb-D1a	Pinb-B2a	Ppo-A1b	Ppo-D1a	Zds-A1b	Lcy-B1a	Pds-B1a	Pod-A1a	Psy-A1b	Psy-D1a	Psy-B1a or b	Wx-B1a	Hap-4A-T	Hap-5D-C	H1g	GS-D1b	Hap-L	Hap-G	Hap-1	Hap-L
617	CABEZON DE GONI	NA	Spanish	NA	NA	IC	Genetic diersity&Divergence	Rht-B1a	Rht-D1a	Vrn-A1a	vrn-B1	vrn-D1	Ppd-D1b	PHS+	Sdr-B1b	Vp-1Ba,b	PHS+	Westonia type	Dreb-B1a	Lr14+	Lr34+	Lr68+	Yr15-	Fhb1-	1BL.1RS	Non 7OE	Ax1 or Ax2*	Glu-D1a	Pina-D1a	Pinb-D1a	Pinb-B2a	Ppo-A1b	Ppo-D1b	Zds-A1b	Lcy-B1a	Pds-B1a	Pod-A1b	Psy-A1b	Psy-D1a	Psy-B1a or b	Wx-B1a	Hap-4A-C	Hap-5D-C	H1g	GS-D1b	Hap-L	Hap-G	Hap-1	Hap-L
618	CABEZON_DE_VALDEGONI	NA	Spanish	NA	NA	IC	Genetic diersity&Divergence	Rht-B1a	Rht-D1a	Vrn-A1a	vrn-B1	vrn-D1	Ppd-D1b	PHS+	Sdr-B1b	Vp-1Ba,b	PHS+	Westonia type	Dreb-B1a	Lr14+	Lr34+	Lr68+	Yr15-	Fhb1-	1BL.1BL	Non 7OE	Ax1 or Ax2*	Glu-D1a	Pina-D1a	Pinb-D1a	Pinb-B2a	Ppo-A1b	Ppo-D1b	Zds-A1b	Lcy-B1a	Pds-B1a	Pod-A1b	Psy-A1b	Psy-D1a	Psy-B1a or b	Wx-B1a	Hap-4A-C	Hap-5D-C	H1g	GS-D1b	Hap-L	Hap-G	Hap-1	Hap-L
619	CAMPEADOR	NA	Spanish	NA	NA	IC	Genetic diersity&Divergence	Rht-B1a	Rht-D1a	vrn-A1	vrn-B1	vrn-D1	Ppd-D1a	PHS-	Sdr-B1b	Vp-1Ba,b	PHS+	Kauz type	Dreb-B1a	Lr14+	Lr34+	Lr68+	Yr15-	Fhb1-	1BL.1BL	Non 7OE	Null	Glu-D1d	Pina-D1a	Pinb-D1b	Pinb-B2a	Ppo-A1a	Ppo-D1b	Zds-A1b	Lcy-B1b	Pds-B1a	Pod-A1a	Psy-A1b	Psy-D1a	Psy-B1c	Wx-B1a	Hap-4A-C	Hap-5D-C	H1g	GS-D1b	Hap-L	Hap-G	Hap-1	Hap-L
620	CANALEJA 46	NA	Spanish	NA	NA	IC	Genetic diersity&Divergence	Rht-B1a	Rht-D1a	Vrn-A1a	vrn-B1	vrn-D1	Ppd-D1b	PHS+	Sdr-B1b	Vp-1Ba,b	PHS+	Kauz type	Dreb-B1a	Lr14+	Lr34+	Lr68-	Yr15-	Fhb1-	1BL.1BL	Non 7OE	Null	Glu-D1d	Pina-D1b	Pinb-D1a	Pinb-B2a	Ppo-A1b	Ppo-D1b	Zds-A1b	Lcy-B1a	Pds-B1a	Pod-A1a	Psy-A1b	Psy-D1a	Psy-B1a or b	Wx-B1a	Hap-4A-C	Hap-5D-C	H1c	GS-D1a	Hap-L	Hap-G	others	Hap-H
621	Candeal	NA	Spanish	NA	NA	IC	Genetic diersity&Divergence	Rht-B1a	Rht-D1a	Vrn-A1a	vrn-B1	vrn-D1	Ppd-D1b	PHS+	Sdr-B1b	Vp-1Ba,b	PHS+	Westonia type	Dreb-B1a	Lr14+	Lr34+	Lr68-	Yr15-	Fhb1-	1BL.1BL	Non 7OE	Null	Glu-D1a	Pina-D1a	Pinb-D1a	Pinb-B2a	Ppo-A1b	Ppo-D1b	Zds-A1b	Lcy-B1b	Pds-B1a	Pod-A1a	Psy-A1b	Psy-D1a	Psy-B1a or b	Wx-B1a	Hap-4A-C	Hap-5D-C	Heterozygous	GS-D1a	Hap-L	Hap-G	others	Hap-H
622	CARRION-PIRON	NA	Spanish	NA	NA	IC	Genetic diersity&Divergence	Rht-B1a	Rht-D1a	vrn-A1	vrn-B1	Vrn-D1a	Ppd-D1b	PHS+	Sdr-B1b	Vp-1Bc	PHS+	Westonia type	Dreb-B1a	Lr14+	Lr34+	Lr68-	Yr15-	Fhb1-	1BL.1BL	Non 7OE	Ax1 or Ax2*	Glu-D1a	Pina-D1a	Pinb-D1a	Pinb-B2a	Ppo-A1a	Ppo-D1b	Zds-A1a	Lcy-B1a	Pds-B1b	Pod-A1b	Psy-A1b	Psy-D1a	Psy-B1a or b	Wx-B1a	Hap-4A-C	Hap-5D-C	H1g	GS-D1a	Hap-L	Hap-A	others	Hap-L
623	CATALAN-COMPACTO	NA	Spanish	NA	NA	IC	Genetic diersity&Divergence	Rht-B1a	Rht-D1a	vrn-A1	vrn-B1	vrn-D1	Ppd-D1b	PHS+	Sdr-B1b	Vp-1Ba,b	PHS+	Westonia type	Dreb-B1a	Lr14+	Lr34+	Lr68+	Yr15-	Fhb1-	1BL.1BL	Non 7OE	Null	Glu-D1a	Pina-D1a	Pinb-D1a	Pinb-B2a	Ppo-A1b	Ppo-D1b	Zds-A1b	Lcy-B1a	Pds-B1b	Pod-A1b	Psy-A1b	Psy-D1a	Psy-B1a or b	Wx-B1a	Hap-4A-C	Hap-5D-C	H1g	GS-D1b	Hap-L	Hap-G	Hap-1	Hap-H
624	COMPADRE	NA	Spanish	NA	NA	IC	Genetic diersity&Divergence	Rht-B1a	Rht-D1a	Heterozygous	vrn-B1	vrn-D1	Ppd-D1a	PHS+	Sdr-B1b	Vp-1Bc	PHS+	Kauz type	Dreb-B1b	Lr14-	Lr34+	Lr68-	Yr15-	Fhb1-	1BL.1BL	7OE	Null	Glu-D1d	Pina-D1b	Pinb-D1a	Pinb-B2a	Ppo-A1b	Ppo-D1b	Zds-A1b	Lcy-B1b	Heterozygous	Pod-A1b	Psy-A1b	Psy-D1a	Psy-B1a or b	Wx-B1a	Hap-4A-C	Hap-5D-C	H1g	GS-D1a	Hap-L	Hap-G	Hap-1	Hap-H
625	JEJA DE VALENCIA	NA	Spanish	NA	NA	IC	Genetic diersity&Divergence	Rht-B1a	Rht-D1a	vrn-A1	vrn-B1	vrn-D1	Ppd-D1b	PHS+	Sdr-B1b	Vp-1Bc	PHS+	Westonia type	Dreb-B1a	Lr14-	Lr34+	Lr68-	Yr15-	Fhb1-	1BL.1BL	7OE	Null	Glu-D1a	NA	Pinb-D1a	Pinb-B2b	Ppo-A1a	Ppo-D1b	Zds-A1a	Lcy-B1a	Pds-B1b	Pod-A1a	Psy-A1b	Psy-D1g	Psy-B1a or b	Wx-B1a	Hap-4A-T	Hap-5D-C	H1c	GS-D1a	Hap-L	Hap-A	others	Hap-L
626	MAIORCA	NA	Spanish	NA	NA	IC	Genetic diersity&Divergence	Rht-B1a	Rht-D1a	vrn-A1	vrn-B1	vrn-D1	Ppd-D1b	PHS+	Sdr-B1b	Vp-1Ba,b	PHS+	Westonia type	Dreb-B1a	Lr14+	Lr34+	Lr68-	Yr15-	Fhb1-	NA	Non 7OE	Null	Glu-D1a	Pina-D1a	Pinb-D1a	Pinb-B2a	Ppo-A1b	Ppo-D1b	Zds-A1b	Lcy-B1b	Pds-B1a	Pod-A1a	NA	Psy-D1a	Psy-B1a or b	Wx-B1a	Hap-4A-C	Hap-5D-C	H1c	GS-D1b	Hap-L	Hap-G	Hap-1	Hap-H
627	MONTEJUICK	NA	Spanish	NA	NA	IC	Genetic diersity&Divergence	Rht-B1a	Rht-D1a	vrn-A1	vrn-B1	vrn-D1	Ppd-D1b	PHS+	Sdr-B1b	Vp-1Ba,b	PHS+	Westonia type	Dreb-B1a	Lr14+	Lr34+	Lr68+	Yr15-	Fhb1-	1BL.1RS	Non 7OE	Null	Glu-D1a	Pina-D1a	Pinb-D1a	Pinb-B2a	Ppo-A1b	Ppo-D1b	Zds-A1a	Lcy-B1a	Pds-B1a	Pod-A1a	Psy-A1b	Psy-D1a	Psy-B1a or b	Wx-B1a	Hap-4A-C	Hap-5D-C	H1g	GS-D1b	Hap-L	Hap-G	Hap-1	Hap-H
628	PANE 14	NA	Spanish	NA	NA	IC	Genetic diersity&Divergence	Rht-B1a	Rht-D1a	vrn-A1	vrn-B1	vrn-D1	Ppd-D1a	PHS+	Sdr-B1b	Vp-1Bc	PHS+	Kauz type	Dreb-B1a	Lr14+	Lr34+	Lr68+	Yr15-	Fhb1-	1BL.1RS	Non 7OE	Null	Glu-D1a	Pina-D1a	Pinb-D1a	Pinb-B2a	Ppo-A1b	Ppo-D1b	Zds-A1a	Lcy-B1b	Pds-B1a	Pod-A1a	Psy-A1b	Psy-D1a	Psy-B1c	Wx-B1b	Hap-4A-C	Hap-5D-C	H1g	GS-D1a	Hap-L	Hap-G	Hap-1	Hap-H
629	PANE10	NA	Spanish	NA	NA	IC	Genetic diersity&Divergence	Rht-B1a	Rht-D1a	vrn-A1	vrn-B1	vrn-D1	Ppd-D1b	PHS+	Sdr-B1b	Vp-1Ba,b	PHS+	Kauz type	Dreb-B1a	Lr14+	Lr34+	Lr68+	Yr15-	Fhb1-	1BL.1BL	Non 7OE	Ax1 or Ax2*	Glu-D1a	Pina-D1a	Pinb-D1a	Pinb-B2a	Ppo-A1b	Ppo-D1b	Zds-A1a	Lcy-B1a	Pds-B1a	Pod-A1b	Psy-A1b	Psy-D1a	Psy-B1c	Wx-B1a	Hap-4A-C	Hap-5D-C	H1g	GS-D1a	Hap-L	Hap-G	Hap-1	Hap-L
630	PANE-247	NA	Spanish	NA	NA	IC	Genetic diersity&Divergence	Rht-B1a	Rht-D1a	vrn-A1	vrn-B1	Vrn-D1a	Ppd-D1b	PHS+	Sdr-B1b	Vp-1Bc	PHS+	Westonia type	Dreb-B1a	Lr14+	Lr34+	Lr68-	Yr15-	Fhb1-	1BL.1BL	Non 7OE	Ax1 or Ax2*	Glu-D1a	Pina-D1a	Pinb-D1a	Pinb-B2a	Ppo-A1a	Ppo-D1b	Zds-A1a	Lcy-B1a	Pds-B1a	Pod-A1b	Psy-A1b	Psy-D1a	Psy-B1a or b	Wx-B1a	Hap-4A-C	Hap-5D-C	H1g	GS-D1a	Hap-L	Hap-G	others	Hap-L
631	TREMESINO MONTEROSA	NA	Spanish	NA	NA	IC	Genetic diersity&Divergence	Rht-B1a	Rht-D1a	vrn-A1	vrn-B1	vrn-D1	Ppd-D1b	PHS+	Sdr-B1b	Vp-1Ba,b	PHS+	Westonia type	Dreb-B1a	Lr14+	Lr34+	Lr68-	Yr15-	Fhb1-	1BL.1BL	Non 7OE	Null	Glu-D1a	Pina-D1a	Pinb-D1a	Pinb-B2b	Ppo-A1a	Ppo-D1b	Zds-A1b	Lcy-B1a	Pds-B1b	Pod-A1a	Psy-A1b	Psy-D1a	Psy-B1a or b	Wx-B1a	Hap-4A-T	Hap-5D-C	H1c	GS-D1a	Hap-L	Hap-A	others	Hap-L
632	TREMESINO XINZO DE LIMIA	NA	Spanish	NA	NA	IC	Genetic diersity&Divergence	Rht-B1a	Rht-D1a	vrn-A1	vrn-B1	vrn-D1	Ppd-D1b	PHS+	Sdr-B1b	Vp-1Ba,b	PHS+	Westonia type	Dreb-B1a	Lr14-	Lr34+	Lr68+	Yr15-	Fhb1-	1BL.1BL	Non 7OE	Null	Glu-D1a	Pina-D1a	Pinb-D1a	Pinb-B2b	Ppo-A1a	Ppo-D1b	Zds-A1b	Lcy-B1a	Pds-B1b	Pod-A1a	Psy-A1b	Psy-D1a	Psy-B1a or b	Wx-B1a	Hap-4A-T	Hap-5D-C	H1c	GS-D1a	Hap-L	Hap-A	others	Hap-L
633	VILLAVERDE DE TRUCIOS	NA	Spanish	NA	NA	IC	Genetic diersity&Divergence	Rht-B1a	Rht-D1a	vrn-A1	vrn-B1	vrn-D1	Ppd-D1b	PHS+	Sdr-B1b	Heterozygous	PHS+	Kauz type	Dreb-B1a	Lr14+	Lr34+	Lr68+	Yr15-	Fhb1-	1BL.1BL	7OE	Heterozygous	Glu-D1a	Pina-D1a	Pinb-D1a	Pinb-B2a	Ppo-A1a	Ppo-D1b	Zds-A1b	Heterozygous	Pds-B1a	Heterozygous	Psy-A1b	Psy-D1a	Psy-B1c	Wx-B1a	Hap-4A-C	Hap-5D-C	H1g	GS-D1a	Hap-L	Hap-G	Hap-1	Hap-L
634	XEXA DEL VALL	NA	Spanish	NA	NA	IC	Genetic diersity&Divergence	Rht-B1a	Rht-D1a	Vrn-A1a	vrn-B1	vrn-D1	Ppd-D1b	PHS+	Sdr-B1b	Vp-1Ba,b	PHS+	Westonia type	Dreb-B1a	Lr14+	Lr34+	Lr68+	Yr15-	Fhb1-	1BL.1BL	Non 7OE	Null	Glu-D1a	Pina-D1a	Pinb-D1a	Pinb-B2a	Ppo-A1b	Ppo-D1b	Zds-A1b	Lcy-B1a	Pds-B1a	Pod-A1a	Psy-A1b	Psy-D1a	Psy-B1a or b	Wx-B1a	Hap-4A-T	Hap-5D-C	H1g	GS-D1b	Hap-L	Hap-G	others	Hap-L
635	AN048-19	NA	Finland	NA	NA	IC	Genetic diersity&Divergence	Rht-B1a	Rht-D1a	vrn-A1	vrn-B1	vrn-D1	Ppd-D1b	PHS-	Sdr-B1b	Vp-1Bc	PHS+	Westonia type	Dreb-B1a	Lr14+	Lr34+	Lr68-	Yr15-	Fhb1-	1BL.1BL	Non 7OE	Null	Glu-D1a	Pina-D1a	Pinb-D1a	Pinb-B2a	Ppo-A1a	Ppo-D1a	Zds-A1b	Lcy-B1a	Pds-B1a	Pod-A1a	Psy-A1b	Psy-D1a	Psy-B1a or b	Wx-B1a	Hap-4A-C	Hap-5D-C	H1g	GS-D1b	Hap-L	Hap-G	others	Hap-L
636	ANTTI	NA	Finland	NA	NA	IC	Genetic diersity&Divergence	Rht-B1a	Rht-D1a	vrn-A1	vrn-B1	vrn-D1	Ppd-D1b	PHS-	Sdr-B1b	Vp-1Ba,b	PHS+	Westonia type	Dreb-B1b	Lr14+	Lr34+	Lr68-	Yr15-	Fhb1-	1BL.1BL	Non 7OE	Ax1 or Ax2*	Glu-D1d	Pina-D1a	Pinb-D1a	Pinb-B2a	Ppo-A1a	Ppo-D1a	Zds-A1b	Lcy-B1b	Pds-B1a	Pod-A1a	Psy-A1b	Psy-D1a	Psy-B1a or b	Wx-B1a	Hap-4A-T	Hap-5D-C	H1g	GS-D1b	Hap-L	Hap-G	others	Hap-L
637	APU	NA	Finland	NA	NA	IC	Genetic diersity&Divergence	Rht-B1a	Rht-D1a	Vrn-A1a	vrn-B1	vrn-D1	Ppd-D1b	PHS+	Sdr-B1b	Vp-1Bc	PHS+	Westonia type	Dreb-B1b	Lr14-	Lr34+	Lr68+	Yr15-	Fhb1-	1BL.1BL	Non 7OE	Null	Glu-D1a	Pina-D1a	Pinb-D1a	Pinb-B2a	Ppo-A1a	Ppo-D1b	Zds-A1b	Lcy-B1a	Pds-B1a	Pod-A1b	Psy-A1b	Psy-D1a	Psy-B1c	Wx-B1b	Hap-4A-C	Hap-5D-C	H1g	GS-D1a	Hap-L	Hap-G	others	Hap-L
638	JO3021	NA	Finland	NA	NA	IC	Genetic diersity&Divergence	Rht-B1a	Rht-D1a	Heterozygous	vrn-B1	vrn-D1	Ppd-D1b	PHS+	Heterozygous	Vp-1Bc	PHS+	Westonia type	Dreb-B1a	Lr14+	Lr34+	Lr68-	Yr15-	Fhb1-	1BL.1BL	Non 7OE	Null	Glu-D1d	Pina-D1a	Pinb-D1a	Pinb-B2a	Ppo-A1a	Ppo-D1b	Zds-A1b	Lcy-B1a	Pds-B1a	Pod-A1b	Psy-A1b	Heterozygous	Psy-B1a or b	Wx-B1a	Hap-4A-C	Hap-5D-C	H1g	GS-D1a	Hap-L	Hap-G	others	Hap-L
639	JOUKO	NA	Finland	NA	NA	IC	Genetic diersity&Divergence	Rht-B1a	Rht-D1a	Vrn-A1a	vrn-B1	vrn-D1	Ppd-D1b	PHS+	Sdr-B1b	Vp-1Ba,b	PHS+	Westonia type	Dreb-B1b	Lr14-	Lr34+	Lr68+	Yr15-	Fhb1-	1BL.1BL	Non 7OE	Ax1 or Ax2*	Glu-D1d	Pina-D1a	Pinb-D1b	Pinb-B2b	Ppo-A1a	Ppo-D1b	Zds-A1a	Lcy-B1b	Pds-B1a	Pod-A1a	Psy-A1b	Psy-D1a	Psy-B1c	Wx-B1a	Hap-4A-C	Hap-5D-C	H1g	GS-D1b	Hap-L	Hap-G	others	Hap-L
640	JUVA	NA	Finland	NA	NA	IC	Genetic diersity&Divergence	Rht-B1a	Rht-D1a	vrn-A1	vrn-B1	vrn-D1	Ppd-D1b	PHS+	Sdr-B1b	Vp-1Bc	PHS+	Westonia type	Dreb-B1a	Lr14-	Lr34+	Lr68-	Yr15-	Fhb1-	1BL.1BL	Non 7OE	Null	Glu-D1d	Pina-D1a	Heterozygous	Pinb-B2a	Ppo-A1a	Ppo-D1b	Zds-A1b	Lcy-B1a	Pds-B1a	Pod-A1a	Psy-A1b	Psy-D1a	Psy-B1a or b	Wx-B1a	Hap-4A-C	Hap-5D-C	H1g	GS-D1b	Hap-L	Hap-G	Hap-1	Hap-L
641	KIMMO	NA	Finland	NA	NA	IC	Genetic diersity&Divergence	Rht-B1a	Rht-D1a	vrn-A1	vrn-B1	vrn-D1	Ppd-D1b	PHS+	Sdr-B1b	Vp-1Ba,b	PHS+	Westonia type	Dreb-B1a	Lr14+	Lr34+	Lr68-	Yr15-	Fhb1-	1BL.1BL	Non 7OE	Ax1 or Ax2*	Glu-D1a	Pina-D1a	Pinb-D1a	Pinb-B2a	Ppo-A1a	Ppo-D1b	Zds-A1b	Lcy-B1b	Pds-B1a	Pod-A1b	Psy-A1b	Psy-D1a	Psy-B1a or b	Wx-B1a	Hap-4A-C	Hap-5D-C	H1g	GS-D1b	Hap-L	Hap-G	Hap-1	Hap-L
642	NISU	NA	Finland	NA	NA	IC	Genetic diersity&Divergence	Rht-B1a	Rht-D1a	vrn-A1	vrn-B1	vrn-D1	Ppd-D1b	PHS+	Sdr-B1b	Vp-1Bc	PHS+	Westonia type	Dreb-B1a	Lr14+	Lr34+	Lr68-	Yr15-	Fhb1-	1BL.1RS	Non 7OE	Null	Glu-D1d	Pina-D1a	Pinb-D1a	Pinb-B2a	Ppo-A1b	Ppo-D1b	Zds-A1b	Lcy-B1a	Pds-B1a	Pod-A1a	Psy-A1b	Psy-D1a	Psy-B1a or b	Wx-B1a	Hap-4A-T	Hap-5D-C	H1g	GS-D1b	Hap-L	Hap-G	Hap-1	Hap-L
643	Olympia	NA	Finland	NA	NA	IC	Genetic diersity&Divergence	Rht-B1a	Rht-D1a	vrn-A1	vrn-B1	vrn-D1	Ppd-D1b	PHS+	Sdr-B1b	Vp-1Bc	PHS+	Westonia type	Dreb-B1a	Lr14-	Lr34+	Lr68-	Yr15-	Fhb1-	1BL.1BL	Non 7OE	Null	Glu-D1d	Pina-D1a	Pinb-D1a	Pinb-B2a	Ppo-A1a	Ppo-D1b	Zds-A1b	Lcy-B1a	Pds-B1a	Pod-A1a	Psy-A1b	Psy-D1a	Psy-B1a or b	Wx-B1a	Hap-4A-T	Hap-5D-C	H1g	GS-D1b	Hap-L	Hap-G	others	Hap-L
644	SOPU 7	NA	Finland	NA	NA	IC	Genetic diersity&Divergence	Rht-B1a	Rht-D1a	Vrn-A1a	vrn-B1	vrn-D1	Ppd-D1b	PHS+	Sdr-B1b	Vp-1Ba,b	PHS+	Westonia type	Dreb-B1a	Lr14+	Lr34+	Lr68+	Yr15-	Fhb1-	1BL.1BL	Non 7OE	Null	Glu-D1a	Pina-D1a	Pinb-D1a	Pinb-B2a	Ppo-A1b	Ppo-D1b	Heterozygous	Lcy-B1a	Pds-B1a	Pod-A1b	Psy-A1b	Psy-D1a	Psy-B1c	Wx-B1a	Hap-4A-C	Hap-5D-C	H1g	GS-D1b	Hap-L	Hap-G	others	Hap-L
645	Tammi	NA	Finland	NA	NA	IC	Genetic diersity&Divergence	Rht-B1a	NA	Vrn-A1a	vrn-B1	vrn-D1	Ppd-D1b	PHS-	Sdr-B1b	Vp-1Ba,b	PHS+	Westonia type	Dreb-B1b	Lr14-	Lr34+	Lr68-	Yr15-	Fhb1-	1BL.1RS	Non 7OE	Ax1 or Ax2*	Glu-D1d	Pina-D1a	Pinb-D1a	Pinb-B2a	Ppo-A1a	Ppo-D1b	Zds-A1b	Lcy-B1b	Pds-B1a	Pod-A1a	Psy-A1b	Psy-D1a	Psy-B1a or b	Wx-B1a	Hap-4A-T	Hap-5D-C	H1g	GS-D1b	Hap-L	Hap-G	others	Hap-L
646	ALIGRE	NA	France	NA	NA	IC	Genetic diersity&Divergence	Rht-B1a	Rht-D1b	vrn-A1	vrn-B1	vrn-D1	Ppd-D1b	PHS+	Sdr-B1b	Vp-1Ba,b	PHS+	Westonia type	Dreb-B1a	Lr14+	Lr34+	Lr68-	Yr15-	Fhb1-	1BL.1BL	Non 7OE	Ax1 or Ax2*	Glu-D1d	Pina-D1a	Pinb-D1b	Pinb-B2a	Ppo-A1a	Ppo-D1b	Zds-A1b	Lcy-B1a	Pds-B1a	Pod-A1a	Psy-A1b	Psy-D1a	Psy-B1a or b	Wx-B1a	Hap-4A-C	Hap-5D-C	H1g	GS-D1b	Hap-L	Hap-G	Hap-1	Hap-L
647	ALLIES	NA	France	NA	NA	IC	Genetic diersity&Divergence	Rht-B1a	Rht-D1a	vrn-A1	vrn-B1	vrn-D1	Ppd-D1b	PHS-	Sdr-B1b	Vp-1Bc	PHS+	Westonia type	Dreb-B1a	Lr14+	Lr34+	Lr68-	Yr15-	Fhb1-	1BL.1BL	Non 7OE	Null	Glu-D1a	Pina-D1a	Pinb-D1a	Pinb-B2a	Ppo-A1a	Ppo-D1b	Zds-A1b	Lcy-B1a	Pds-B1a	Pod-A1a	Psy-A1b	Psy-D1a	Psy-B1a or b	Wx-B1a	Hap-4A-T	Hap-5D-C	H1g	GS-D1b	Hap-L	Hap-G	Hap-1	Hap-L
648	ARPEGE	NA	France	NA	NA	IC	Genetic diersity&Divergence	Rht-B1b	Rht-D1a	vrn-A1	vrn-B1	vrn-D1	Ppd-D1b	PHS+	Sdr-B1b	Vp-1Ba,b	PHS+	Westonia type	Dreb-B1a	Lr14-	Lr34-	Lr68-	Yr15-	Fhb1-	1BL.1BL	Non 7OE	Ax1 or Ax2*	Glu-D1d	Pina-D1a	Pinb-D1a	Pinb-B2a	Ppo-A1a	Ppo-D1b	Zds-A1b	Lcy-B1b	Pds-B1b	Pod-A1b	Psy-A1b	Psy-D1a	Psy-B1a or b	Wx-B1a	Hap-4A-C	Hap-5D-C	H1g	GS-D1a	Hap-L	Hap-G	Hap-1	Hap-L
649	AZTEC	NA	France	NA	NA	IC	Genetic diersity&Divergence	Rht-B1a	Rht-D1a	vrn-A1	vrn-B1	vrn-D1	NA	PHS+	Sdr-B1b	Vp-1Ba,b	PHS+	Westonia type	Dreb-B1a	Lr14-	Lr34+	Lr68+	Yr15-	Fhb1-	1BL.1BL	Non 7OE	Ax1 or Ax2*	Glu-D1a	Pina-D1a	Pinb-D1b	Pinb-B2a	Ppo-A1a	Ppo-D1b	Zds-A1b	Lcy-B1a	Pds-B1a	Pod-A1a	Psy-A1b	Psy-D1a	Psy-B1c	Wx-B1a	Hap-4A-C	Hap-5D-C	H1g	GS-D1b	Hap-L	Hap-G	Hap-1	Hap-L
650	BLE DES DOMES	NA	France	NA	NA	IC	Genetic diersity&Divergence	Rht-B1a	Rht-D1a	vrn-A1	vrn-B1	vrn-D1	Ppd-D1b	PHS+	Sdr-B1b	Vp-1Bc	PHS+	Westonia type	Dreb-B1a	Lr14-	Lr34+	Lr68-	Yr15-	Fhb1-	1BL.1BL	Non 7OE	Null	Glu-D1a	Pina-D1a	Pinb-D1b	Pinb-B2a	Ppo-A1a	Ppo-D1b	Zds-A1b	Lcy-B1b	Pds-B1a	Pod-A1a	Psy-A1b	Psy-D1a	Psy-B1a or b	Wx-B1a	Hap-4A-T	Hap-5D-C	H1g	GS-D1b	Hap-L	Hap-G	others	Hap-L
651	CAPITOLE	NA	France	NA	NA	IC	Genetic diersity&Divergence	Rht-B1a	Rht-D1a	vrn-A1	vrn-B1	vrn-D1	Ppd-D1a	PHS+	Sdr-B1b	Vp-1Ba,b	PHS+	Westonia type	Dreb-B1a	Lr14+	Lr34+	Lr68+	Yr15-	Fhb1-	1BL.1BL	Non 7OE	Ax1 or Ax2*	Glu-D1a	Pina-D1a	Pinb-D1a	Pinb-B2a	Ppo-A1a	Ppo-D1b	Zds-A1b	Lcy-B1b	Pds-B1b	Pod-A1a	Psy-A1b	Psy-D1a	Psy-B1c	Wx-B1a	Hap-4A-C	Hap-5D-C	H1g	GS-D1b	Hap-L	Hap-G	Hap-1	Hap-L
652	CHAMPLEIN	NA	France	NA	NA	IC	Genetic diersity&Divergence	Rht-B1a	Rht-D1a	vrn-A1	vrn-B1	vrn-D1	Ppd-D1b	PHS+	Sdr-B1b	Vp-1Bc	PHS+	Westonia type	Dreb-B1a	Lr14+	Lr34+	Lr68-	Yr15-	Fhb1-	1BL.1BL	Non 7OE	Ax1 or Ax2*	Glu-D1a	Pina-D1a	Pinb-D1a	Pinb-B2a	Ppo-A1a	Ppo-D1b	Zds-A1b	Lcy-B1a	Pds-B1b	Pod-A1b	Psy-A1b	Psy-D1a	Psy-B1a or b	Wx-B1a	Hap-4A-C	Hap-5D-C	H1g	GS-D1b	Hap-L	Hap-G	Hap-1	Hap-L
653	ELITE LEPEUPLE	NA	France	NA	NA	IC	Genetic diersity&Divergence	Rht-B1a	Rht-D1a	Vrn-A1a	vrn-B1	vrn-D1	Ppd-D1b	PHS+	Sdr-B1b	Vp-1Ba,b	PHS+	Westonia type	Dreb-B1a	Lr14+	Lr34+	Lr68-	Yr15-	Fhb1-	1BL.1BL	Non 7OE	Null	Glu-D1a	Pina-D1a	Pinb-D1a	Pinb-B2a	Ppo-A1a	Ppo-D1b	Zds-A1b	Lcy-B1b	Pds-B1a	Pod-A1a	Psy-A1b	Psy-D1a	Psy-B1a or b	Wx-B1a	Hap-4A-C	Hap-5D-C	H1g	GS-D1b	Hap-L	Hap-G	Hap-1	Hap-L
654	ETOILE DE_CHOISY	NA	France	NA	NA	IC	Genetic diersity&Divergence	Rht-B1a	Rht-D1a	vrn-A1	vrn-B1	vrn-D1	Ppd-D1a	PHS+	Sdr-B1b	Vp-1Ba,b	PHS+	Kauz type	Dreb-B1a	Lr14+	Lr34+	Lr68+	Yr15-	Fhb1-	1BL.1BL	Non 7OE	Ax1 or Ax2*	Glu-D1a	Pina-D1a	Pinb-D1a	Pinb-B2a	Ppo-A1b	Ppo-D1b	Zds-A1b	Heterozygous	Pds-B1a	Pod-A1a	Psy-A1b	Psy-D1a	Psy-B1c	Wx-B1a	Heterozygous	Hap-5D-C	H1g	GS-D1a	Hap-L	Hap-G	Hap-1	Hap-L
655	EUREKA	NA	France	NA	NA	IC	Genetic diersity&Divergence	Rht-B1b	Rht-D1a	vrn-A1	vrn-B1	vrn-D1	Ppd-D1a	PHS+	Sdr-B1b	Vp-1Ba,b	PHS+	Kauz type	Dreb-B1a	Lr14-	Lr34+	Lr68-	Yr15-	Fhb1-	1BL.1BL	Non 7OE	Ax1 or Ax2*	Glu-D1a	Pina-D1a	Pinb-D1b	Pinb-B2a	Ppo-A1a	Ppo-D1b	Zds-A1b	Lcy-B1a	Pds-B1a	Pod-A1a	Psy-A1b	Psy-D1a	Psy-B1a or b	Wx-B1a	Hap-4A-C	Hap-5D-C	H1g	GS-D1a	Hap-L	Hap-G	Hap-1	Hap-L
656	FLORENCE_AURORE	NA	France	NA	NA	IC	Genetic diersity&Divergence	Rht-B1a	Rht-D1a	Vrn-A1a	vrn-B1	Vrn-D1a	Ppd-D1b	PHS-	Sdr-B1b	Vp-1Bc	PHS+	Kauz type	Dreb-B1a	Lr14+	Lr34+	Lr68-	Yr15-	Fhb1-	1BL.1BL	Non 7OE	Null	Glu-D1d	Pina-D1b	Pinb-D1a	Pinb-B2b	Ppo-A1a	Ppo-D1b	Zds-A1b	Lcy-B1b	Pds-B1a	Pod-A1b	Psy-A1b	Psy-D1a	Psy-B1a or b	Wx-B1a	Hap-4A-C	Hap-5D-C	H1g	GS-D1a	Hap-L	Hap-G	Hap-1	Hap-L
657	GOYA	NA	France	NA	NA	IC	Genetic diersity&Divergence	Rht-B1a	Rht-D1a	vrn-A1	vrn-B1	vrn-D1	Ppd-D1a	PHS+	Sdr-B1b	Vp-1Ba,b	PHS+	Westonia type	Dreb-B1a	Lr14-	Lr34+	Lr68-	Yr15-	Fhb1-	1BL.1BL	Non 7OE	Ax1 or Ax2*	Glu-D1d	Pina-D1a	Pinb-D1b	Pinb-B2a	Ppo-A1b	Ppo-D1b	Zds-A1a	Lcy-B1b	Pds-B1a	Pod-A1a	Psy-A1b	Psy-D1a	Psy-B1a or b	Wx-B1a	Hap-4A-C	Hap-5D-C	H1g	GS-D1a	Hap-L	Hap-G	others	Hap-L
658	HYBRIDE_DE_BERSEE	NA	France	NA	NA	IC	Genetic diersity&Divergence	Rht-B1a	Rht-D1a	vrn-A1	vrn-B1	vrn-D1	Ppd-D1b	PHS+	Sdr-B1b	Vp-1Ba,b	PHS+	Westonia type	Dreb-B1a	Lr14+	Lr34+	Lr68-	Yr15-	Fhb1-	1BL.1BL	Non 7OE	Null	Glu-D1a	Pina-D1a	Pinb-D1a	Pinb-B2a	Ppo-A1a	Ppo-D1b	Zds-A1b	Lcy-B1b	Pds-B1a	Pod-A1a	Psy-A1b	Psy-D1a	Psy-B1a or b	Wx-B1a	Hap-4A-C	Hap-5D-C	H1g	GS-D1b	Hap-L	Hap-G	Hap-1	Hap-L
659	HYBRIDE_DE_LA_PAIX	NA	France	NA	NA	IC	Genetic diersity&Divergence	Rht-B1a	Rht-D1a	vrn-A1	vrn-B1	vrn-D1	Ppd-D1b	PHS+	Sdr-B1b	Vp-1Ba,b	PHS+	Westonia type	Dreb-B1a	Lr14+	Lr34+	Lr68-	Yr15-	Fhb1-	1BL.1BL	7OE	Ax1 or Ax2*	Glu-D1a	Pina-D1a	Pinb-D1a	Pinb-B2a	Ppo-A1a	Ppo-D1b	Zds-A1b	Lcy-B1a	Pds-B1b	Pod-A1a	Psy-A1b	Psy-D1a	Psy-B1a or b	Wx-B1a	Hap-4A-C	Hap-5D-C	H1g	GS-D1b	Hap-L	Hap-G	Hap-1	Hap-L
660	HYBRIDE_DU_TRESOR	NA	France	NA	NA	IC	Genetic diersity&Divergence	Rht-B1a	Rht-D1a	vrn-A1	vrn-B1	vrn-D1	Ppd-D1b	PHS-	Sdr-B1b	Vp-1Ba,b	PHS+	Westonia type	Dreb-B1a	Lr14+	Lr34+	Lr68-	Yr15-	Fhb1-	1BL.1BL	Non 7OE	Ax1 or Ax2*	Glu-D1a	Pina-D1a	Pinb-D1a	Pinb-B2a	Ppo-A1a	Ppo-D1b	Zds-A1b	Lcy-B1b	Pds-B1b	Pod-A1a	Psy-A1b	Psy-D1a	Psy-B1a or b	Wx-B1a	Hap-4A-C	Hap-5D-C	H1g	GS-D1b	Hap-L	Hap-G	Hap-1	Hap-L
661	ISENGRAIN	NA	France	NA	NA	IC	Genetic diersity&Divergence	Rht-B1b	Rht-D1a	vrn-A1	vrn-B1	vrn-D1	Ppd-D1a	PHS+	Sdr-B1b	Vp-1Bc	PHS+	Westonia type	Dreb-B1b	Lr14-	Lr34+	Lr68-	Yr15-	Fhb1-	1BL.1BL	Non 7OE	Ax1 or Ax2*	Glu-D1d	Pina-D1a	Pinb-D1a	Pinb-B2a	Ppo-A1a	Ppo-D1a	Zds-A1b	Lcy-B1b	Pds-B1a	Pod-A1a	Psy-A1b	Psy-D1a	Psy-B1a or b	Wx-B1a	NA	Hap-5D-C	H1g	GS-D1a	Hap-L	Hap-G	Hap-1	Hap-H
662	JAPHET	NA	France	NA	NA	IC	Genetic diersity&Divergence	Rht-B1a	Rht-D1a	vrn-A1	vrn-B1	vrn-D1	Ppd-D1b	PHS+	Sdr-B1b	Vp-1Ba,b	PHS+	Westonia type	Dreb-B1a	Lr14+	Lr34+	Lr68-	Yr15-	Fhb1-	1BL.1BL	7OE	Null	Heterozygous	Pina-D1a	Pinb-D1a	Pinb-B2a	Ppo-A1a	Ppo-D1b	Zds-A1b	Lcy-B1a	Heterozygous	Pod-A1a	Psy-A1b	Psy-D1a	Psy-B1a or b	Wx-B1a	Hap-4A-C	Hap-5D-C	H1g	Heterozygous	Hap-L	Hap-G	Hap-1	Hap-L
663	MAGALI BLONDEAU	NA	France	NA	NA	IC	Genetic diersity&Divergence	Rht-B1a	Rht-D1a	vrn-A1	vrn-B1	vrn-D1	Ppd-D1b	PHS-	Sdr-B1b	Vp-1Ba,b	PHS+	Westonia type	Dreb-B1a	Lr14+	Lr34+	Lr68-	Yr15-	Fhb1-	1BL.1BL	Non 7OE	Ax1 or Ax2*	Glu-D1a	Pina-D1a	Pinb-D1a	Pinb-B2a	Ppo-A1a	Ppo-D1b	Zds-A1b	Lcy-B1a	Pds-B1a	Pod-A1b	Psy-A1b	Psy-D1g	Psy-B1a or b	Wx-B1a	Hap-4A-C	Hap-5D-C	H1g	GS-D1b	Hap-L	Hap-G	Hap-1	Hap-L
664	MARNE DESPREZ	NA	France	NA	NA	IC	Genetic diersity&Divergence	Rht-B1a	Rht-D1a	vrn-A1	vrn-B1	vrn-D1	Ppd-D1b	PHS+	Sdr-B1b	Vp-1Ba,b	PHS+	Westonia type	Dreb-B1a	Lr14+	Lr34+	Lr68+	Yr15-	Fhb1-	1BL.1BL	7OE	Null	Glu-D1a	Pina-D1a	Pinb-D1a	Pinb-B2a	Ppo-A1a	Ppo-D1b	Zds-A1b	Lcy-B1a	Pds-B1b	Pod-A1a	Psy-A1b	Psy-D1a	Psy-B1c	Wx-B1a	Hap-4A-C	Hap-5D-C	H1g	GS-D1b	Hap-L	Hap-G	others	Hap-L
665	MELBOR	NA	France	NA	NA	IC	Genetic diersity&Divergence	Rht-B1a	Rht-D1a	Vrn-A1a	vrn-B1	vrn-D1	Ppd-D1b	PHS+	Sdr-B1b	Vp-1Ba,b	PHS+	Westonia type	Dreb-B1a	Lr14-	Lr34+	Lr68-	Yr15-	Fhb1-	1BL.1BL	Non 7OE	Ax1 or Ax2*	Glu-D1a	Pina-D1a	Pinb-D1a	Pinb-B2a	Ppo-A1a	Ppo-D1b	Zds-A1b	Lcy-B1a	Pds-B1a	Pod-A1a	Psy-A1b	Psy-D1a	Psy-B1a or b	Wx-B1a	Hap-4A-C	Hap-5D-C	H1g	GS-D1b	Hap-L	Hap-G	others	Hap-H
666	NORD-DESPREZ	NA	France	NA	NA	IC	Genetic diersity&Divergence	Rht-B1a	Rht-D1a	vrn-A1	vrn-B1	vrn-D1	Ppd-D1b	PHS+	Sdr-B1b	Vp-1Ba,b	PHS+	Westonia type	Dreb-B1a	Lr14+	Lr34+	Lr68-	Yr15-	Fhb1-	1BL.1BL	7OE	Ax1 or Ax2*	Glu-D1a	Pina-D1a	Pinb-D1a	Pinb-B2a	Ppo-A1a	Ppo-D1b	Zds-A1b	Lcy-B1b	Pds-B1a	Pod-A1a	Psy-A1b	Psy-D1a	Psy-B1a or b	Wx-B1a	Hap-4A-C	Hap-5D-C	H1g	GS-D1b	Hap-L	Hap-G	Hap-1	Hap-L
667	PANIFOR	NA	France	NA	NA	IC	Genetic diersity&Divergence	Rht-B1a	Rht-D1b	Vrn-A1a	vrn-B1	Heterozygous	Ppd-D1a	PHS-	Sdr-B1a	Vp-1Bc	PHS+	Kauz type	Dreb-B1b	Lr14+	Lr34+	Lr68-	Yr15-	Fhb1-	1BL.1BL	Non 7OE	Ax1 or Ax2*	Glu-D1d	Pina-D1a	Pinb-D1a	Pinb-B2a	Ppo-A1a	Ppo-D1b	Zds-A1b	Lcy-B1b	Pds-B1a	Pod-A1a	Psy-A1b	Psy-D1a	Psy-B1a or b	Wx-B1a	Hap-4A-C	Hap-5D-C	H1g	GS-D1a	Hap-L	Hap-A	Hap-1	Hap-L
668	SOISSONS	NA	France	NA	NA	IC	Genetic diersity&Divergence	Rht-B1b	Rht-D1a	vrn-A1	vrn-B1	vrn-D1	Ppd-D1a	PHS+	Sdr-B1b	Vp-1Bc	PHS+	Westonia type	Dreb-B1b	Lr14-	Lr34+	Lr68-	Yr15-	Fhb1-	1BL.1BL	Non 7OE	Null	Glu-D1d	Pina-D1a	Pinb-D1a	Pinb-B2a	Ppo-A1a	Ppo-D1a	Zds-A1b	Lcy-B1b	Pds-B1b	Pod-A1a	Psy-A1b	Psy-D1a	Psy-B1a or b	Wx-B1a	Hap-4A-C	Hap-5D-C	H1g	GS-D1a	Hap-L	Hap-G	Hap-1	Hap-H
669	TADEPI	NA	France	NA	NA	IC	Genetic diersity&Divergence	Rht-B1a	Rht-D1a	Vrn-A1a	vrn-B1	vrn-D1	Ppd-D1b	PHS+	Sdr-B1b	Vp-1Ba,b	PHS+	Kauz type	Dreb-B1a	Lr14+	Lr34+	Lr68-	Yr15-	Fhb1-	1BL.1BL	Non 7OE	Ax1 or Ax2*	Glu-D1a	Pina-D1a	Pinb-D1a	Pinb-B2a	Ppo-A1a	Ppo-D1a	Zds-A1b	Lcy-B1b	Pds-B1b	Pod-A1a	Psy-A1b	Psy-D1a	Psy-B1a or b	Wx-B1a	Hap-4A-C	Hap-5D-C	H1g	GS-D1b	Hap-L	Hap-G	Hap-1	Hap-L
670	VILMORIN 53	NA	France	NA	NA	IC	Genetic diersity&Divergence	Rht-B1a	Rht-D1a	vrn-A1	vrn-B1	vrn-D1	Ppd-D1b	PHS+	Sdr-B1b	Vp-1Ba,b	PHS+	Westonia type	Dreb-B1a	Lr14+	Lr34+	Lr68-	Yr15-	Fhb1-	1BL.1BL	Non 7OE	Ax1 or Ax2*	Glu-D1a	Pina-D1a	Pinb-D1a	Pinb-B2a	Ppo-A1a	Ppo-D1b	Zds-A1b	Lcy-B1a	Pds-B1a	Pod-A1a	Psy-A1b	Psy-D1a	Psy-B1a or b	Wx-B1a	Hap-4A-C	Hap-5D-C	H1g	GS-D1b	Hap-L	Hap-G	Hap-1	Hap-L
671	VILMORIN23	NA	France	NA	NA	IC	Genetic diersity&Divergence	NA	Rht-D1a	vrn-A1	vrn-B1	vrn-D1	Ppd-D1b	PHS+	Sdr-B1b	Vp-1Ba,b	PHS+	Westonia type	Dreb-B1a	Lr14+	Lr34+	Lr68-	Yr15-	Fhb1-	1BL.1BL	7OE	Ax1 or Ax2*	Glu-D1a	Pina-D1a	Pinb-D1a	Pinb-B2a	Ppo-A1a	Ppo-D1b	Zds-A1b	Lcy-B1a	Pds-B1a	Pod-A1a	Psy-A1b	Psy-D1a	Psy-B1a or b	Wx-B1a	Hap-4A-C	Hap-5D-C	H1g	GS-D1b	Hap-L	Hap-G	others	Hap-L
672	VIRTUOSE	NA	France	NA	NA	IC	Genetic diersity&Divergence	Rht-B1b	Rht-D1a	vrn-A1	vrn-B1	vrn-D1	Ppd-D1b	PHS+	Sdr-B1b	Vp-1Ba,b	PHS+	Westonia type	Dreb-B1a	Lr14+	NA	Lr68-	Yr15-	Fhb1-	1BL.1BL	Non 7OE	Null	Glu-D1a	Pina-D1a	Pinb-D1a	Pinb-B2a	Ppo-A1a	Ppo-D1b	Zds-A1a	Lcy-B1b	Pds-B1a	Pod-A1a	Psy-A1b	Psy-D1g	Psy-B1a or b	Wx-B1a	Hap-4A-C	Hap-5D-C	H1g	GS-D1b	Hap-L	Hap-G	others	Hap-L
673	YGA_BLONDEAU	NA	France	NA	NA	IC	Genetic diersity&Divergence	Rht-B1a	Rht-D1a	vrn-A1	vrn-B1	NA	Ppd-D1b	PHS+	Sdr-B1b	Vp-1Bc	PHS+	Westonia type	Dreb-B1a	Lr14+	Lr34+	Lr68-	Yr15-	Fhb1-	1BL.1BL	Non 7OE	Ax1 or Ax2*	Glu-D1a	Pina-D1a	Pinb-D1a	Pinb-B2a	Ppo-A1a	Ppo-D1b	Heterozygous	Lcy-B1a	Pds-B1b	NA	Psy-A1b	Psy-D1a	Psy-B1a or b	Wx-B1a	Hap-4A-C	Hap-5D-C	NA	GS-D1b	NA	Hap-G	NA	Hap-L
674	Banner	NA	England	NA	NA	IC	Genetic diersity&Divergence	Rht-B1a	Rht-D1a	vrn-A1	vrn-B1	vrn-D1	Ppd-D1b	PHS+	Sdr-B1b	Vp-1Ba,b	PHS+	Westonia type	Dreb-B1a	Lr14-	Lr34+	Lr68-	Yr15-	Fhb1-	1BL.1RS	Non 7OE	Ax1 or Ax2*	Glu-D1a	Pina-D1a	Pinb-D1a	Pinb-B2a	Ppo-A1a	Ppo-D1b	Zds-A1b	Lcy-B1b	Pds-B1a	Pod-A1a	Psy-A1b	Psy-D1a	Psy-B1a or b	Wx-B1a	Hap-4A-C	Hap-5D-C	H1g	GS-D1b	Hap-L	Hap-G	Hap-1	Hap-L
675	BARON	NA	England	NA	NA	IC	Genetic diersity&Divergence	Rht-B1a	Rht-D1a	vrn-A1	vrn-B1	vrn-D1	Ppd-D1b	PHS+	Sdr-B1b	Vp-1Bc	PHS+	Westonia type	Dreb-B1a	Lr14+	Lr34+	Lr68-	Yr15-	Fhb1-	1BL.1RS	Non 7OE	Null	Glu-D1a	Pina-D1a	Pinb-D1a	Pinb-B2a	Ppo-A1a	Ppo-D1b	Zds-A1a	Lcy-B1a	Pds-B1a	Pod-A1b	Psy-A1b	Psy-D1a	Psy-B1a or b	Wx-B1a	Hap-4A-C	Hap-5D-C	H1g	GS-D1b	Hap-L	Hap-G	Hap-1	Hap-L
676	BENEFACTOR	NA	England	NA	NA	IC	Genetic diersity&Divergence	Rht-B1a	Rht-D1a	vrn-A1	vrn-B1	vrn-D1	Ppd-D1b	PHS+	Sdr-B1b	Vp-1Ba,b	PHS+	Westonia type	Dreb-B1b	Lr14+	Lr34+	Lr68-	Yr15-	Fhb1-	1BL.1BL	7OE	Null	Glu-D1a	Pina-D1a	Pinb-D1a	Pinb-B2a	Ppo-A1b	Ppo-D1a	Zds-A1b	Lcy-B1b	Pds-B1a	Pod-A1a	Psy-A1b	Psy-D1a	Psy-B1a or b	Wx-B1a	Hap-4A-C	Hap-5D-C	H1g	GS-D1a	Hap-L	Hap-G	others	Hap-H
677	BRANDO	NA	England	NA	NA	IC	Genetic diersity&Divergence	Rht-B1a	Rht-D1b	vrn-A1	vrn-B1	vrn-D1	Ppd-D1b	PHS+	Sdr-B1b	Vp-1Ba,b	PHS+	Westonia type	Dreb-B1a	Lr14+	Lr34+	Lr68+	Yr15-	Fhb1-	1BL.1BL	Non 7OE	Ax1 or Ax2*	Glu-D1d	Pina-D1a	Pinb-D1a	Pinb-B2a	Ppo-A1a	Ppo-D1b	Zds-A1b	Lcy-B1b	Pds-B1a	Pod-A1a	Psy-A1b	Psy-D1g	Psy-B1c	Wx-B1a	Hap-4A-C	Hap-5D-C	H1g	GS-D1b	Hap-L	Hap-G	Hap-1	Hap-L
678	BRIGADIER	NA	England	NA	NA	IC	Genetic diersity&Divergence	Rht-B1a	Rht-D1b	vrn-A1	vrn-B1	vrn-D1	Ppd-D1b	PHS+	Sdr-B1b	Vp-1Ba,b	PHS+	Westonia type	Dreb-B1a	Lr14+	Lr34+	Lr68-	Yr15-	Fhb1-	1BL.1RS	Non 7OE	Ax1 or Ax2*	Glu-D1a	Pina-D1a	Pinb-D1a	Pinb-B2a	Ppo-A1a	Ppo-D1b	Zds-A1b	Lcy-B1b	Pds-B1a	Pod-A1a	Psy-A1b	Psy-D1a	Psy-B1a or b	Wx-B1a	Hap-4A-C	Hap-5D-C	H1g	GS-D1b	Hap-L	Hap-G	Hap-1	Hap-L
679	Brock	NA	England	NA	NA	IC	Genetic diersity&Divergence	Rht-B1a	Rht-D1b	vrn-A1	vrn-B1	vrn-D1	Ppd-D1b	PHS+	Sdr-B1b	Vp-1Bc	PHS+	Westonia type	Dreb-B1a	Lr14+	Lr34+	Lr68+	Yr15-	Fhb1-	1BL.1BL	7OE	Ax1 or Ax2*	Glu-D1a	Pina-D1a	Pinb-D1a	Pinb-B2a	Ppo-A1a	Ppo-D1b	Zds-A1b	Lcy-B1a	Pds-B1b	Pod-A1b	Psy-A1b	Psy-D1a	Psy-B1c	Wx-B1a	Hap-4A-C	Hap-5D-C	H1g	GS-D1b	Hap-L	Hap-A	Hap-1	Hap-L
680	GOLDENTROP	NA	England	NA	NA	IC	Genetic diersity&Divergence	Rht-B1a	Rht-D1a	vrn-A1	vrn-B1	vrn-D1	Ppd-D1b	PHS+	Sdr-B1b	Vp-1Bc	PHS+	Westonia type	Dreb-B1a	Lr14+	Lr34+	Lr68-	Yr15-	Fhb1-	1BL.1BL	Non 7OE	Ax1 or Ax2*	Glu-D1a	Pina-D1a	Pinb-D1a	Pinb-B2b	Ppo-A1a	Ppo-D1b	Zds-A1b	Lcy-B1a	Pds-B1a	Pod-A1b	Psy-A1b	Psy-D1a	Psy-B1a or b	Wx-B1a	Hap-4A-T	Hap-5D-C	H1g	GS-D1b	Hap-L	Hap-G	Hap-1	Hap-L
681	HICKLING	NA	England	NA	NA	IC	Genetic diersity&Divergence	Rht-B1a	Rht-D1a	vrn-A1	vrn-B1	vrn-D1	Ppd-D1b	PHS+	Sdr-B1b	Vp-1Ba,b	PHS+	Westonia type	Dreb-B1a	Lr14+	Lr34+	Lr68-	Yr15-	Fhb1-	1BL.1BL	Non 7OE	Ax1 or Ax2*	Glu-D1a	Pina-D1a	Pinb-D1a	Pinb-B2a	Ppo-A1a	Ppo-D1b	Zds-A1b	Lcy-B1a	Pds-B1a	Pod-A1a	Psy-A1b	Psy-D1a	Psy-B1a or b	Wx-B1a	Hap-4A-C	Hap-5D-C	H1g	GS-D1b	Hap-L	Hap-G	Hap-1	Hap-L
682	HICKLING BLANC DE MARS	NA	England	NA	NA	IC	Genetic diersity&Divergence	Rht-B1a	Rht-D1a	Vrn-A1a	vrn-B1	vrn-D1	Ppd-D1b	PHS+	Sdr-B1b	Vp-1Bc	PHS+	Westonia type	Dreb-B1a	Lr14-	Lr34+	Lr68+	Yr15-	Fhb1-	1BL.1BL	7OE	Ax1 or Ax2*	Glu-D1a	Pina-D1a	Pinb-D1a	Pinb-B2a	Ppo-A1a	Ppo-D1b	Zds-A1b	Lcy-B1b	Pds-B1a	Pod-A1a	Psy-A1b	Psy-D1a	Psy-B1a or b	Wx-B1a	Hap-4A-C	Hap-5D-C	H1g	GS-D1b	Hap-L	Hap-G	Hap-1	Hap-L
683	MALACCA	NA	England	NA	NA	IC	Genetic diersity&Divergence	Rht-B1a	Rht-D1b	vrn-A1	vrn-B1	vrn-D1	Ppd-D1b	PHS+	Sdr-B1b	Vp-1Ba,b	PHS+	Westonia type	Dreb-B1a	Lr14+	Lr34+	Lr68+	Yr15-	Fhb1-	1BL.1BL	Non 7OE	Ax1 or Ax2*	Glu-D1a	Pina-D1a	Pinb-D1a	Pinb-B2a	Ppo-A1a	Ppo-D1b	Zds-A1b	Lcy-B1b	Pds-B1a	Pod-A1a	Psy-A1b	Psy-D1a	Psy-B1c	Wx-B1a	Hap-4A-C	Hap-5D-C	H1g	GS-D1b	Hap-L	Hap-A	Hap-1	Hap-L
684	Maris Beacon	NA	England	NA	NA	IC	Genetic diersity&Divergence	Rht-B1a	Rht-D1a	vrn-A1	vrn-B1	vrn-D1	Ppd-D1b	PHS+	Sdr-B1b	Vp-1Ba,b	PHS+	Westonia type	Dreb-B1a	Lr14+	Lr34+	Lr68-	Yr15-	Fhb1-	1BL.1RS	Non 7OE	Ax1 or Ax2*	Glu-D1a	Pina-D1a	Pinb-D1a	Pinb-B2a	Ppo-A1b	Ppo-D1b	Zds-A1b	Lcy-B1b	Pds-B1a	Pod-A1b	Psy-A1b	Psy-D1a	Psy-B1a or b	Wx-B1a	NA	Hap-5D-C	H1g	GS-D1b	Hap-L	Hap-G	Hap-1	Hap-L
685	Maris Bilbo	NA	England	NA	NA	IC	Genetic diersity&Divergence	Rht-B1a	Rht-D1a	vrn-A1	vrn-B1	vrn-D1	Ppd-D1a	PHS+	Sdr-B1b	Vp-1Ba,b	PHS+	Westonia type	Dreb-B1a	Lr14+	Lr34+	Lr68+	Yr15-	Fhb1-	1BL.1BL	Non 7OE	Ax1 or Ax2*	Glu-D1a	Pina-D1a	Pinb-D1a	Pinb-B2a	Ppo-A1a	Ppo-D1b	Zds-A1b	Lcy-B1b	Pds-B1b	Pod-A1a	Psy-A1b	Psy-D1a	Psy-B1c	Wx-B1a	Hap-4A-C	Hap-5D-C	H1g	GS-D1b	Hap-L	Hap-G	Hap-1	Hap-L
686	Maris Nimrod	NA	England	NA	NA	IC	Genetic diersity&Divergence	Rht-B1a	Rht-D1a	vrn-A1	vrn-B1	vrn-D1	Ppd-D1b	PHS+	Sdr-B1b	Vp-1Ba,b	PHS+	Westonia type	Dreb-B1b	Lr14+	Lr34+	Lr68-	Yr15-	Fhb1-	1BL.1BL	Non 7OE	Ax1 or Ax2*	Glu-D1a	Pina-D1a	Pinb-D1a	Pinb-B2a	Ppo-A1a	Ppo-D1b	Zds-A1b	Lcy-B1b	Pds-B1a	Pod-A1b	Psy-A1b	Psy-D1a	Psy-B1a or b	Wx-B1a	Hap-4A-T	Hap-5D-C	H1g	GS-D1b	Hap-L	Hap-G	Hap-1	Hap-L
687	MARKET	NA	England	NA	NA	IC	Genetic diersity&Divergence	Rht-B1a	Rht-D1a	vrn-A1	vrn-B1	vrn-D1	Ppd-D1b	PHS+	Sdr-B1b	Vp-1Ba,b	PHS+	Westonia type	Dreb-B1a	Lr14+	Lr34+	Lr68-	Yr15-	Fhb1-	1BL.1BL	Non 7OE	Ax1 or Ax2*	Glu-D1a	Pina-D1a	Pinb-D1a	Pinb-B2a	Ppo-A1b	Ppo-D1b	Zds-A1b	Lcy-B1b	Pds-B1a	Pod-A1b	Psy-A1b	Psy-D1a	Psy-B1a or b	Wx-B1a	Hap-4A-T	Hap-5D-C	H1g	GS-D1b	Hap-L	Hap-G	Hap-1	Hap-L
688	Norman	NA	England	NA	NA	IC	Genetic diersity&Divergence	Rht-B1a	Rht-D1b	vrn-A1	vrn-B1	vrn-D1	Ppd-D1b	PHS+	Sdr-B1b	Vp-1Ba,b	PHS+	Westonia type	Dreb-B1a	Lr14+	Lr34+	Lr68-	Yr15-	Fhb1-	1BL.1BL	Non 7OE	Ax1 or Ax2*	Glu-D1a	Pina-D1a	Pinb-D1a	Pinb-B2a	Ppo-A1a	Ppo-D1b	Zds-A1b	Lcy-B1b	Pds-B1a	Pod-A1a	Psy-A1b	Psy-D1a	Psy-B1a or b	Wx-B1a	Hap-4A-C	Hap-5D-C	H1g	GS-D1b	Hap-L	Hap-G	Hap-1	Hap-L
689	SCHIREFF_SQUAREHEAD	NA	England	NA	NA	IC	Genetic diersity&Divergence	Rht-B1a	Rht-D1a	vrn-A1	vrn-B1	vrn-D1	Ppd-D1b	PHS+	Sdr-B1b	Vp-1Ba,b	PHS+	Westonia type	Dreb-B1a	Lr14+	Lr34+	Lr68-	Yr15-	Fhb1-	1BL.1BL	Non 7OE	Null	Glu-D1a	Pina-D1a	Pinb-D1a	Pinb-B2a	Ppo-A1a	Ppo-D1b	Zds-A1b	Lcy-B1b	Pds-B1b	Pod-A1b	Psy-A1b	Psy-D1a	Psy-B1a or b	Wx-B1a	Hap-4A-C	Hap-5D-C	H1g	GS-D1a	Hap-L	Hap-G	Hap-1	Hap-L
690	SHAMROCK	NA	England	NA	NA	IC	Genetic diersity&Divergence	Rht-B1a	Rht-D1b	vrn-A1	vrn-B1	vrn-D1	Ppd-D1b	PHS+	Sdr-B1b	Vp-1Ba,b	PHS+	Westonia type	Dreb-B1a	Lr14+	Lr34+	Lr68+	Yr15-	Fhb1-	1BL.1BL	Non 7OE	Ax1 or Ax2*	Glu-D1d	Pina-D1a	Pinb-D1b	Pinb-B2a	Ppo-A1a	Ppo-D1b	Zds-A1b	Lcy-B1b	Pds-B1b	Pod-A1b	Psy-A1b	Psy-D1a	Psy-B1c	Wx-B1a	Hap-4A-C	Hap-5D-C	H1c	GS-D1b	Hap-H	Hap-G	Hap-1	Hap-L
691	SHANGO	NA	England	NA	NA	IC	Genetic diersity&Divergence	Rht-B1a	Rht-D1b	vrn-A1	vrn-B1	vrn-D1	Ppd-D1b	PHS+	Sdr-B1b	Vp-1Ba,b	PHS+	Westonia type	Dreb-B1a	Lr14+	Lr34+	Lr68-	Yr15-	Fhb1-	1BL.1BL	Non 7OE	Ax1 or Ax2*	Glu-D1d	Pina-D1a	Pinb-D1a	Pinb-B2a	Ppo-A1a	Ppo-D1b	Heterozygous	Lcy-B1b	Pds-B1a	Heterozygous	Psy-A1b	Psy-D1a	Psy-B1a or b	Wx-B1a	Hap-4A-C	Hap-5D-C	H1g	GS-D1b	Hap-L	Hap-G	Hap-1	Hap-L
692	SHIREFF-BLANC-BARBU	NA	England	NA	NA	IC	Genetic diersity&Divergence	Rht-B1a	Rht-D1a	Vrn-A1a	vrn-B1	vrn-D1	Ppd-D1b	PHS+	Sdr-B1b	Vp-1Ba,b	PHS+	Westonia type	Dreb-B1a	Lr14+	Lr34+	Lr68-	Yr15-	Fhb1-	1BL.1BL	Non 7OE	Null	Glu-D1a	Pina-D1a	Pinb-D1a	Pinb-B2a	Ppo-A1a	Ppo-D1a	Zds-A1b	Lcy-B1b	Pds-B1b	Pod-A1b	Psy-A1b	Psy-D1g	Psy-B1a or b	Wx-B1a	Hap-4A-C	Hap-5D-C	H1g	GS-D1a	Hap-L	Hap-G	Hap-1	Hap-L
693	TORFIDA	NA	England	NA	NA	IC	Genetic diersity&Divergence	Rht-B1a	Rht-D1b	vrn-A1	vrn-B1	vrn-D1	Ppd-D1b	PHS+	Sdr-B1b	Vp-1Bc	PHS+	Westonia type	Dreb-B1a	Lr14+	Lr34+	Lr68+	Yr15-	Fhb1-	1BL.1BL	Non 7OE	Null	Glu-D1d	Pina-D1a	Pinb-D1a	Pinb-B2a	Ppo-A1a	Ppo-D1b	Zds-A1b	Lcy-B1b	Pds-B1b	Pod-A1b	Psy-A1b	Psy-D1a	Psy-B1c	Wx-B1a	Hap-4A-T	Hap-5D-C	H1g	GS-D1b	Hap-L	Hap-G	Hap-1	Hap-L
694	VICTOR	NA	England	NA	NA	IC	Genetic diersity&Divergence	Rht-B1a	Rht-D1a	vrn-A1	vrn-B1	vrn-D1	Ppd-D1b	PHS+	Sdr-B1b	Vp-1Ba,b	PHS+	Westonia type	Dreb-B1a	Lr14-	Lr34+	Lr68+	Yr15-	Fhb1-	1BL.1BL	7OE	Null	Glu-D1a	Pina-D1a	Pinb-D1a	Pinb-B2a	NA	Ppo-D1b	Zds-A1b	Lcy-B1a	Pds-B1b	Pod-A1a	Psy-A1b	Psy-D1a	Psy-B1c	Wx-B1a	Hap-4A-C	Hap-5D-C	H1g	GS-D1b	Hap-L	Hap-G	Hap-1	Hap-L
695	Virtue	NA	England	NA	NA	IC	Genetic diersity&Divergence	Rht-B1a	Rht-D1b	vrn-A1	vrn-B1	vrn-D1	Ppd-D1b	PHS+	Sdr-B1b	Vp-1Ba,b	PHS+	Westonia type	Dreb-B1a	Lr14+	Lr34+	Lr68-	Yr15-	Fhb1-	1BL.1BL	Non 7OE	Ax1 or Ax2*	Glu-D1a	Pina-D1a	Pinb-D1a	Pinb-B2a	Ppo-A1a	Ppo-D1b	Zds-A1b	Lcy-B1b	Pds-B1a	Pod-A1b	Psy-A1b	Psy-D1a	Psy-B1a or b	Wx-B1a	Hap-4A-T	Hap-5D-C	H1g	GS-D1b	Hap-L	Hap-G	Hap-1	Hap-L
696	ALFOLD	NA	Hungary	NA	NA	IC	Genetic diersity&Divergence	Rht-B1a	Rht-D1a	vrn-A1	vrn-B1	vrn-D1	NA	PHS-	Sdr-B1a	Vp-1Bc	PHS+	Kauz type	Dreb-B1b	Lr14-	Lr34-	Lr68-	Yr15-	Fhb1-	1BL.1BL	Non 7OE	Null	Glu-D1d	Pina-D1a	Pinb-D1b	Pinb-B2a	Ppo-A1b	Ppo-D1b	Zds-A1b	Lcy-B1b	Pds-B1a	Pod-A1a	Psy-A1b	Psy-D1a	Psy-B1a or b	Wx-B1a	Hap-4A-T	Hap-5D-C	H1g	GS-D1a	Hap-L	Hap-G	others	Hap-H
697	Banatka	NA	Hungary	NA	NA	IC	Genetic diersity&Divergence	Rht-B1a	Rht-D1a	vrn-A1	vrn-B1	vrn-D1	Ppd-D1b	PHS+	Sdr-B1b	Vp-1Bc	PHS+	Westonia type	Dreb-B1b	Lr14-	Lr34+	Lr68-	Yr15-	Fhb1-	1BL.1BL	Non 7OE	Ax1 or Ax2*	Glu-D1d	Pina-D1a	Pinb-D1a	Pinb-B2a	Ppo-A1a	Ppo-D1a	Zds-A1b	Lcy-B1b	Pds-B1a	Pod-A1a	Psy-A1b	Psy-D1a	Psy-B1a or b	Wx-B1a	Hap-4A-T	Hap-5D-C	H1g	GS-D1b	Hap-L	Hap-G	Hap-1	Hap-L
698	BANATKA	NA	Hungary	NA	NA	IC	Genetic diersity&Divergence	Rht-B1a	Rht-D1a	vrn-A1	vrn-B1	vrn-D1	Ppd-D1b	PHS-	Sdr-B1b	Vp-1Ba,b	PHS+	Westonia type	Dreb-B1b	Lr14-	Lr34+	Lr68+	Yr15-	Fhb1-	1BL.1BL	Non 7OE	Null	Glu-D1d	Pina-D1a	Pinb-D1a	Pinb-B2a	Ppo-A1a	Ppo-D1b	Zds-A1b	Lcy-B1b	Pds-B1a	Pod-A1a	Psy-A1b	Psy-D1a	Psy-B1a or b	Wx-B1a	Hap-4A-T	Hap-5D-C	H1g	GS-D1b	Hap-L	Hap-G	others	Hap-L
699	BETA BANKUTI	NA	Hungary	NA	NA	IC	Genetic diersity&Divergence	Rht-B1a	Rht-D1a	vrn-A1	vrn-B1	vrn-D1	Ppd-D1b	PHS-	Sdr-B1b	Vp-1Ba,b	PHS+	Kauz type	Dreb-B1b	Lr14-	Lr34+	Lr68-	Yr15-	Fhb1-	1BL.1BL	Non 7OE	Null	Glu-D1a	Pina-D1a	Pinb-D1b	Pinb-B2a	Ppo-A1b	Ppo-D1b	Zds-A1a	Lcy-B1b	Pds-B1a	Pod-A1a	Psy-A1b	Psy-D1a	Psy-B1a or b	Wx-B1a	Hap-4A-C	Hap-5D-C	H1g	GS-D1a	Hap-L	Hap-G	others	Hap-L
700	ESTERHAZY	NA	Hungary	NA	NA	IC	Genetic diersity&Divergence	Rht-B1a	Rht-D1a	vrn-A1	vrn-B1	vrn-D1	Ppd-D1b	PHS-	Sdr-B1b	Vp-1Bc	PHS+	Westonia type	Dreb-B1a	Lr14-	Lr34+	Lr68+	Yr15-	Fhb1-	1BL.1BL	Non 7OE	Ax1 or Ax2*	Glu-D1a	Pina-D1a	Pinb-D1a	Pinb-B2a	Ppo-A1a	Ppo-D1b	Zds-A1b	Lcy-B1b	Pds-B1b	Pod-A1b	Psy-A1b	Psy-D1a	Psy-B1a or b	Wx-B1a	Hap-4A-C	Hap-5D-C	H1g	GS-D1b	Hap-L	Hap-G	others	Hap-L
701	FERTODI293	NA	Hungary	NA	NA	IC	Genetic diersity&Divergence	Rht-B1a	Rht-D1a	vrn-A1	vrn-B1	vrn-D1	Ppd-D1b	PHS-	Sdr-B1b	Vp-1Ba,b	PHS+	Kauz type	Dreb-B1b	Lr14+	Lr34+	Lr68-	Yr15-	Fhb1-	1BL.1BL	Non 7OE	Null	Glu-D1a	Pina-D1a	Pinb-D1b	Pinb-B2a	Ppo-A1a	Ppo-D1b	Zds-A1b	Lcy-B1b	Pds-B1a	Pod-A1a	Psy-A1b	Psy-D1a	Psy-B1a or b	Wx-B1a	Hap-4A-T	Hap-5D-C	H1g	GS-D1a	Hap-L	Hap-G	others	Hap-L
702	GK Bank	NA	Hungary	NA	NA	IC	Genetic diersity&Divergence	Rht-B1b	Rht-D1a	vrn-A1	vrn-B1	vrn-D1	Ppd-D1b	PHS+	Sdr-B1b	Vp-1Bc	PHS+	Westonia type	Dreb-B1a	Lr14+	Lr34-	Lr68-	Yr15-	Fhb1-	1BL.1BL	Non 7OE	Null	Glu-D1a	Pina-D1a	Pinb-D1a	Pinb-B2a	Ppo-A1a	Ppo-D1b	Zds-A1b	Lcy-B1b	Pds-B1a	Pod-A1a	Psy-A1b	Psy-D1a	Psy-B1a or b	Wx-B1a	Hap-4A-C	Hap-5D-C	H1g	GS-D1a	Hap-L	Hap-G	Hap-1	Hap-L
703	GK BENCE	NA	Hungary	NA	NA	IC	Genetic diersity&Divergence	Rht-B1a	Rht-D1a	vrn-A1	NA	vrn-D1	Ppd-D1a	PHS+	Sdr-B1b	Vp-1Ba,b	PHS+	Westonia type	Dreb-B1a	Lr14+	Lr34+	Lr68+	Yr15-	Fhb1-	1BL.1BL	Non 7OE	Null	Glu-D1a	Pina-D1a	Pinb-D1a	Pinb-B2a	Ppo-A1a	Ppo-D1b	Zds-A1b	Lcy-B1b	Pds-B1a	Pod-A1a	Psy-A1b	Psy-D1a	Psy-B1a or b	Wx-B1a	Hap-4A-C	Hap-5D-C	H1g	GS-D1a	Hap-L	Hap-G	Hap-1	Hap-L
704	GK CSUROS	NA	Hungary	NA	NA	IC	Genetic diersity&Divergence	Rht-B1b	Rht-D1a	vrn-A1	vrn-B1	vrn-D1	Ppd-D1a	PHS+	Sdr-B1b	Vp-1Bc	PHS+	Kauz type	Dreb-B1b	Lr14+	Lr34+	Lr68-	Yr15-	Fhb1-	1BL.1RS	Non 7OE	Ax1 or Ax2*	Glu-D1a	Pina-D1a	Pinb-D1b	Pinb-B2a	Ppo-A1b	Ppo-D1b	Zds-A1b	Lcy-B1b	Pds-B1a	Pod-A1a	Psy-A1b	Psy-D1a	Psy-B1a or b	Wx-B1a	Hap-4A-C	Hap-5D-C	H1g	GS-D1a	Hap-L	Hap-G	others	Hap-L
705	GK Istvan	NA	Hungary	NA	NA	IC	Genetic diersity&Divergence	Rht-B1a	Rht-D1a	vrn-A1	vrn-B1	vrn-D1	Ppd-D1a	PHS-	Sdr-B1b	Vp-1Bc	PHS+	Kauz type	Dreb-B1a	Lr14-	Lr34+	Lr68-	Yr15-	Fhb1-	1BL.1BL	Non 7OE	Ax1 or Ax2*	Glu-D1d	Pina-D1a	Pinb-D1b	Pinb-B2a	Ppo-A1b	Ppo-D1b	Zds-A1b	Lcy-B1b	Pds-B1a	Pod-A1a	Psy-A1b	Psy-D1a	Psy-B1a or b	Wx-B1a	Hap-4A-C	Hap-5D-C	H1g	GS-D1a	Hap-L	Hap-A	others	Hap-L
706	GK ORZSE	NA	Hungary	NA	NA	IC	Genetic diersity&Divergence	Rht-B1b	Rht-D1a	vrn-A1	vrn-B1	vrn-D1	Ppd-D1a	PHS-	Sdr-B1b	Vp-1Bc	PHS+	Westonia type	Dreb-B1b	Lr14-	Lr34-	Lr68+	Yr15-	Fhb1-	1BL.1RS	Non 7OE	Ax1 or Ax2*	Glu-D1d	Pina-D1a	Pinb-D1a	Pinb-B2a	Ppo-A1a	Ppo-D1b	Zds-A1b	Lcy-B1b	Pds-B1a	Pod-A1b	Psy-A1b	Psy-D1a	Psy-B1a or b	Wx-B1a	Hap-4A-T	Hap-5D-C	H1g	GS-D1a	Hap-L	Hap-G	others	Hap-L
707	GK Szeged	NA	Hungary	NA	NA	IC	Genetic diersity&Divergence	Rht-B1a	Rht-D1a	vrn-A1	vrn-B1	vrn-D1	Ppd-D1a	PHS+	Sdr-B1b	Vp-1Bc	PHS+	Westonia type	Dreb-B1a	Lr14-	Lr34+	Lr68-	Yr15-	Fhb1-	1BL.1BL	Non 7OE	Null	Glu-D1a	Pina-D1a	Pinb-D1a	Pinb-B2a	Ppo-A1a	Ppo-D1b	Zds-A1b	Lcy-B1b	Pds-B1a	Pod-A1a	Psy-A1b	Psy-D1a	Psy-B1a or b	Wx-B1a	Hap-4A-C	Hap-5D-C	H1g	GS-D1a	Hap-L	Hap-A	Hap-1	Hap-L
708	GK_BARNA	NA	Hungary	NA	NA	IC	Genetic diersity&Divergence	Rht-B1a	Rht-D1a	vrn-A1	vrn-B1	vrn-D1	Ppd-D1a	PHS+	Sdr-B1b	Vp-1Ba,b	PHS+	Westonia type	Dreb-B1a	Lr14-	Lr34+	Lr68+	Yr15-	Fhb1-	1BL.1BL	Non 7OE	Null	Glu-D1a	Pina-D1a	Pinb-D1b	Pinb-B2a	Ppo-A1a	Ppo-D1b	Zds-A1b	Lcy-B1b	Pds-B1b	Pod-A1a	Psy-A1b	Psy-D1a	Psy-B1a or b	Wx-B1a	Hap-4A-C	Hap-5D-C	H1g	GS-D1a	Hap-L	Hap-A	others	Hap-L
709	GK_SAGVARI	NA	Hungary	NA	NA	IC	Genetic diersity&Divergence	Rht-B1b	Rht-D1a	vrn-A1	vrn-B1	vrn-D1	Ppd-D1a	PHS-	Sdr-B1b	Vp-1Ba,b	PHS+	Westonia type	Dreb-B1a	Lr14+	Lr34+	Lr68-	Yr15-	Fhb1-	1BL.1BL	Non 7OE	Null	Glu-D1a	Pina-D1a	Pinb-D1a	Pinb-B2a	Ppo-A1b	Ppo-D1b	Zds-A1b	Lcy-B1b	Pds-B1b	Pod-A1b	Psy-A1b	Psy-D1a	Psy-B1a or b	Wx-B1a	Hap-4A-C	Hap-5D-C	H1g	GS-D1b	Hap-L	Hap-A	Hap-1	Hap-L
710	GKF2	NA	Hungary	NA	NA	IC	Genetic diersity&Divergence	Rht-B1b	Rht-D1a	vrn-A1	vrn-B1	vrn-D1	Ppd-D1a	PHS-	Sdr-B1b	Vp-1Bc	PHS+	Kauz type	Dreb-B1a	Lr14+	Lr34-	Lr68-	Yr15-	Fhb1+	1BL.1BL	Non 7OE	Null	Glu-D1a	Pina-D1a	Pinb-D1b	Pinb-B2a	Ppo-A1b	Ppo-D1b	Zds-A1a	Lcy-B1b	Pds-B1b	Pod-A1b	Psy-A1b	Psy-D1a	Psy-B1a or b	Wx-B1a	Hap-4A-C	Hap-5D-C	H1g	GS-D1a	Hap-L	Hap-G	Hap-1	Hap-L
711	KARCAGI 522	NA	Hungary	NA	NA	IC	Genetic diersity&Divergence	Rht-B1a	Rht-D1a	vrn-A1	vrn-B1	vrn-D1	Ppd-D1b	PHS+	Sdr-B1b	Vp-1Ba,b	PHS+	Westonia type	Dreb-B1b	Lr14+	Lr34+	Lr68+	Yr15-	Fhb1-	1BL.1BL	Non 7OE	Null	Glu-D1a	Pina-D1a	Pinb-D1b	Pinb-B2a	Ppo-A1b	Ppo-D1b	Zds-A1b	Lcy-B1b	Pds-B1a	Pod-A1a	Psy-A1b	Psy-D1a	Psy-B1a or b	Wx-B1a	Hap-4A-C	Hap-5D-C	H1g	GS-D1b	Hap-L	Hap-G	others	Hap-L
712	KOMPOLTI 169	NA	Hungary	NA	NA	IC	Genetic diersity&Divergence	Rht-B1a	Rht-D1a	vrn-A1	vrn-B1	vrn-D1	Ppd-D1b	PHS-	Sdr-B1b	Vp-1Ba,b	PHS+	Westonia type	Dreb-B1b	Lr14-	Lr34+	Lr68+	Yr15-	Fhb1-	1BL.1BL	Non 7OE	Null	Glu-D1a	Pina-D1a	Pinb-D1a	Pinb-B2a	Ppo-A1b	Ppo-D1b	Zds-A1b	Lcy-B1b	Pds-B1a	Pod-A1a	Psy-A1b	Psy-D1a	Psy-B1a or b	Wx-B1a	Hap-4A-C	Hap-5D-C	H1g	GS-D1b	Hap-L	Hap-G	others	Hap-L
713	LOVASZPATONAI 407	NA	Hungary	NA	NA	IC	Genetic diersity&Divergence	Rht-B1a	Rht-D1a	vrn-A1	vrn-B1	vrn-D1	Ppd-D1b	PHS-	Sdr-B1b	Vp-1Ba,b	PHS+	Westonia type	Dreb-B1a	Lr14-	Lr34-	Lr68+	Yr15-	Fhb1-	1BL.1BL	Non 7OE	Null	Glu-D1d	Pina-D1a	Pinb-D1b	Pinb-B2a	Ppo-A1a	Ppo-D1a	Zds-A1b	Lcy-B1b	Pds-B1a	Pod-A1b	Psy-A1b	Psy-D1a	Psy-B1c	Wx-B1a	Hap-4A-T	Hap-5D-C	H1g	GS-D1a	Hap-L	Hap-G	Hap-1	Hap-L
714	MARTONVASARI 23	NA	Hungary	NA	NA	IC	Genetic diersity&Divergence	Rht-B1a	Rht-D1a	vrn-A1	vrn-B1	vrn-D1	Ppd-D1a	PHS-	Sdr-B1b	Vp-1Bc	PHS+	Westonia type	Dreb-B1a	Lr14-	Lr34+	Lr68-	Yr15-	Fhb1-	1BL.1RS	Non 7OE	Null	Glu-D1d	Pina-D1a	Pinb-D1a	Pinb-B2a	Ppo-A1b	Ppo-D1b	Zds-A1b	Lcy-B1b	Pds-B1a	Pod-A1b	Psy-A1b	Psy-D1a	Psy-B1a or b	Wx-B1a	Hap-4A-T	Hap-5D-C	H1g	GS-D1b	Hap-L	Hap-A	others	Hap-L
715	Mv Magvas	NA	Hungary	NA	NA	IC	Genetic diersity&Divergence	Rht-B1a	Rht-D1a	vrn-A1	vrn-B1	vrn-D1	Ppd-D1a	PHS-	Sdr-B1b	Vp-1Ba,b	PHS+	Westonia type	Dreb-B1a	Lr14+	Lr34+	Lr68-	Yr15-	Fhb1-	1BL.1BL	Non 7OE	Null	Glu-D1d	Pina-D1a	Pinb-D1b	Pinb-B2a	Ppo-A1b	Ppo-D1b	Zds-A1b	Lcy-B1b	Pds-B1a	Pod-A1b	Psy-A1b	Psy-D1a	Psy-B1a or b	Wx-B1a	Hap-4A-C	Hap-5D-C	H1g	GS-D1b	Hap-L	Hap-A	Hap-1	Hap-L
716	MV SUMMA	NA	Hungary	NA	NA	IC	Genetic diersity&Divergence	Rht-B1b	Rht-D1a	vrn-A1	vrn-B1	vrn-D1	Ppd-D1a	PHS-	Sdr-B1b	Vp-1Ba,b	PHS+	Westonia type	Dreb-B1a	Lr14+	Lr34+	Lr68+	Yr15-	Fhb1-	1BL.1RS	Non 7OE	Null	Glu-D1a	Pina-D1a	Pinb-D1a	Pinb-B2a	Ppo-A1a	Ppo-D1a	Zds-A1b	Lcy-B1b	Pds-B1a	Pod-A1b	Psy-A1b	Psy-D1a	Psy-B1a or b	Wx-B1a	Heterozygous	Hap-5D-C	H1g	GS-D1b	Hap-L	Hap-A	Hap-1	Hap-L
717	Mv Tamara	NA	Hungary	NA	NA	IC	Genetic diersity&Divergence	Rht-B1b	Rht-D1a	vrn-A1	vrn-B1	Vrn-D1a	Ppd-D1b	PHS-	Sdr-B1b	Vp-1Bc	PHS+	Kauz type	Dreb-B1b	Lr14-	Lr34+	Lr68+	Yr15-	Fhb1-	1BL.1RS	Non 7OE	Ax1 or Ax2*	Glu-D1d	Pina-D1a	Pinb-D1b	Pinb-B2a	Ppo-A1b	Ppo-D1b	Zds-A1b	Lcy-B1b	Pds-B1a	Pod-A1b	Psy-A1b	Psy-D1a	Psy-B1a or b	Wx-B1a	Hap-4A-T	Hap-5D-C	H1g	GS-D1a	Hap-L	Hap-G	Hap-1	Hap-L
718	Adria	NA	Italy	NA	NA	IC	Genetic diersity&Divergence	Rht-B1b	Rht-D1a	Vrn-A1a	vrn-B1	vrn-D1	Ppd-D1a	PHS+	Sdr-B1b	Vp-1Bc	PHS+	Kauz type	Dreb-B1b	Lr14+	Lr34+	Lr68+	Yr15-	Heterozygous	1BL.1BL	Non 7OE	Null	Glu-D1a	Pina-D1b	Pinb-D1a	Pinb-B2a	Ppo-A1a	Ppo-D1b	Zds-A1b	Lcy-B1b	Pds-B1a	Pod-A1a	Heterozygous	Heterozygous	Psy-B1a or b	Wx-B1a	Hap-4A-C	Hap-5D-C	H1g	GS-D1a	Hap-L	Hap-G	Hap-1	Hap-L
719	Aquila	NA	Italy	NA	NA	IC	Genetic diersity&Divergence	Rht-B1a	Rht-D1a	vrn-A1	vrn-B1	vrn-D1	Ppd-D1b	PHS+	Sdr-B1b	Vp-1Ba,b	PHS+	Westonia type	Dreb-B1a	Lr14+	Lr34+	Lr68-	Yr15-	Fhb1-	1BL.1BL	7OE	Ax1 or Ax2*	Glu-D1a	Pina-D1a	Pinb-D1a	Pinb-B2a	Ppo-A1a	Ppo-D1b	Zds-A1b	Lcy-B1a	Pds-B1a	Pod-A1a	Psy-A1b	Psy-D1a	Psy-B1a or b	Wx-B1a	Hap-4A-C	Hap-5D-C	H1g	GS-D1b	Hap-L	Hap-G	Hap-1	Hap-L
720	ARGELATO	NA	Italy	NA	NA	IC	Genetic diersity&Divergence	Rht-B1b	Rht-D1a	vrn-A1	vrn-B1	vrn-D1	NA	PHS+	Sdr-B1b	Vp-1Ba,b	PHS+	Westonia type	Dreb-B1a	Lr14-	Lr34+	Lr68-	Yr15-	Fhb1-	1BL.1BL	7OE	Ax1 or Ax2*	Glu-D1a	Pina-D1a	Pinb-D1a	Pinb-B2b	Ppo-A1a	Ppo-D1b	Zds-A1a	Lcy-B1b	Pds-B1b	Pod-A1a	Psy-A1b	Psy-D1a	Psy-B1a or b	Wx-B1a	Hap-4A-C	Hap-5D-C	H1c	GS-D1a	Hap-L	Hap-A	others	Hap-L
721	AUTONOMIA	NA	Italy	NA	NA	IC	Genetic diersity&Divergence	Rht-B1a	Rht-D1a	vrn-A1	vrn-B1	vrn-D1	Ppd-D1a	PHS+	Sdr-B1b	Vp-1Bc	PHS+	Westonia type	Dreb-B1a	Lr14+	Lr34+	Lr68-	Yr15-	Fhb1-	1BL.1BL	Non 7OE	Null	Glu-D1a	Pina-D1a	Pinb-D1a	Pinb-B2a	Ppo-A1a	Ppo-D1b	Zds-A1b	Heterozygous	Pds-B1b	Pod-A1b	Psy-A1b	Psy-D1a	Psy-B1a or b	Wx-B1a	Hap-4A-C	Hap-5D-C	H1g	GS-D1a	Hap-L	Hap-A	others	NA
722	CAMPODORO	NA	Italy	NA	NA	IC	Genetic diersity&Divergence	Rht-B1a	Rht-D1a	vrn-A1	vrn-B1	vrn-D1	Ppd-D1a	PHS+	Sdr-B1b	Vp-1Bc	PHS+	Westonia type	Dreb-B1a	Lr14-	Lr34+	Lr68-	Yr15-	Fhb1-	1BL.1BL	7OE	Ax1 or Ax2*	Glu-D1a	Pina-D1a	Pinb-D1a	Pinb-B2a	Ppo-A1a	Ppo-D1b	Zds-A1a	Lcy-B1a	Pds-B1b	Pod-A1a	Psy-A1b	Psy-D1a	Psy-B1a or b	Wx-B1a	Hap-4A-C	Hap-5D-C	H1g	GS-D1a	Hap-L	Hap-A	others	Hap-L
723	CARLOTTA STRAMPELLI	NA	Italy	NA	NA	IC	Genetic diersity&Divergence	Rht-B1a	Rht-D1a	vrn-A1	vrn-B1	vrn-D1	Ppd-D1b	PHS+	Sdr-B1b	Vp-1Ba,b	PHS+	Westonia type	Dreb-B1a	Lr14+	Lr34+	Lr68+	Yr15-	Fhb1-	1BL.1BL	7OE	Ax1 or Ax2*	Glu-D1a	Pina-D1a	Pinb-D1a	Pinb-B2b	Ppo-A1a	Ppo-D1b	Zds-A1b	Lcy-B1a	Heterozygous	Pod-A1a	Psy-A1b	Psy-D1a	Psy-B1a or b	Wx-B1a	Hap-4A-C	Hap-5D-C	H1g	Heterozygous	Hap-L	Hap-G	Hap-1	Hap-L
724	CERVARO	NA	Italy	NA	NA	IC	Genetic diersity&Divergence	Rht-B1a	Rht-D1a	vrn-A1	vrn-B1	vrn-D1	Ppd-D1b	PHS+	Sdr-B1b	Vp-1Bc	PHS+	Westonia type	Dreb-B1a	Lr14-	Lr34+	Lr68-	Yr15-	Fhb1-	1BL.1BL	7OE	Ax1 or Ax2*	Glu-D1d	Pina-D1a	Pinb-D1a	Pinb-B2a	Ppo-A1a	Ppo-D1b	Zds-A1b	Lcy-B1a	Pds-B1b	Pod-A1a	Psy-A1b	Psy-D1a	Psy-B1a or b	Wx-B1a	Hap-4A-C	Hap-5D-C	H1g	GS-D1b	Hap-L	Hap-G	others	Hap-L
725	ELIA	NA	Italy	NA	NA	IC	Genetic diersity&Divergence	Rht-B1a	Rht-D1a	vrn-A1	vrn-B1	vrn-D1	Ppd-D1a	PHS+	Sdr-B1b	Vp-1Ba,b	PHS+	Westonia type	Dreb-B1a	Lr14-	Lr34-	Lr68+	Yr15-	Fhb1-	1BL.1BL	Non 7OE	Null	Glu-D1a	Pina-D1a	Heterozygous	Pinb-B2a	Ppo-A1a	Ppo-D1b	Zds-A1a	Lcy-B1a	Pds-B1a	Pod-A1b	Psy-A1b	Psy-D1a	Psy-B1a or b	Wx-B1a	Hap-4A-C	Hap-5D-C	H1g	GS-D1a	Hap-L	Hap-A	others	Hap-H
726	Falchetto	NA	Italy	NA	NA	IC	Genetic diersity&Divergence	Rht-B1a	Rht-D1a	vrn-A1	vrn-B1	Vrn-D1a	Ppd-D1a	PHS+	Sdr-B1a	Vp-1Bc	PHS+	Westonia type	Dreb-B1a	Lr14-	Lr34+	Lr68-	Yr15-	Fhb1-	1BL.1BL	Non 7OE	Null	Glu-D1a	Pina-D1a	Pinb-D1a	Pinb-B2a	Ppo-A1a	Ppo-D1b	Zds-A1b	Lcy-B1b	Pds-B1a	Pod-A1a	Psy-A1b	Psy-D1a	Psy-B1a or b	Wx-B1a	Hap-4A-T	Hap-5D-C	H1g	GS-D1a	Hap-L	Hap-A	others	Hap-H
727	FLAMINIO	NA	Italy	NA	NA	IC	Genetic diersity&Divergence	Rht-B1a	Rht-D1a	vrn-A1	vrn-B1	Vrn-D1a	Ppd-D1a	PHS+	Sdr-B1a	Vp-1Ba,b	PHS+	Westonia type	Dreb-B1a	Lr14+	Lr34+	Lr68-	Yr15-	Fhb1-	1BL.1BL	Non 7OE	Null	Glu-D1a	Pina-D1a	Pinb-D1a	Pinb-B2a	Ppo-A1a	Ppo-D1b	Zds-A1b	Lcy-B1b	Pds-B1b	Pod-A1a	Psy-A1b	Psy-D1a	Psy-B1a or b	Wx-B1a	Hap-4A-C	Hap-5D-C	H1g	GS-D1b	Hap-L	Hap-A	others	Hap-H
728	Fortunato	NA	Italy	NA	NA	IC	Genetic diersity&Divergence	Rht-B1a	Rht-D1a	vrn-A1	vrn-B1	Vrn-D1a	Ppd-D1a	PHS+	Sdr-B1a	Vp-1Bc	PHS+	Westonia type	Dreb-B1a	Lr14-	Lr34+	Lr68-	Yr15-	Fhb1-	1BL.1BL	Non 7OE	Ax1 or Ax2*	Glu-D1a	Pina-D1a	Pinb-D1a	Pinb-B2a	Ppo-A1a	Ppo-D1b	Zds-A1b	Lcy-B1b	Pds-B1a	Pod-A1a	Psy-A1b	Psy-D1a	Psy-B1a or b	Wx-B1a	Hap-4A-C	Hap-5D-C	H1g	GS-D1a	Hap-L	Hap-A	others	Hap-H
729	FRASSINETTO 4O5	NA	Italy	NA	NA	IC	Genetic diersity&Divergence	Rht-B1a	Rht-D1a	vrn-A1	vrn-B1	vrn-D1	Ppd-D1b	PHS+	Sdr-B1b	Vp-1Ba,b	PHS+	Westonia type	Dreb-B1a	Lr14+	Lr34+	Lr68-	Yr15-	Fhb1-	1BL.1BL	7OE	Null	Glu-D1a	Pina-D1a	Pinb-D1a	Pinb-B2a	Ppo-A1a	Ppo-D1b	Zds-A1b	Lcy-B1b	Pds-B1b	Pod-A1a	Psy-A1b	Psy-D1a	Psy-B1a or b	Wx-B1a	Hap-4A-C	Hap-5D-C	H1g	GS-D1b	Hap-L	Hap-G	others	Hap-L
730	FUNO	NA	Italy	NA	NA	IC	Genetic diersity&Divergence	Rht-B1a	Rht-D1a	vrn-A1	vrn-B1	Vrn-D1a	Ppd-D1a	PHS-	Sdr-B1a	Vp-1Bc	PHS+	Westonia type	Dreb-B1a	Lr14-	Lr34+	Lr68-	Yr15-	Fhb1-	1BL.1BL	Non 7OE	Null	Glu-D1a	Pina-D1a	Pinb-D1a	Pinb-B2a	Ppo-A1a	Ppo-D1b	Zds-A1b	Lcy-B1b	Pds-B1b	Pod-A1a	Psy-A1b	Psy-D1a	Psy-B1a or b	Wx-B1a	Hap-4A-C	Hap-5D-C	H1g	GS-D1a	Hap-L	Hap-A	Hap-1	Hap-H
731	Funone	NA	Italy	NA	NA	IC	Genetic diersity&Divergence	Rht-B1a	Rht-D1a	vrn-A1	vrn-B1	vrn-D1	Ppd-D1a	PHS+	Sdr-B1a	Vp-1Bc	PHS+	Westonia type	Dreb-B1a	Lr14+	Lr34+	Lr68-	Yr15-	Fhb1-	1BL.1BL	Non 7OE	Null	Glu-D1a	Pina-D1a	Pinb-D1a	Pinb-B2a	Ppo-A1a	Ppo-D1b	Zds-A1b	Lcy-B1b	Pds-B1a	Pod-A1a	Psy-A1b	Psy-D1a	Psy-B1a or b	Wx-B1a	Hap-4A-C	Hap-5D-C	H1g	GS-D1a	Hap-L	Hap-A	Hap-1	Hap-H
732	GENTILE ROSSO	NA	Italy	NA	NA	IC	Genetic diersity&Divergence	Rht-B1a	Rht-D1a	vrn-A1	vrn-B1	vrn-D1	Ppd-D1b	PHS+	Sdr-B1b	Vp-1Bc	PHS+	Westonia type	Dreb-B1a	Lr14+	Lr34+	Lr68-	Yr15-	Fhb1-	1BL.1BL	Non 7OE	Ax1 or Ax2*	Glu-D1a	Pina-D1a	Pinb-D1a	Pinb-B2a	Ppo-A1a	Ppo-D1b	Zds-A1b	Lcy-B1b	Pds-B1a	Pod-A1b	Psy-A1b	Psy-D1a	Psy-B1a or b	Wx-B1a	Hap-4A-C	Hap-5D-C	H1g	GS-D1a	Hap-L	Hap-G	Hap-1	Hap-L
733	Lario	NA	Italy	NA	NA	IC	Genetic diersity&Divergence	Rht-B1b	Rht-D1a	vrn-A1	vrn-B1	vrn-D1	Ppd-D1a	PHS+	Sdr-B1b	Vp-1Bc	PHS+	Westonia type	Dreb-B1a	Lr14-	Lr34+	Lr68-	Yr15-	Fhb1-	1BL.1BL	Non 7OE	Ax1 or Ax2*	Glu-D1d	Pina-D1a	Pinb-D1b	Pinb-B2b	Ppo-A1a	Ppo-D1b	Zds-A1a	Lcy-B1b	Pds-B1b	Pod-A1a	Psy-A1b	Psy-D1a	Psy-B1a or b	Wx-B1a	Hap-4A-C	Hap-5D-C	H1c	GS-D1a	Hap-L	Hap-G	others	Hap-L
734	LEONE	NA	Italy	NA	NA	IC	Genetic diersity&Divergence	Rht-B1a	Rht-D1a	vrn-A1	vrn-B1	vrn-D1	Ppd-D1a	PHS-	Sdr-B1a	Vp-1Bc	PHS+	Westonia type	Dreb-B1a	Lr14-	Lr34-	Lr68-	Yr15-	Fhb1-	1BL.1BL	Non 7OE	Null	Glu-D1a	Pina-D1a	Pinb-D1a	Pinb-B2a	Ppo-A1a	Ppo-D1b	Zds-A1b	Lcy-B1b	Pds-B1a	Pod-A1a	Psy-A1b	Psy-D1a	Psy-B1a or b	Wx-B1a	Hap-4A-C	Hap-5D-C	H1g	GS-D1a	Hap-L	Hap-A	others	Hap-H
735	LONTRA	NA	Italy	NA	NA	IC	Genetic diersity&Divergence	Rht-B1a	Rht-D1a	vrn-A1	vrn-B1	vrn-D1	Ppd-D1a	PHS+	Sdr-B1a	Vp-1Bc	PHS+	Westonia type	Dreb-B1a	Lr14-	Lr34+	Lr68-	Yr15-	Fhb1-	1BL.1BL	Non 7OE	Null	Glu-D1a	Pina-D1a	Pinb-D1a	Pinb-B2a	Ppo-A1a	Ppo-D1b	Zds-A1b	Lcy-B1b	Pds-B1a	Pod-A1a	Psy-A1b	Psy-D1a	Psy-B1a or b	Wx-B1a	Hap-4A-C	Hap-5D-C	H1g	GS-D1a	Hap-L	Hap-A	others	Hap-H
736	Loreto	NA	Italy	NA	NA	IC	Genetic diersity&Divergence	Rht-B1b	Rht-D1a	vrn-A1	vrn-B1	vrn-D1	Ppd-D1a	PHS+	Sdr-B1b	Vp-1Bc	PHS+	Kauz type	Dreb-B1a	Lr14+	Lr34+	Lr68-	Yr15-	Fhb1-	1BL.1BL	Non 7OE	Null	Glu-D1a	Pina-D1b	Pinb-D1a	Pinb-B2a	Ppo-A1a	Ppo-D1a	Zds-A1b	Lcy-B1b	Pds-B1a	Pod-A1a	Psy-A1b	Psy-D1a	Psy-B1a or b	Wx-B1b	Hap-4A-C	Hap-5D-C	H1g	GS-D1a	Hap-L	Hap-G	Hap-1	Hap-L
737	Maestra	NA	Italy	NA	NA	IC	Genetic diersity&Divergence	Rht-B1b	Rht-D1a	vrn-A1	Vrn-B1b	Vrn-D1a	Ppd-D1a	PHS-	Sdr-B1b	Vp-1Bc	PHS+	Kauz type	Dreb-B1a	Lr14-	Lr34+	Lr68-	Yr15-	Fhb1-	1BL.1RS	Non 7OE	Null	Glu-D1d	Pina-D1b	Pinb-D1a	Pinb-B2b	Ppo-A1a	Ppo-D1a	Zds-A1b	Lcy-B1b	Pds-B1a	Pod-A1b	Psy-A1b	Psy-D1a	Psy-B1a or b	Wx-B1a	Hap-4A-T	Hap-5D-C	H1g	GS-D1a	Hap-L	Hap-G	others	Hap-L
738	MARA	NA	Italy	NA	NA	IC	Genetic diersity&Divergence	Rht-B1a	Rht-D1a	vrn-A1	vrn-B1	vrn-D1	Ppd-D1a	PHS+	Sdr-B1b	Vp-1Bc	PHS+	Westonia type	Dreb-B1a	Lr14-	Lr34-	Lr68-	Yr15-	Fhb1-	1BL.1BL	Non 7OE	Ax1 or Ax2*	Glu-D1a	Pina-D1a	Pinb-D1a	Pinb-B2a	Ppo-A1a	Ppo-D1b	Zds-A1a	Lcy-B1a	Pds-B1a	Pod-A1a	Psy-A1b	Psy-D1a	Psy-B1a or b	Wx-B1a	Hap-4A-C	Hap-5D-C	H1g	GS-D1a	Hap-L	Hap-A	others	Hap-H
739	Pegaso	NA	Italy	NA	NA	IC	Genetic diersity&Divergence	Rht-B1b	Rht-D1a	vrn-A1	vrn-B1	vrn-D1	Ppd-D1a	PHS-	Sdr-B1b	Vp-1Bc	PHS+	Westonia type	Dreb-B1b	Lr14-	Lr34-	Lr68-	Yr15-	Fhb1-	1BL.1BL	Non 7OE	Ax1 or Ax2*	Glu-D1d	Pina-D1a	Pinb-D1b	Pinb-B2a	Ppo-A1a	Ppo-D1a	Zds-A1b	Lcy-B1b	Pds-B1b	Pod-A1a	Psy-A1b	Psy-D1a	Psy-B1a or b	Wx-B1a	Hap-4A-C	Hap-5D-C	H1g	GS-D1a	Hap-L	Heterozygous	others	Hap-L
740	BALDUS	NA	Netherlands	NA	NA	IC	Genetic diersity&Divergence	Rht-B1b	Rht-D1a	Vrn-A1a	vrn-B1	vrn-D1	NA	PHS+	Sdr-B1b	Vp-1Ba,b	PHS+	Westonia type	Dreb-B1a	Lr14-	Lr34+	Lr68-	Yr15-	Fhb1-	1BL.1BL	Non 7OE	Null	Glu-D1d	Pina-D1a	Pinb-D1a	Pinb-B2b	Ppo-A1a	Ppo-D1b	Zds-A1b	Lcy-B1b	Pds-B1b	Pod-A1a	Psy-A1b	Psy-D1a	Psy-B1a or b	Wx-B1a	Hap-4A-C	Hap-5D-C	H1g	GS-D1a	Hap-L	Hap-G	others	Hap-L
741	BERCY	NA	Netherlands	NA	NA	IC	Genetic diersity&Divergence	Rht-B1a	Rht-D1b	vrn-A1	vrn-B1	vrn-D1	Ppd-D1b	PHS+	Sdr-B1b	Vp-1Ba,b	PHS+	Westonia type	Dreb-B1a	Lr14+	Lr34+	Lr68-	Yr15-	Fhb1-	1BL.1BL	NA	Ax1 or Ax2*	Glu-D1d	Pina-D1a	Pinb-D1a	Pinb-B2a	Ppo-A1b	Ppo-D1b	Zds-A1a	Lcy-B1b	Pds-B1a	Pod-A1b	Psy-A1b	Psy-D1a	Psy-B1a or b	Wx-B1a	Hap-4A-T	Hap-5D-C	H1g	GS-D1b	Hap-L	Hap-G	Hap-1	Hap-L
742	Cleo	NA	Netherlands	NA	NA	IC	Genetic diersity&Divergence	Rht-B1a	Rht-D1b	vrn-A1	vrn-B1	vrn-D1	Ppd-D1b	PHS+	Sdr-B1a	Vp-1Ba,b	PHS+	Westonia type	Dreb-B1a	Lr14+	Lr34+	Lr68-	Yr15-	Fhb1-	1BL.1RS	Non 7OE	Ax1 or Ax2*	Glu-D1a	Pina-D1a	Pinb-D1a	Pinb-B2a	Ppo-A1a	Ppo-D1b	Zds-A1b	Lcy-B1b	Pds-B1a	Pod-A1a	Psy-A1b	Psy-D1a	Psy-B1a or b	Wx-B1a	Hap-4A-C	Hap-5D-C	H1g	GS-D1b	Hap-L	Hap-G	Hap-1	Hap-L
743	Donata	NA	Netherlands	NA	NA	IC	Genetic diersity&Divergence	Rht-B1a	Rht-D1a	vrn-A1	vrn-B1	vrn-D1	Ppd-D1b	PHS+	Sdr-B1b	Vp-1Ba,b	PHS+	Westonia type	Dreb-B1a	Lr14+	Lr34+	Lr68-	Yr15-	Fhb1-	1BL.1BL	Non 7OE	Ax1 or Ax2*	Glu-D1a	Pina-D1a	Pinb-D1a	Pinb-B2a	Ppo-A1a	Ppo-D1b	Zds-A1b	Lcy-B1b	Pds-B1a	Pod-A1b	Psy-A1b	Psy-D1a	Psy-B1a or b	Wx-B1a	Hap-4A-C	Hap-5D-C	H1g	GS-D1b	Hap-L	Hap-G	Hap-1	Hap-H
744	DONG	NA	Netherlands	NA	NA	IC	Genetic diersity&Divergence	Rht-B1a	Rht-D1a	vrn-A1	vrn-B1	vrn-D1	Ppd-D1b	PHS+	Sdr-B1b	Vp-1Ba,b	PHS+	Westonia type	Dreb-B1a	Lr14-	Lr34+	Lr68+	Yr15-	Fhb1-	1BL.1BL	Non 7OE	Ax1 or Ax2*	Glu-D1a	Pina-D1a	Pinb-D1a	Pinb-B2a	Ppo-A1a	Ppo-D1b	Zds-A1b	Heterozygous	Pds-B1a	Pod-A1a	Psy-A1b	Psy-D1a	Psy-B1c	Wx-B1a	Hap-4A-C	Hap-5D-C	H1g	GS-D1b	Hap-L	Hap-G	Hap-1	Hap-L
745	EMMA	NA	Netherlands	NA	NA	IC	Genetic diersity&Divergence	Rht-B1a	Rht-D1a	vrn-A1	vrn-B1	vrn-D1	Ppd-D1b	PHS+	Sdr-B1b	Vp-1Bc	PHS+	Westonia type	Dreb-B1a	Lr14-	Lr34+	Lr68+	Yr15-	Fhb1-	1BL.1BL	Non 7OE	Null	Glu-D1a	Pina-D1a	Pinb-D1a	Pinb-B2a	Ppo-A1a	Ppo-D1b	Zds-A1b	Lcy-B1a	Pds-B1b	Pod-A1a	Psy-A1b	Psy-D1a	Psy-B1c	Wx-B1a	Hap-4A-C	Hap-5D-C	H1g	GS-D1b	Hap-L	Hap-G	Hap-1	Hap-L
746	Flevina	NA	Netherlands	NA	NA	IC	Genetic diersity&Divergence	Rht-B1a	Rht-D1a	vrn-A1	vrn-B1	vrn-D1	Ppd-D1b	PHS+	Sdr-B1a	Vp-1Bc	PHS+	Heterozygous	Dreb-B1a	Lr14-	Lr34+	Lr68-	Yr15-	Fhb1-	1BL.1BL	Non 7OE	Heterozygous	Glu-D1a	Heterozygous	Pinb-D1a	Pinb-B2a	Ppo-A1b	Ppo-D1b	Zds-A1b	Lcy-B1b	Pds-B1a	Pod-A1a	Psy-A1b	Psy-D1a	Psy-B1a or b	Wx-B1a	Hap-4A-C	Hap-5D-C	H1g	GS-D1b	Hap-L	Hap-G	Hap-1	Hap-L
747	KNAL	NA	Netherlands	NA	NA	IC	Genetic diersity&Divergence	Rht-B1a	Rht-D1a	vrn-A1	vrn-B1	vrn-D1	Ppd-D1b	PHS+	Sdr-B1b	Vp-1Ba,b	PHS+	Westonia type	Dreb-B1a	Lr14-	Lr34+	Lr68-	Yr15-	Fhb1-	1BL.1BL	Non 7OE	Ax1 or Ax2*	Glu-D1a	Pina-D1a	Pinb-D1a	Pinb-B2a	Ppo-A1a	Ppo-D1b	Zds-A1b	Lcy-B1b	Pds-B1a	Pod-A1b	Psy-A1b	Psy-D1a	Psy-B1a or b	Wx-B1a	Hap-4A-C	Hap-5D-C	H1g	GS-D1b	Hap-L	Hap-G	Hap-1	Hap-H
748	LOUVRE	NA	Netherlands	NA	NA	IC	Genetic diersity&Divergence	Rht-B1a	Rht-D1b	vrn-A1	vrn-B1	vrn-D1	Ppd-D1b	PHS+	Sdr-B1b	Vp-1Ba,b	PHS+	Kauz type	Dreb-B1b	Lr14+	Lr34+	Lr68+	Yr15-	Fhb1-	1BL.1BL	Non 7OE	Ax1 or Ax2*	Glu-D1a	Pina-D1a	Pinb-D1a	Pinb-B2a	Ppo-A1a	Ppo-D1b	Zds-A1b	Lcy-B1a	Pds-B1a	Pod-A1a	Psy-A1b	Psy-D1a	Psy-B1c	Wx-B1a	Hap-4A-C	Hap-5D-C	H1g	GS-D1b	Hap-L	Hap-G	others	Hap-L
749	MAGNUS	NA	Netherlands	NA	NA	IC	Genetic diersity&Divergence	Rht-B1a	Rht-D1a	Vrn-A1a	vrn-B1	vrn-D1	Ppd-D1b	PHS+	Sdr-B1b	Vp-1Ba,b	PHS+	Kauz type	Dreb-B1a	Lr14+	Lr34+	Lr68+	NA	Fhb1-	1BL.1RS	Non 7OE	Null	Heterozygous	Pina-D1a	Pinb-D1b	Pinb-B2a	Ppo-A1a	Ppo-D1a	Zds-A1b	Lcy-B1a	Pds-B1a	Pod-A1a	Psy-A1b	Psy-D1a	Psy-B1c	Wx-B1a	Hap-4A-C	Hap-5D-C	H1g	GS-D1b	Hap-L	Hap-G	others	Hap-L
750	MANSHOLTS-WITTE	NA	Netherlands	NA	NA	IC	Genetic diersity&Divergence	Rht-B1a	Rht-D1a	vrn-A1	vrn-B1	vrn-D1	Ppd-D1b	PHS+	Sdr-B1b	Vp-1Bc	PHS+	Westonia type	Dreb-B1a	NA	Lr34+	Lr68-	Yr15-	Fhb1-	1BL.1BL	Non 7OE	Ax1 or Ax2*	Glu-D1a	Pina-D1a	Pinb-D1a	Pinb-B2a	Ppo-A1a	Ppo-D1b	Zds-A1b	Lcy-B1b	Pds-B1a	Pod-A1a	Psy-A1b	Psy-D1a	Psy-B1a or b	Wx-B1a	Hap-4A-C	Hap-5D-C	H1g	GS-D1b	Hap-L	Hap-G	Hap-1	Hap-H
751	MILDRESS	NA	Netherlands	NA	NA	IC	Genetic diersity&Divergence	Rht-B1a	Rht-D1a	vrn-A1	vrn-B1	vrn-D1	Ppd-D1b	PHS+	Sdr-B1b	Vp-1Ba,b	PHS+	Westonia type	Dreb-B1a	Lr14+	Lr34+	Lr68-	Yr15-	Fhb1-	1BL.1RS	Non 7OE	Ax1 or Ax2*	Glu-D1a	Pina-D1a	Pinb-D1a	Pinb-B2a	Ppo-A1a	Ppo-D1b	Zds-A1b	Lcy-B1a	Pds-B1a	Pod-A1a	Psy-A1b	Psy-D1a	Psy-B1a or b	Wx-B1a	Hap-4A-C	Hap-5D-C	H1g	GS-D1b	Hap-L	Hap-G	Hap-1	Hap-L
752	ORCA	NA	Netherlands	NA	NA	IC	Genetic diersity&Divergence	Rht-B1a	Rht-D1a	Vrn-A1a	vrn-B1	vrn-D1	Ppd-D1b	PHS+	Sdr-B1b	Vp-1Ba,b	PHS+	Westonia type	Dreb-B1a	Lr14+	Lr34+	Lr68-	Yr15-	Fhb1-	1BL.1BL	Non 7OE	Ax1 or Ax2*	Glu-D1a	Pina-D1a	Pinb-D1a	Pinb-B2a	Ppo-A1a	Ppo-D1b	Zds-A1b	Lcy-B1b	Pds-B1b	Pod-A1a	Psy-A1b	Psy-D1a	Psy-B1a or b	Wx-B1a	Hap-4A-C	Hap-5D-C	H1g	GS-D1b	Hap-L	Hap-G	Hap-1	Hap-H
753	PANG	NA	Netherlands	NA	NA	IC	Genetic diersity&Divergence	Rht-B1a	Rht-D1a	vrn-A1	vrn-B1	vrn-D1	Ppd-D1b	PHS+	Sdr-B1b	Vp-1Ba,b	PHS+	Westonia type	Dreb-B1a	Lr14+	Lr34+	Lr68-	Yr15-	Fhb1-	1BL.1BL	Non 7OE	Ax1 or Ax2*	Glu-D1a	Pina-D1a	Pinb-D1a	Pinb-B2a	Ppo-A1a	Ppo-D1b	Zds-A1b	Lcy-B1a	Pds-B1a	Pod-A1a	Psy-A1b	Psy-D1a	Psy-B1a or b	Wx-B1a	Hap-4A-C	Hap-5D-C	H1g	GS-D1b	Hap-L	Hap-G	Hap-1	Hap-L
754	PLOF	NA	Netherlands	NA	NA	IC	Genetic diersity&Divergence	Rht-B1a	Rht-D1a	vrn-A1	vrn-B1	vrn-D1	Ppd-D1b	PHS+	Sdr-B1b	Vp-1Ba,b	PHS+	Westonia type	Dreb-B1a	Lr14+	Lr34+	Lr68-	Yr15-	Fhb1-	1BL.1BL	Non 7OE	Ax1 or Ax2*	Glu-D1a	Pina-D1a	Pinb-D1a	Pinb-B2a	Ppo-A1a	Ppo-D1b	Zds-A1b	Lcy-B1b	Pds-B1a	Pod-A1a	Psy-A1b	Psy-D1a	Psy-B1a or b	Wx-B1a	Hap-4A-C	Hap-5D-C	H1g	GS-D1b	Hap-L	Hap-G	Hap-1	Hap-L
755	ROTONDE	NA	Netherlands	NA	NA	IC	Genetic diersity&Divergence	Rht-B1a	Rht-D1a	vrn-A1	vrn-B1	vrn-D1	Ppd-D1b	PHS+	Sdr-B1b	Vp-1Ba,b	PHS+	Westonia type	Dreb-B1a	Lr14-	Lr34+	Lr68+	Yr15-	Fhb1-	1BL.1BL	7OE	Ax1 or Ax2*	Glu-D1a	Pina-D1a	Pinb-D1a	Pinb-B2a	Ppo-A1a	Ppo-D1b	Zds-A1b	Lcy-B1b	Pds-B1a	Pod-A1a	Psy-A1b	Psy-D1a	Psy-B1a or b	Wx-B1a	Hap-4A-C	Hap-5D-C	H1g	GS-D1b	Hap-L	Hap-G	Hap-1	Hap-L
756	SAMBO	NA	Netherlands	NA	NA	IC	Genetic diersity&Divergence	Rht-B1a	Rht-D1a	vrn-A1	vrn-B1	vrn-D1	Ppd-D1b	PHS+	Sdr-B1b	Vp-1Ba,b	PHS+	Westonia type	Dreb-B1a	Lr14+	Lr34+	Lr68+	Yr15-	Fhb1-	1BL.1BL	Non 7OE	Ax1 or Ax2*	Glu-D1a	Pina-D1a	Pinb-D1a	Pinb-B2a	Ppo-A1a	Ppo-D1b	Zds-A1b	Lcy-B1b	Pds-B1b	Pod-A1a	Psy-A1b	Psy-D1a	Psy-B1c	Wx-B1a	Hap-4A-C	Hap-5D-C	H1g	GS-D1b	Hap-L	Hap-G	others	Hap-L
757	Sarno	NA	Netherlands	NA	NA	IC	Genetic diersity&Divergence	Rht-B1a	Rht-D1a	vrn-A1	vrn-B1	NA	Ppd-D1a	PHS+	Sdr-B1b	Vp-1Ba,b	PHS+	Westonia type	Dreb-B1a	Lr14+	Lr34+	Lr68-	Yr15-	Fhb1-	1BL.1BL	Non 7OE	Ax1 or Ax2*	Glu-D1a	Pina-D1a	Pinb-D1a	Pinb-B2a	Ppo-A1a	Ppo-D1b	Zds-A1b	Lcy-B1b	Pds-B1a	Pod-A1a	Psy-A1b	Psy-D1a	Psy-B1a or b	Wx-B1a	NA	Hap-5D-C	H1g	GS-D1b	Hap-L	Hap-G	Hap-1	Hap-H
758	STARING	NA	Netherlands	NA	NA	IC	Genetic diersity&Divergence	Rht-B1a	Rht-D1a	vrn-A1	vrn-B1	vrn-D1	Ppd-D1b	PHS+	Sdr-B1b	Vp-1Ba,b	PHS+	Westonia type	Dreb-B1a	Lr14+	Lr34+	Lr68+	Yr15-	Fhb1-	1BL.1BL	Non 7OE	Ax1 or Ax2*	Glu-D1a	Pina-D1a	Pinb-D1a	Pinb-B2a	Ppo-A1b	Ppo-D1b	Zds-A1b	Lcy-B1b	Pds-B1b	Pod-A1b	Psy-A1b	Psy-D1a	Psy-B1a or b	Wx-B1a	NA	Hap-5D-C	H1g	GS-D1b	Hap-L	Hap-G	others	Hap-L
759	VADA	NA	Netherlands	NA	NA	IC	Genetic diersity&Divergence	Rht-B1a	Rht-D1a	vrn-A1	vrn-B1	vrn-D1	Ppd-D1b	PHS+	Sdr-B1b	Vp-1Ba,b	PHS+	Westonia type	Dreb-B1a	Lr14-	Lr34+	Lr68+	Yr15-	Fhb1-	1BL.1BL	Non 7OE	Ax1 or Ax2*	Glu-D1a	Pina-D1a	Pinb-D1a	Pinb-B2a	Ppo-A1b	Ppo-D1b	Zds-A1b	Lcy-B1b	Pds-B1b	Pod-A1b	Psy-A1b	Psy-D1a	Psy-B1a or b	Wx-B1a	Hap-4A-C	Hap-5D-C	H1g	GS-D1b	Hap-L	Hap-G	others	Hap-L
760	VASCO	NA	Netherlands	NA	NA	IC	Genetic diersity&Divergence	Rht-B1a	Rht-D1a	vrn-A1	vrn-B1	vrn-D1	Ppd-D1b	PHS+	Sdr-B1b	Vp-1Ba,b	PHS+	Westonia type	Dreb-B1a	Lr14-	Lr34+	Lr68+	Yr15-	Fhb1-	1BL.1RS	7OE	Null	Glu-D1a	Pina-D1a	Pinb-D1a	Pinb-B2a	Ppo-A1a	Ppo-D1b	Zds-A1b	Lcy-B1b	Pds-B1a	Pod-A1a	Psy-A1b	Psy-D1a	Psy-B1a or b	Wx-B1a	Hap-4A-C	Hap-5D-C	H1g	GS-D1b	Hap-L	Hap-G	Hap-1	Hap-L
761	VERSAILLES	NA	Netherlands	NA	NA	IC	Genetic diersity&Divergence	Rht-B1a	Rht-D1b	vrn-A1	vrn-B1	vrn-D1	Ppd-D1b	PHS+	Sdr-B1b	Vp-1Ba,b	NA	Westonia type	Dreb-B1a	Lr14+	Lr34+	Lr68-	Yr15-	Fhb1-	1BL.1BL	Non 7OE	Null	Glu-D1a	Pina-D1a	Pinb-D1a	Pinb-B2a	Ppo-A1a	Ppo-D1b	Zds-A1b	Lcy-B1a	Pds-B1a	Pod-A1a	Psy-A1b	Psy-D1a	Psy-B1a or b	Wx-B1a	Hap-4A-T	Hap-5D-C	H1g	GS-D1b	Hap-L	Hap-G	Hap-1	Hap-L
762	Banatka	NA	Poland	NA	NA	IC	Genetic diersity&Divergence	Rht-B1a	Rht-D1a	vrn-A1	vrn-B1	vrn-D1	Ppd-D1b	PHS+	Sdr-B1b	Vp-1Ba,b	PHS+	Westonia type	Dreb-B1a	Lr14+	Lr34+	Lr68+	Yr15-	Fhb1-	1BL.1BL	Non 7OE	Null	Glu-D1a	Pina-D1a	Pinb-D1a	Pinb-B2a	Ppo-A1b	Ppo-D1b	Zds-A1b	Lcy-B1b	Pds-B1a	Pod-A1b	Psy-A1b	Psy-D1a	Psy-B1c	Wx-B1a	Hap-4A-C	Hap-5D-C	H1g	GS-D1b	Hap-L	Hap-G	others	Hap-L
763	DANKOWSKA IDEALNA	NA	Poland	NA	NA	IC	Genetic diersity&Divergence	Rht-B1a	Rht-D1a	vrn-A1	vrn-B1	vrn-D1	Ppd-D1b	PHS+	Sdr-B1b	Vp-1Bc	PHS+	Kauz type	Dreb-B1a	Lr14+	Lr34+	Lr68-	Yr15-	Fhb1-	1BL.1BL	Non 7OE	Ax1 or Ax2*	Glu-D1a	Pina-D1b	Pinb-D1a	Pinb-B2a	Ppo-A1a	Ppo-D1b	Zds-A1b	Lcy-B1b	Pds-B1a	Pod-A1b	Psy-A1b	Psy-D1a	Psy-B1a or b	Wx-B1a	Hap-4A-C	Hap-5D-C	H1g	GS-D1b	Hap-L	Hap-G	others	Hap-L
764	EKA NOWA	NA	Poland	NA	NA	IC	Genetic diersity&Divergence	Rht-B1a	Rht-D1a	vrn-A1	vrn-B1	vrn-D1	Ppd-D1b	PHS-	Sdr-B1b	Vp-1Ba,b	PHS+	Kauz type	Dreb-B1a	Lr14+	Lr34+	Lr68+	Yr15-	Fhb1-	1BL.1BL	Non 7OE	Null	Glu-D1a	Pina-D1a	Pinb-D1a	Pinb-B2a	Ppo-A1a	Ppo-D1b	Zds-A1b	Lcy-B1a	Pds-B1a	Pod-A1a	Psy-A1b	Psy-D1a	Psy-B1c	Wx-B1a	Hap-4A-T	Hap-5D-C	H1g	GS-D1b	Hap-L	Hap-G	others	Hap-L
765	GRANIATKA ZACHODNIA	NA	Poland	NA	NA	IC	Genetic diersity&Divergence	Rht-B1a	Rht-D1a	vrn-A1	vrn-B1	vrn-D1	Ppd-D1b	PHS+	Sdr-B1b	Vp-1Ba,b	PHS+	Westonia type	Dreb-B1a	Lr14+	Lr34+	Lr68+	Yr15-	Fhb1-	1BL.1BL	Non 7OE	Null	Glu-D1a	Pina-D1a	Pinb-D1a	Pinb-B2a	Ppo-A1a	Ppo-D1b	Zds-A1b	Lcy-B1b	Pds-B1a	Pod-A1b	Psy-A1b	Psy-D1a	Psy-B1c	Wx-B1a	Hap-4A-C	Hap-5D-C	H1g	GS-D1b	Hap-L	Hap-G	Hap-1	Hap-L
766	JANA	NA	Poland	NA	NA	IC	Genetic diersity&Divergence	Rht-B1a	Rht-D1a	vrn-A1	vrn-B1	vrn-D1	Ppd-D1b	PHS-	Sdr-B1b	Vp-1Ba,b	PHS+	Westonia type	Dreb-B1a	Lr14-	Lr34+	Lr68-	Yr15-	Fhb1-	1BL.1BL	7OE	Ax1 or Ax2*	Glu-D1a	Pina-D1a	Pinb-D1a	Pinb-B2a	Ppo-A1a	Ppo-D1b	Zds-A1b	Lcy-B1a	Pds-B1a	Pod-A1b	Psy-A1b	Psy-D1a	Psy-B1a or b	Wx-B1a	Hap-4A-T	Hap-5D-C	H1g	GS-D1b	Hap-L	Hap-G	others	Hap-L
767	KOMOROWSKA-POL	NA	Poland	NA	NA	IC	Genetic diersity&Divergence	Rht-B1a	Rht-D1a	vrn-A1	vrn-B1	vrn-D1	Ppd-D1b	PHS+	Sdr-B1b	Vp-1Ba,b	PHS+	Westonia type	Dreb-B1a	Lr14+	Lr34+	Lr68+	Yr15-	Fhb1-	1BL.1BL	Non 7OE	Null	Glu-D1a	Pina-D1a	Pinb-D1a	Pinb-B2a	Ppo-A1a	Ppo-D1b	Zds-A1b	Lcy-B1b	Pds-B1b	Pod-A1b	Psy-A1b	Psy-D1a	Psy-B1a or b	Wx-B1a	Hap-4A-C	Hap-5D-C	H1g	GS-D1b	Hap-L	Hap-G	Hap-1	Hap-L
768	KUTNOWIANKA	NA	Poland	NA	NA	IC	Genetic diersity&Divergence	Rht-B1a	Rht-D1a	vrn-A1	NA	vrn-D1	Ppd-D1b	PHS+	Sdr-B1b	Vp-1Ba,b	PHS+	Westonia type	Dreb-B1a	Lr14-	Lr34+	Lr68-	Yr15-	Fhb1-	1BL.1BL	Non 7OE	Null	Glu-D1a	Pina-D1a	Pinb-D1a	Pinb-B2a	Ppo-A1a	Ppo-D1b	Zds-A1a	Lcy-B1a	Pds-B1a	Pod-A1a	Psy-A1b	Psy-D1a	Psy-B1a or b	Wx-B1a	Hap-4A-T	Hap-5D-C	H1g	GS-D1b	Hap-L	Hap-G	others	Hap-L
769	LUNA	NA	Poland	NA	NA	IC	Genetic diersity&Divergence	Rht-B1a	Rht-D1a	vrn-A1	vrn-B1	vrn-D1	Ppd-D1a	PHS-	Sdr-B1b	Vp-1Ba,b	PHS+	Kauz type	Dreb-B1a	Lr14+	Lr34+	Lr68+	Yr15-	Fhb1-	1BL.1BL	Non 7OE	Null	Glu-D1a	Pina-D1a	Pinb-D1a	Pinb-B2a	Ppo-A1b	Ppo-D1b	Zds-A1b	Lcy-B1b	Pds-B1a	Pod-A1a	Psy-A1b	Psy-D1a	Psy-B1c	Wx-B1a	Hap-4A-C	Hap-5D-C	H1g	GS-D1a	NA	Hap-G	others	Hap-L
770	MODRA	NA	Poland	NA	NA	IC	Genetic diersity&Divergence	Rht-B1a	Rht-D1a	vrn-A1	vrn-B1	vrn-D1	Ppd-D1b	PHS+	Sdr-B1b	Vp-1Bc	PHS+	Westonia type	Dreb-B1a	Lr14+	Lr34+	Lr68-	Yr15-	Fhb1-	1BL.1BL	Non 7OE	Null	Glu-D1a	Pina-D1a	Pinb-D1b	Pinb-B2a	Ppo-A1a	Ppo-D1a	Zds-A1b	Lcy-B1b	Pds-B1b	Pod-A1a	Psy-A1b	Psy-D1g	Psy-B1a or b	Wx-B1a	NA	Hap-5D-C	H1g	GS-D1b	Hap-L	Hap-G	Hap-1	Hap-L
771	OLZA	NA	Poland	NA	NA	IC	Genetic diersity&Divergence	Rht-B1a	Rht-D1a	vrn-A1	vrn-B1	vrn-D1	Ppd-D1b	PHS+	Sdr-B1b	Vp-1Ba,b	PHS+	Westonia type	Dreb-B1a	Lr14+	Lr34-	Lr68+	Yr15-	Fhb1-	1BL.1BL	Non 7OE	Null	Glu-D1a	Pina-D1a	Pinb-D1a	Pinb-B2a	Ppo-A1a	Ppo-D1b	Zds-A1b	Lcy-B1a	Pds-B1a	Pod-A1a	Psy-A1b	Psy-D1a	Psy-B1c	Wx-B1a	Hap-4A-C	Hap-5D-C	H1g	GS-D1b	Hap-L	Hap-G	others	Hap-L
772	OSTKA POPULARNA	NA	Poland	NA	NA	IC	Genetic diersity&Divergence	Rht-B1a	Rht-D1a	Vrn-A1a	vrn-B1	vrn-D1	Ppd-D1b	PHS-	Sdr-B1b	Vp-1Ba,b	PHS+	Westonia type	Dreb-B1a	Lr14+	Lr34+	Lr68-	Yr15-	Fhb1-	1BL.1BL	7OE	Null	Glu-D1a	Pina-D1a	Pinb-D1a	Pinb-B2a	Ppo-A1b	Ppo-D1b	Zds-A1a	Lcy-B1b	Pds-B1b	Pod-A1a	Psy-A1b	Psy-D1g	Psy-B1a or b	Wx-B1a	Hap-4A-C	Hap-5D-C	H1g	GS-D1b	Hap-L	Hap-G	Hap-1	Hap-L
773	PANDA	NA	Poland	NA	NA	IC	Genetic diersity&Divergence	Rht-B1a	Rht-D1a	vrn-A1	vrn-B1	vrn-D1	Ppd-D1b	PHS+	Sdr-B1a	Vp-1Bc	PHS+	Kauz type	Dreb-B1a	Lr14-	Lr34+	Lr68-	Yr15-	Fhb1-	1BL.1BL	Non 7OE	Null	Glu-D1d	Pina-D1b	Pinb-D1a	Pinb-B2a	Ppo-A1b	Ppo-D1b	Zds-A1b	Lcy-B1a	Pds-B1a	Pod-A1b	Psy-A1b	Psy-D1a	Psy-B1a or b	Wx-B1a	Hap-4A-C	Hap-5D-C	H1g	GS-D1b	Hap-L	Hap-G	others	Hap-L
774	PODKOWIANKA	NA	Poland	NA	NA	IC	Genetic diersity&Divergence	Rht-B1a	Rht-D1a	vrn-A1	vrn-B1	vrn-D1	Ppd-D1b	PHS+	Sdr-B1b	Vp-1Ba,b	PHS+	Westonia type	Dreb-B1a	Lr14+	Lr34+	Lr68-	Yr15-	Fhb1-	1BL.1BL	7OE	Ax1 or Ax2*	Glu-D1a	Pina-D1a	Pinb-D1a	Pinb-B2a	Ppo-A1a	Ppo-D1b	Zds-A1b	Lcy-B1a	Pds-B1b	Pod-A1a	Psy-A1b	Psy-D1a	Psy-B1a or b	Wx-B1a	Hap-4A-C	Hap-5D-C	H1g	GS-D1b	Hap-L	Hap-G	Hap-1	Hap-L
775	POLANKA	NA	Poland	NA	NA	IC	Genetic diersity&Divergence	Rht-B1a	Rht-D1a	Vrn-A1a	vrn-B1	vrn-D1	Ppd-D1b	PHS-	Sdr-B1b	Vp-1Bc	PHS+	Westonia type	Dreb-B1b	Lr14-	Lr34+	Lr68-	Yr15-	Fhb1-	1BL.1BL	Non 7OE	Null	Glu-D1d	Pina-D1a	Pinb-D1b	Pinb-B2b	Ppo-A1a	Ppo-D1b	Zds-A1b	Lcy-B1a	Pds-B1a	Pod-A1b	Psy-A1b	Psy-D1g	Psy-B1a or b	Wx-B1a	Hap-4A-C	Hap-5D-C	H1g	GS-D1a	Hap-L	Hap-G	others	Hap-L
776	Przodownica	NA	Poland	NA	NA	IC	Genetic diersity&Divergence	Rht-B1a	Rht-D1a	vrn-A1	vrn-B1	vrn-D1	Ppd-D1b	PHS-	Sdr-B1b	Vp-1Bc	PHS+	Kauz type	Dreb-B1b	Lr14-	Lr34+	Lr68-	Yr15-	Fhb1-	1BL.1BL	Non 7OE	Null	Glu-D1d	Pina-D1a	Pinb-D1b	Pinb-B2a	Ppo-A1b	Ppo-D1b	Zds-A1b	Lcy-B1a	Pds-B1a	Pod-A1b	Psy-A1b	Psy-D1a	Psy-B1a or b	Wx-B1a	Hap-4A-T	Hap-5D-C	H1g	GS-D1b	Hap-L	Hap-G	others	Hap-L
777	ROZTOCKA	NA	Poland	NA	NA	IC	Genetic diersity&Divergence	Rht-B1a	Rht-D1a	vrn-A1	vrn-B1	vrn-D1	Ppd-D1b	PHS+	Sdr-B1b	Vp-1Ba,b	PHS+	Westonia type	Dreb-B1b	Lr14+	Lr34+	Lr68-	Yr15-	Fhb1-	1BL.1BL	7OE	Ax1 or Ax2*	Glu-D1a	Pina-D1a	Pinb-D1a	Pinb-B2a	Ppo-A1a	Ppo-D1b	Zds-A1b	Lcy-B1a	Pds-B1a	Pod-A1b	Psy-A1b	Psy-D1a	Psy-B1a or b	Wx-B1a	Hap-4A-C	Hap-5D-C	H1g	GS-D1b	Hap-L	Hap-G	Hap-1	Hap-L
778	Slazaczka	NA	Poland	NA	NA	IC	Genetic diersity&Divergence	Rht-B1a	Rht-D1a	vrn-A1	vrn-B1	vrn-D1	Ppd-D1b	PHS+	Sdr-B1b	Vp-1Ba,b	PHS+	Westonia type	Dreb-B1a	Lr14+	Lr34+	Lr68-	Yr15-	Fhb1-	1BL.1BL	7OE	Ax1 or Ax2*	Glu-D1a	Pina-D1a	Pinb-D1a	Pinb-B2a	Ppo-A1a	Ppo-D1b	Zds-A1b	Lcy-B1a	Pds-B1a	Pod-A1b	Psy-A1b	Psy-D1a	Psy-B1a or b	Wx-B1a	Hap-4A-C	Hap-5D-C	H1g	GS-D1b	Hap-L	Hap-G	Hap-1	Hap-L
779	Szelejewska	NA	Poland	NA	NA	IC	Genetic diersity&Divergence	Rht-B1a	Rht-D1a	vrn-A1	vrn-B1	vrn-D1	Ppd-D1b	PHS+	Sdr-B1b	Vp-1Ba,b	PHS+	Westonia type	Dreb-B1a	Lr14+	Lr34+	Lr68-	Yr15-	Fhb1-	1BL.1BL	Non 7OE	Null	Glu-D1d	Pina-D1a	Pinb-D1a	Pinb-B2a	Ppo-A1b	Ppo-D1b	Zds-A1b	Lcy-B1a	Pds-B1a	Pod-A1a	Psy-A1b	Psy-D1a	Psy-B1c	Wx-B1a	Hap-4A-C	Hap-5D-C	H1g	GS-D1b	Hap-L	Hap-G	others	Hap-L
780	WENEDA	NA	Poland	NA	NA	IC	Genetic diersity&Divergence	Rht-B1a	Rht-D1a	vrn-A1	vrn-B1	vrn-D1	Ppd-D1b	PHS+	Sdr-B1b	Vp-1Bc	PHS+	Westonia type	Dreb-B1b	Lr14-	Lr34+	Lr68-	Yr15-	Fhb1-	1BL.1BL	Non 7OE	Null	Glu-D1a	Pina-D1a	Pinb-D1b	Pinb-B2a	Ppo-A1a	Ppo-D1b	Zds-A1b	Lcy-B1a	Pds-B1a	Pod-A1b	Psy-A1b	Psy-D1a	Psy-B1a or b	Wx-B1a	Hap-4A-C	Hap-5D-C	H1g	GS-D1b	Hap-L	Hap-G	others	Hap-L
781	WYSOKOLITEWKA 218	NA	Poland	NA	NA	IC	Genetic diersity&Divergence	Rht-B1a	Rht-D1a	vrn-A1	vrn-B1	vrn-D1	Ppd-D1b	PHS+	Sdr-B1b	Vp-1Ba,b	PHS+	Westonia type	Dreb-B1a	Lr14+	Lr34+	Lr68-	Yr15-	Fhb1-	1BL.1BL	Non 7OE	Ax1 or Ax2*	Glu-D1a	Pina-D1a	Pinb-D1a	Pinb-B2a	Ppo-A1a	Ppo-D1b	Zds-A1b	Lcy-B1a	Pds-B1a	Pod-A1a	Psy-A1b	Psy-D1a	Psy-B1a or b	Wx-B1a	Hap-4A-C	Hap-5D-C	H1g	GS-D1b	Hap-L	Hap-G	others	Hap-L
782	Wysokolitewka Sztywnosloma	NA	Poland	NA	NA	IC	Genetic diersity&Divergence	Rht-B1a	Rht-D1a	vrn-A1	vrn-B1	vrn-D1	Ppd-D1b	PHS-	Sdr-B1b	Vp-1Ba,b	PHS+	Westonia type	Dreb-B1a	Lr14+	Lr34+	Lr68+	Yr15-	Fhb1-	1BL.1BL	Non 7OE	Null	Glu-D1a	Pina-D1a	Pinb-D1a	Pinb-B2a	Ppo-A1a	Ppo-D1b	NA	Lcy-B1a	Pds-B1a	Pod-A1a	Psy-A1b	Psy-D1a	Psy-B1c	Wx-B1a	Hap-4A-C	Hap-5D-C	H1g	GS-D1b	Hap-L	Hap-G	others	Hap-L
783	ZELAZNA	NA	Poland	NA	NA	IC	Genetic diersity&Divergence	Rht-B1a	Rht-D1a	vrn-A1	vrn-B1	vrn-D1	Ppd-D1b	PHS-	Sdr-B1b	Vp-1Ba,b	PHS+	Westonia type	Dreb-B1b	Heterozygous	Lr34+	Lr68-	Yr15-	Fhb1-	1BL.1BL	Non 7OE	Heterozygous	Glu-D1d	Pina-D1a	Pinb-D1a	Pinb-B2a	Ppo-A1b	Ppo-D1b	Zds-A1b	Lcy-B1a	Pds-B1a	Pod-A1a	Psy-A1b	Psy-D1a	Psy-B1a or b	Wx-B1a	Hap-4A-C	Hap-5D-C	H1g	GS-D1b	Hap-L	Hap-G	others	Hap-L
784	ALMONSOR	NA	Portugal	NA	NA	IC	Genetic diersity&Divergence	Rht-B1a	Rht-D1b	vrn-A1	vrn-B1	vrn-D1	Ppd-D1a	PHS+	Sdr-B1b	Vp-1Bc	PHS+	Kauz type	Dreb-B1a	Lr14-	Lr34+	Lr68-	Yr15-	Fhb1-	1BL.1BL	Non 7OE	Null	Glu-D1d	Pina-D1a	Pinb-D1b	Pinb-B2a	Ppo-A1b	Ppo-D1a	Zds-A1b	Lcy-B1b	Pds-B1a	Pod-A1b	Psy-A1b	Psy-D1a	Psy-B1a or b	Wx-B1b	Hap-4A-C	Hap-5D-C	H1g	GS-D1a	Hap-L	Hap-A	Hap-1	Hap-L
785	Amarelo de Barba Branca	NA	Portugal	NA	NA	IC	Genetic diersity&Divergence	Rht-B1a	Rht-D1a	Vrn-A1a	vrn-B1	vrn-D1	Ppd-D1b	NA	Sdr-B1b	Vp-1Ba,b	PHS+	Westonia type	Dreb-B1a	Lr14-	Lr34+	Lr68+	Yr15-	Fhb1-	1BL.1BL	Non 7OE	Null	Glu-D1a	Pina-D1a	Pinb-D1a	Pinb-B2a	Ppo-A1a	Ppo-D1b	Zds-A1b	Lcy-B1b	Pds-B1a	Pod-A1b	Psy-A1b	Psy-D1a	Psy-B1a or b	Wx-B1a	Hap-4A-T	Hap-5D-C	H1g	GS-D1b	Hap-L	Hap-G	Hap-1	Hap-L
786	ELVAS 61P17	NA	Portugal	NA	NA	IC	Genetic diersity&Divergence	Rht-B1a	Rht-D1a	vrn-A1	Vrn-B1b	vrn-D1	Ppd-D1a	PHS+	Sdr-B1b	Vp-1Ba,b	PHS+	Westonia type	Dreb-B1a	Lr14-	Lr34+	Lr68-	Yr15-	Fhb1-	1BL.1BL	Non 7OE	Ax1 or Ax2*	Glu-D1a	Pina-D1a	Pinb-D1a	Pinb-B2b	Ppo-A1b	Ppo-D1b	Zds-A1a	Lcy-B1a	Pds-B1a	Pod-A1b	Psy-A1b	Psy-D1a	Psy-B1a or b	Wx-B1a	Hap-4A-T	Hap-5D-C	H1g	GS-D1a	Hap-L	Hap-A	Hap-1	Hap-H
787	ELVAS 62H12	NA	Portugal	NA	NA	IC	Genetic diersity&Divergence	Rht-B1a	Rht-D1a	Vrn-A1a	vrn-B1	vrn-D1	Ppd-D1b	PHS-	Sdr-B1b	Vp-1Bc	PHS+	Kauz type	Dreb-B1a	Lr14+	Lr34+	Lr68-	Yr15-	Fhb1-	1BL.1BL	Non 7OE	Null	Glu-D1a	Pina-D1a	Pinb-D1a	Pinb-B2b	Ppo-A1a	Ppo-D1a	Zds-A1b	Lcy-B1b	Pds-B1a	Pod-A1a	Psy-A1b	Psy-D1a	Psy-B1a or b	Wx-B1a	Hap-4A-C	Hap-5D-C	H1g	GS-D1a	Hap-L	Hap-G	Hap-1	Hap-H
788	ELVAS 62H9	NA	Portugal	NA	NA	IC	Genetic diersity&Divergence	Rht-B1a	Rht-D1a	vrn-A1	vrn-B1	vrn-D1	Ppd-D1b	PHS+	Sdr-B1b	Vp-1Ba,b	PHS+	Westonia type	Dreb-B1b	Lr14-	Lr34+	Lr68-	Yr15-	Fhb1-	1BL.1BL	Non 7OE	Null	Glu-D1d	Pina-D1a	Pinb-D1b	Pinb-B2b	Ppo-A1a	Ppo-D1b	Zds-A1b	Lcy-B1a	Pds-B1a	Pod-A1a	Psy-A1b	Psy-D1a	Psy-B1a or b	Wx-B1a	Hap-4A-C	Hap-5D-C	H1g	Heterozygous	Hap-L	Hap-G	Hap-1	Hap-L
789	ELVAS 63P16	NA	Portugal	NA	NA	IC	Genetic diersity&Divergence	Rht-B1a	Rht-D1a	vrn-A1	Vrn-B1b	vrn-D1	Ppd-D1b	PHS+	Sdr-B1b	Vp-1Ba,b	PHS+	Kauz type	Dreb-B1b	Lr14+	Lr34+	Lr68-	Yr15-	Fhb1-	1BL.1BL	Non 7OE	Null	Glu-D1a	Pina-D1b	Pinb-D1a	Pinb-B2a	Ppo-A1a	Ppo-D1b	Zds-A1b	Lcy-B1b	Pds-B1a	Pod-A1b	NA	Psy-D1a	Psy-B1a or b	Wx-B1a	Hap-4A-C	Hap-5D-C	H1g	GS-D1b	Hap-L	Hap-G	Hap-1	Hap-H
790	ELVAS 68H16	NA	Portugal	NA	NA	IC	Genetic diersity&Divergence	Rht-B1b	Rht-D1a	vrn-A1	Vrn-B1b	vrn-D1	Ppd-D1a	PHS+	Sdr-B1b	Vp-1Ba,b	PHS+	Westonia type	Dreb-B1a	Lr14-	Lr34+	Lr68-	Yr15-	Fhb1-	1BL.1BL	Non 7OE	Ax1 or Ax2*	Glu-D1a	Pina-D1a	Pinb-D1a	Pinb-B2b	Ppo-A1b	Ppo-D1a	Zds-A1a	Lcy-B1b	Pds-B1a	Pod-A1b	Psy-A1b	Psy-D1a	Psy-B1a or b	Wx-B1a	Hap-4A-T	Hap-5D-C	H1g	GS-D1a	Hap-L	Hap-A	Hap-1	Hap-H
791	ELVAS-60P24	NA	Portugal	NA	NA	IC	Genetic diersity&Divergence	Rht-B1a	Rht-D1a	Heterozygous	Vrn-B1b	vrn-D1	NA	PHS+	Heterozygous	Vp-1Ba,b	PHS+	Westonia type	Dreb-B1a	Heterozygous	Lr34+	Lr68-	Yr15-	Fhb1-	1BL.1BL	Non 7OE	Heterozygous	Heterozygous	Pina-D1a	Pinb-D1a	Pinb-B2b	Ppo-A1b	Ppo-D1b	Heterozygous	Lcy-B1b	Pds-B1a	Pod-A1b	Psy-A1b	Psy-D1a	Psy-B1a or b	Wx-B1a	Hap-4A-T	Hap-5D-C	H1g	GS-D1a	Hap-L	Hap-A	Hap-1	Hap-H
792	PADEIRA	NA	Portugal	NA	NA	IC	Genetic diersity&Divergence	Rht-B1a	Rht-D1a	Vrn-A1a	vrn-B1	vrn-D1	Ppd-D1a	PHS+	Sdr-B1b	Vp-1Bc	PHS+	Westonia type	Dreb-B1b	Lr14-	Lr34-	Lr68+	Yr15-	Fhb1-	1BL.1BL	Non 7OE	Ax1 or Ax2*	Glu-D1a	Pina-D1a	Pinb-D1b	Pinb-B2a	Ppo-A1a	Ppo-D1b	Zds-A1b	Lcy-B1b	Pds-B1a	Pod-A1a	Psy-A1b	Psy-D1a	Psy-B1c	Wx-B1a	Hap-4A-C	Hap-5D-C	H1g	GS-D1b	Hap-L	Hap-G	Hap-1	Hap-L
793	RIBEIRO INERME	NA	Portugal	NA	NA	IC	Genetic diersity&Divergence	Rht-B1a	Rht-D1a	vrn-A1	vrn-B1	vrn-D1	Ppd-D1b	PHS+	Sdr-B1b	Vp-1Ba,b	PHS+	Westonia type	Dreb-B1a	Lr14-	Lr34+	Lr68+	Yr15-	Fhb1-	1BL.1BL	Non 7OE	Null	Glu-D1a	Pina-D1a	Pinb-D1a	Pinb-B2a	Ppo-A1a	Ppo-D1a	Zds-A1b	Lcy-B1b	Pds-B1b	Pod-A1a	Psy-A1b	Psy-D1a	Psy-B1a or b	Wx-B1a	Hap-4A-C	Hap-5D-C	H1c	GS-D1a	Hap-L	Hap-G	Hap-1	Hap-L
794	RIBEIRO~PI185706	NA	Portugal	NA	NA	IC	Genetic diersity&Divergence	Rht-B1a	Rht-D1a	vrn-A1	vrn-B1	vrn-D1	Ppd-D1b	PHS-	Sdr-B1b	Vp-1Ba,b	PHS+	Westonia type	Dreb-B1a	Lr14-	Lr34+	Lr68-	Yr15-	Fhb1-	1BL.1BL	Non 7OE	Null	Glu-D1a	Pina-D1a	Pinb-D1a	Pinb-B2a	Ppo-A1a	Ppo-D1b	Zds-A1b	Lcy-B1a	Pds-B1a	Pod-A1a	Psy-A1b	Psy-D1a	Psy-B1a or b	Wx-B1a	Hap-4A-C	Hap-5D-C	H1c	GS-D1a	Hap-L	Hap-G	Hap-1	Hap-L
795	RIBEIRO~PI192624	NA	Portugal	NA	NA	IC	Genetic diersity&Divergence	Rht-B1a	Rht-D1a	vrn-A1	vrn-B1	vrn-D1	Ppd-D1b	PHS+	Sdr-B1b	Vp-1Ba,b	PHS+	Westonia type	Dreb-B1a	Lr14-	Lr34+	Lr68+	Yr15-	Fhb1-	1BL.1BL	Non 7OE	Null	Glu-D1a	Pina-D1a	Pinb-D1a	Pinb-B2a	Ppo-A1a	Ppo-D1b	Zds-A1b	Lcy-B1a	Pds-B1a	Pod-A1a	Psy-A1b	Psy-D1a	Psy-B1a or b	Wx-B1a	Hap-4A-C	Hap-5D-C	H1c	GS-D1a	Hap-L	Hap-G	Hap-1	Hap-L
796	RIBEIRO~PI266901	NA	Portugal	NA	NA	IC	Genetic diersity&Divergence	Rht-B1a	Rht-D1a	vrn-A1	vrn-B1	vrn-D1	Ppd-D1b	PHS+	Sdr-B1b	Vp-1Ba,b	PHS+	Westonia type	Dreb-B1a	Lr14-	Lr34+	Lr68+	Yr15-	Fhb1-	1BL.1BL	Non 7OE	Null	Glu-D1a	Pina-D1a	Pinb-D1a	Pinb-B2b	Ppo-A1a	Ppo-D1b	Zds-A1b	Lcy-B1a	Pds-B1a	Pod-A1a	Psy-A1b	Psy-D1a	Psy-B1c	Wx-B1a	Hap-4A-C	Hap-5D-C	H1c	GS-D1a	Hap-L	Hap-G	Hap-1	Hap-L
797	RUIVO	NA	Portugal	NA	NA	IC	Genetic diersity&Divergence	Rht-B1a	Rht-D1a	Vrn-A1a	vrn-B1	vrn-D1	Ppd-D1b	PHS+	Sdr-B1b	Vp-1Ba,b	PHS+	Westonia type	Dreb-B1a	Lr14+	Lr34+	Lr68+	Yr15-	Fhb1-	1BL.1BL	7OE	Null	Glu-D1a	Pina-D1a	Pinb-D1a	Pinb-B2a	Ppo-A1a	Ppo-D1b	Zds-A1b	Lcy-B1b	Pds-B1a	Pod-A1a	Psy-A1b	Psy-D1a	Psy-B1a or b	Wx-B1a	Hap-4A-C	Hap-5D-C	H1g	GS-D1a	Hap-L	Hap-A	Hap-1	Hap-L
798	TUA	NA	Portugal	NA	NA	IC	Genetic diersity&Divergence	Rht-B1a	Rht-D1b	vrn-A1	vrn-B1	vrn-D1	Ppd-D1b	PHS-	Sdr-B1b	Vp-1Bc	PHS+	Kauz type	Dreb-B1b	Lr14+	Lr34+	Lr68-	Yr15-	Fhb1-	1BL.1BL	Non 7OE	Null	Glu-D1d	Pina-D1b	Pinb-D1a	Pinb-B2a	Ppo-A1b	Ppo-D1a	Zds-A1a	Heterozygous	Pds-B1a	Pod-A1b	Psy-A1b	Psy-D1a	Psy-B1a or b	Wx-B1b	Hap-4A-C	Hap-5D-C	H1g	GS-D1a	Hap-L	Hap-A	Hap-1	Hap-L
799	ALBOTA	NA	Romania	NA	NA	IC	Genetic diersity&Divergence	Rht-B1a	Rht-D1a	vrn-A1	vrn-B1	vrn-D1	Ppd-D1a	PHS+	Sdr-B1b	Vp-1Bc	PHS+	Kauz type	Dreb-B1b	Lr14-	Lr34+	Lr68-	Yr15-	Fhb1-	1BL.1BL	Non 7OE	Ax1 or Ax2*	Glu-D1d	Pina-D1a	Pinb-D1b	Pinb-B2a	Ppo-A1b	Ppo-D1b	Zds-A1b	Lcy-B1a	Pds-B1a	Pod-A1a	Psy-A1b	Psy-D1a	Psy-B1a or b	Wx-B1a	Hap-4A-T	Hap-5D-C	H1g	GS-D1a	Hap-L	Hap-G	Hap-1	Hap-L
800	ARIESAN	NA	Romania	NA	NA	IC	Genetic diersity&Divergence	NA	NA	vrn-A1	vrn-B1	vrn-D1	Ppd-D1a	PHS-	Sdr-B1b	Vp-1Ba,b	PHS+	NA	NA	Lr14+	Lr34+	NA	Yr15-	NA	NA	Non 7OE	NA	Glu-D1a	Pina-D1a	Pinb-D1b	Pinb-B2a	NA	NA	NA	Lcy-B1b	Pds-B1a	Pod-A1a	NA	NA	NA	NA	Hap-4A-T	NA	H1g	GS-D1a	Hap-L	NA	others	Hap-L
801	BUCOVINA	NA	Romania	NA	NA	IC	Genetic diersity&Divergence	Rht-B1a	Rht-D1a	vrn-A1	vrn-B1	vrn-D1	Ppd-D1a	PHS+	Sdr-B1a	Vp-1Bc	PHS+	Kauz type	Dreb-B1b	Lr14+	Lr34+	Lr68+	Yr15-	Fhb1-	1BL.1BL	Non 7OE	Ax1 or Ax2*	Glu-D1a	Pina-D1a	Pinb-D1b	Pinb-B2a	Ppo-A1b	Ppo-D1b	Zds-A1b	Lcy-B1b	Pds-B1a	Pod-A1b	Psy-A1b	Psy-D1a	Psy-B1a or b	Wx-B1a	Hap-4A-T	Hap-5D-C	H1g	GS-D1a	Hap-L	Hap-A	others	Hap-H
802	CERES	NA	Romania	NA	NA	IC	Genetic diersity&Divergence	Rht-B1a	Rht-D1a	vrn-A1	vrn-B1	vrn-D1	Ppd-D1a	PHS-	Sdr-B1b	Vp-1Ba,b	PHS+	Westonia type	Dreb-B1a	Lr14-	Lr34-	Lr68-	Yr15-	Fhb1-	1BL.1BL	Non 7OE	Null	Glu-D1d	Pina-D1a	Pinb-D1b	Pinb-B2a	Ppo-A1b	Ppo-D1b	Zds-A1b	Lcy-B1b	Pds-B1a	Pod-A1a	Psy-A1b	Psy-D1a	Psy-B1a or b	Wx-B1a	Hap-4A-C	Hap-5D-C	H1g	GS-D1a	Hap-L	Hap-G	others	Hap-L
803	DOINA	NA	Romania	NA	NA	IC	Genetic diersity&Divergence	Rht-B1a	Rht-D1a	vrn-A1	vrn-B1	vrn-D1	Ppd-D1a	PHS+	Sdr-B1b	Vp-1Bc	PHS+	Kauz type	Dreb-B1a	Lr14-	Lr34+	Lr68+	Yr15-	Fhb1-	1BL.1BL	Non 7OE	Null	Glu-D1d	Pina-D1a	Pinb-D1a	Pinb-B2a	Ppo-A1b	Ppo-D1b	Zds-A1b	Lcy-B1b	Pds-B1a	Pod-A1b	Psy-A1b	Psy-D1a	Psy-B1c	Wx-B1a	Hap-4A-C	Hap-5D-C	H1g	GS-D1a	Hap-L	Hap-G	Hap-1	Hap-L
804	FAVORIT	NA	Romania	NA	NA	IC	Genetic diersity&Divergence	Rht-B1a	Rht-D1a	vrn-A1	vrn-B1	vrn-D1	Ppd-D1a	PHS-	Sdr-B1b	Vp-1Bc	PHS+	Westonia type	Dreb-B1b	Lr14-	Lr34-	Lr68-	Yr15-	Fhb1-	1BL.1BL	Non 7OE	Null	Glu-D1d	Pina-D1a	Pinb-D1b	Pinb-B2b	Ppo-A1a	Ppo-D1b	Zds-A1b	Lcy-B1b	Pds-B1a	Pod-A1a	Psy-A1b	Psy-D1a	Psy-B1c	Wx-B1a	Hap-4A-C	Hap-5D-C	H1g	GS-D1a	Hap-L	Hap-G	others	Hap-L
805	FLAMURA 80	NA	Romania	NA	NA	IC	Genetic diersity&Divergence	Rht-B1b	Rht-D1a	vrn-A1	vrn-B1	vrn-D1	Ppd-D1a	PHS-	Sdr-B1b	Vp-1Bc	PHS+	Kauz type	Dreb-B1b	Lr14-	Lr34-	Lr68-	Yr15-	Fhb1-	1BL.1BL	7OE	Null	Glu-D1d	Pina-D1a	Pinb-D1b	Pinb-B2a	Ppo-A1b	Ppo-D1b	Zds-A1b	Lcy-B1a	Pds-B1a	Pod-A1b	Psy-A1b	Psy-D1a	Psy-B1a or b	Wx-B1a	Hap-4A-T	Hap-5D-C	H1g	GS-D1a	Hap-L	Hap-G	Hap-1	Hap-L
806	FUNDULEA 4	NA	Romania	NA	NA	IC	Genetic diersity&Divergence	Rht-B1b	Rht-D1a	vrn-A1	vrn-B1	vrn-D1	Ppd-D1b	PHS-	Sdr-B1b	Vp-1Ba,b	PHS+	Westonia type	Dreb-B1a	Lr14+	Lr34+	Lr68-	Yr15-	Fhb1-	1BL.1BL	Non 7OE	Ax1 or Ax2*	Glu-D1d	Pina-D1a	Pinb-D1a	Pinb-B2a	Ppo-A1a	Ppo-D1b	Zds-A1b	Lcy-B1a	Pds-B1a	Pod-A1a	Psy-A1b	Psy-D1a	Psy-B1a or b	Wx-B1a	Hap-4A-C	Hap-5D-C	H1g	GS-D1a	Hap-L	Hap-G	Hap-1	Hap-L
807	FUNDULEA 262	NA	Romania	NA	NA	IC	Genetic diersity&Divergence	Rht-B1b	Rht-D1a	vrn-A1	vrn-B1	NA	Ppd-D1a	PHS-	Sdr-B1b	Vp-1Ba,b	PHS+	Kauz type	Dreb-B1a	Lr14-	Lr34+	Lr68+	Yr15-	Heterozygous	1BL.1RS	Non 7OE	Null	Glu-D1a	Pina-D1a	Pinb-D1a	NA	Ppo-A1b	Ppo-D1b	Zds-A1b	Lcy-B1b	NA	Pod-A1b	Heterozygous	Heterozygous	Psy-B1a or b	Wx-B1a	NA	Hap-5D-C	H1g	GS-D1a	NA	Hap-G	NA	Hap-L
808	FUNDULEA133	NA	Romania	NA	NA	IC	Genetic diersity&Divergence	Rht-B1b	Rht-D1a	vrn-A1	vrn-B1	vrn-D1	Ppd-D1a	NA	Sdr-B1b	Vp-1Ba,b	PHS+	Westonia type	Dreb-B1b	Lr14+	Lr34+	Lr68-	Yr15-	Fhb1-	1BL.1BL	Non 7OE	Null	Glu-D1d	Pina-D1b	Pinb-D1a	Pinb-B2a	Ppo-A1b	Ppo-D1b	Zds-A1b	Lcy-B1a	Pds-B1a	Pod-A1a	Psy-A1b	Psy-D1a	Psy-B1a or b	Wx-B1a	Hap-4A-C	Hap-5D-C	H1g	GS-D1a	Hap-L	Hap-G	others	Hap-H
809	IULIA-ROM	NA	Romania	NA	NA	IC	Genetic diersity&Divergence	Rht-B1a	Rht-D1a	vrn-A1	vrn-B1	vrn-D1	Ppd-D1b	PHS-	Sdr-B1b	Vp-1Ba,b	PHS+	Westonia type	Dreb-B1b	Lr14+	Lr34-	Lr68-	Yr15-	Fhb1-	1BL.1BL	Non 7OE	Null	Glu-D1a	Pina-D1a	Pinb-D1b	Pinb-B2a	Ppo-A1a	Ppo-D1b	Zds-A1b	Lcy-B1b	Pds-B1b	Pod-A1a	Psy-A1b	Psy-D1a	Psy-B1a or b	Wx-B1a	Hap-4A-T	Hap-5D-C	H1g	Heterozygous	Hap-L	Hap-G	Hap-1	Hap-L
810	LOVRIN 10	NA	Romania	NA	NA	IC	Genetic diersity&Divergence	Rht-B1a	Rht-D1a	vrn-A1	vrn-B1	vrn-D1	Heterozygous	PHS-	Sdr-B1b	Vp-1Bc	PHS+	Westonia type	Dreb-B1b	Heterozygous	Lr34+	Lr68-	Yr15-	Fhb1-	1BL.1RS	Non 7OE	Ax1 or Ax2*	Glu-D1a	Pina-D1a	Pinb-D1a	Pinb-B2a	Ppo-A1b	Ppo-D1b	Zds-A1b	Lcy-B1a	Pds-B1a	Pod-A1a	Psy-A1b	Psy-D1a	Psy-B1a or b	Wx-B1a	Hap-4A-C	Hap-5D-C	H1g	GS-D1a	Hap-L	Hap-G	Hap-1	Hap-L
811	LOVRIN 13	NA	Romania	NA	NA	IC	Genetic diersity&Divergence	Rht-B1a	Rht-D1a	vrn-A1	vrn-B1	vrn-D1	Ppd-D1a	PHS-	Sdr-B1b	Vp-1Bc	PHS+	Kauz type	Dreb-B1b	Lr14-	Lr34+	Lr68+	Yr15-	Fhb1-	1BL.1RS	Non 7OE	Heterozygous	Glu-D1a	Pina-D1a	Pinb-D1b	Pinb-B2a	Ppo-A1b	Ppo-D1b	Zds-A1b	Lcy-B1a	Pds-B1a	Heterozygous	Psy-A1b	Psy-D1a	Psy-B1c	Wx-B1a	Hap-4A-T	Hap-5D-C	H1g	GS-D1a	Hap-L	Hap-G	others	Hap-L
812	LOVRIN 29	NA	Romania	NA	NA	IC	Genetic diersity&Divergence	Rht-B1a	Rht-D1a	vrn-A1	vrn-B1	vrn-D1	Heterozygous	PHS-	Sdr-B1b	Vp-1Bc	PHS+	Westonia type	Dreb-B1b	Lr14-	Lr34+	Lr68+	Yr15-	Fhb1-	1BL.1RS	Non 7OE	Ax1 or Ax2*	Glu-D1d	Pina-D1a	Pinb-D1b	Pinb-B2a	Ppo-A1a	Ppo-D1b	Zds-A1b	Lcy-B1a	Pds-B1a	Pod-A1a	Psy-A1b	Psy-D1a	Psy-B1a or b	Wx-B1a	Hap-4A-T	Hap-5D-C	H1g	GS-D1a	Hap-L	Hap-A	Hap-1	Hap-L
813	LOVRIN 32	NA	Romania	NA	NA	IC	Genetic diersity&Divergence	Rht-B1b	Rht-D1a	vrn-A1	vrn-B1	vrn-D1	Ppd-D1b	PHS-	Sdr-B1b	Vp-1Bc	PHS+	Kauz type	Dreb-B1b	Lr14-	Lr34-	Lr68-	Yr15-	Fhb1-	1BL.1BL	7OE	Null	Glu-D1d	Pina-D1a	Pinb-D1b	Pinb-B2a	Ppo-A1b	Ppo-D1b	Zds-A1b	Lcy-B1b	Pds-B1a	Pod-A1b	Psy-A1b	Psy-D1a	Psy-B1a or b	Wx-B1a	Hap-4A-T	Hap-5D-C	H1g	GS-D1a	Hap-L	Hap-G	Hap-1	Hap-L
814	LOVRIN 34	NA	Romania	NA	NA	IC	Genetic diersity&Divergence	Rht-B1b	Rht-D1a	vrn-A1	vrn-B1	vrn-D1	Ppd-D1a	NA	Sdr-B1b	Vp-1Bc	PHS+	Kauz type	Dreb-B1b	Lr14-	Lr34-	Lr68-	Yr15-	Fhb1-	1BL.1BL	Non 7OE	Ax1 or Ax2*	Glu-D1d	Pina-D1a	Pinb-D1b	Pinb-B2a	Ppo-A1b	Ppo-D1b	Zds-A1b	Lcy-B1a	Pds-B1a	Pod-A1b	Psy-A1b	Psy-D1a	Psy-B1a or b	Wx-B1a	Hap-4A-T	Hap-5D-C	H1g	GS-D1a	Hap-L	Hap-G	Hap-1	Hap-L
815	MAGURELE 7	NA	Romania	NA	NA	IC	Genetic diersity&Divergence	Rht-B1a	Rht-D1a	Vrn-A1a	vrn-B1	vrn-D1	Ppd-D1b	PHS-	Sdr-B1b	Vp-1Bc	PHS+	Kauz type	Dreb-B1b	Lr14+	Lr34+	Lr68-	Yr15-	Fhb1-	1BL.1BL	Non 7OE	Null	Glu-D1d	Pina-D1a	Pinb-D1b	Pinb-B2a	Ppo-A1b	Ppo-D1b	Zds-A1a	Lcy-B1a	Pds-B1a	Pod-A1a	Psy-A1b	Psy-D1a	Psy-B1a or b	Wx-B1a	Hap-4A-C	Hap-5D-C	H1g	GS-D1a	Hap-L	Hap-G	others	Hap-L
816	ODVOS 5	NA	Romania	NA	NA	IC	Genetic diersity&Divergence	Rht-B1a	Rht-D1a	vrn-A1	vrn-B1	vrn-D1	Ppd-D1b	PHS+	Sdr-B1b	Vp-1Ba,b	PHS+	Kauz type	Dreb-B1b	Lr14+	Lr34+	Lr68-	Yr15-	Fhb1-	1BL.1BL	Non 7OE	Heterozygous	Glu-D1d	Pina-D1a	Pinb-D1b	Pinb-B2a	Ppo-A1a	Ppo-D1b	Zds-A1b	Lcy-B1b	Pds-B1a	Pod-A1a	Psy-A1b	Psy-D1a	Psy-B1a or b	Wx-B1a	Hap-4A-C	Hap-5D-C	H1g	GS-D1b	Hap-L	Hap-G	others	Hap-L
817	POTAISSA	NA	Romania	NA	NA	IC	Genetic diersity&Divergence	Rht-B1a	Rht-D1a	vrn-A1	vrn-B1	vrn-D1	Ppd-D1b	PHS+	Sdr-B1b	Vp-1Ba,b	PHS+	Kauz type	Dreb-B1a	Lr14-	Lr34+	Lr68-	Yr15-	Fhb1-	1BL.1BL	Non 7OE	Ax1 or Ax2*	Glu-D1a	Pina-D1a	Pinb-D1a	Pinb-B2a	Ppo-A1a	Ppo-D1b	Zds-A1b	Lcy-B1a	Pds-B1a	Pod-A1a	Psy-A1b	Psy-D1a	Psy-B1a or b	Wx-B1a	Hap-4A-C	Hap-5D-C	NA	GS-D1b	Hap-L	Hap-G	others	Hap-L
818	SILVANA	NA	Romania	NA	NA	IC	Genetic diersity&Divergence	Rht-B1a	Rht-D1a	vrn-A1	vrn-B1	vrn-D1	Ppd-D1b	PHS-	Sdr-B1b	Vp-1Ba,b	PHS-	Kauz type	Dreb-B1a	Lr14-	Lr34-	Lr68-	Yr15-	Fhb1-	1BL.1BL	Non 7OE	Ax1 or Ax2*	Glu-D1d	Pina-D1a	Pinb-D1a	Pinb-B2a	Ppo-A1b	Ppo-D1b	Zds-A1b	Lcy-B1b	Pds-B1a	Pod-A1b	Psy-A1b	Psy-D1a	Psy-B1a or b	Wx-B1a	Hap-4A-C	Hap-5D-C	H1g	GS-D1a	Hap-L	Hap-G	others	Hap-L
819	TRANSILVANIA1	NA	Romania	NA	NA	IC	Genetic diersity&Divergence	Rht-B1a	Rht-D1b	vrn-A1	vrn-B1	vrn-D1	Ppd-D1a	PHS-	Sdr-B1b	Vp-1Bc	PHS-	Westonia type	Dreb-B1a	Lr14-	Lr34-	Lr68-	NA	Fhb1-	1BL.1BL	7OE	Ax1 or Ax2*	Glu-D1d	Pina-D1a	Pinb-D1b	Pinb-B2a	Ppo-A1b	Ppo-D1b	Zds-A1b	Lcy-B1b	Pds-B1a	Pod-A1a	Psy-A1b	Psy-D1a	Psy-B1a or b	Wx-B1a	Hap-4A-T	Hap-5D-C	H1g	GS-D1a	Hap-L	Hap-G	Hap-1	Hap-L
820	TURDA 195	NA	Romania	NA	NA	IC	Genetic diersity&Divergence	Rht-B1a	Rht-D1a	vrn-A1	vrn-B1	vrn-D1	Ppd-D1b	PHS+	Sdr-B1b	Vp-1Ba,b	PHS+	Kauz type	Dreb-B1b	Lr14+	Lr34-	Lr68-	Yr15-	Fhb1-	1BL.1BL	Non 7OE	Null	Glu-D1d	Pina-D1a	Pinb-D1b	Pinb-B2a	Ppo-A1a	Ppo-D1b	Zds-A1b	Lcy-B1b	Pds-B1a	Pod-A1a	Psy-A1b	Psy-D1a	Psy-B1a or b	Wx-B1a	Hap-4A-T	Hap-5D-C	H1g	GS-D1b	Hap-L	Hap-G	others	Hap-L
821	ALGOT	NA	Sweden	NA	NA	IC	Genetic diersity&Divergence	Rht-B1a	Rht-D1a	Vrn-A1a	vrn-B1	vrn-D1	Ppd-D1b	PHS+	Sdr-B1b	Vp-1Ba,b	PHS-	Kauz type	Dreb-B1a	Lr14-	Lr34+	Lr68+	Yr15-	Fhb1-	1BL.1BL	Non 7OE	Null	Glu-D1a	Pina-D1a	Pinb-D1b	Pinb-B2a	Ppo-A1a	Ppo-D1b	Zds-A1b	Lcy-B1a	Pds-B1a	Pod-A1a	Psy-A1b	Psy-D1a	Psy-B1c	Wx-B1b	Hap-4A-C	Hap-5D-C	H1g	GS-D1b	Hap-L	Hap-G	others	Hap-L
822	AROS	NA	Sweden	NA	NA	IC	Genetic diersity&Divergence	Rht-B1a	Rht-D1a	vrn-A1	vrn-B1	vrn-D1	Ppd-D1b	PHS+	Sdr-B1b	Vp-1Bc	PHS-	Westonia type	Dreb-B1a	Lr14-	Lr34+	Lr68+	Yr15-	Fhb1-	1BL.1BL	Non 7OE	Null	Glu-D1a	Pina-D1a	Pinb-D1a	Pinb-B2a	Ppo-A1a	Ppo-D1b	Zds-A1b	Lcy-B1b	Pds-B1a	Pod-A1b	Psy-A1b	Psy-D1a	Psy-B1a or b	Wx-B1a	Hap-4A-C	Hap-5D-C	H1g	GS-D1b	Hap-L	Hap-G	Hap-1	Hap-L
823	ATLE	NA	Sweden	NA	NA	IC	Genetic diersity&Divergence	Rht-B1a	Rht-D1a	Vrn-A1a	vrn-B1	vrn-D1	Ppd-D1b	PHS+	Sdr-B1b	Vp-1Bc	PHS+	Kauz type	Dreb-B1a	Lr14+	Lr34+	Lr68-	Yr15-	Fhb1-	1BL.1BL	7OE	Null	Glu-D1d	Pina-D1a	Pinb-D1a	Pinb-B2a	Ppo-A1a	Ppo-D1b	Zds-A1b	Lcy-B1b	Pds-B1a	Pod-A1b	Psy-A1b	Psy-D1a	Psy-B1a or b	Wx-B1a	Hap-4A-C	Hap-5D-C	H1g	GS-D1b	Hap-L	Hap-G	Hap-1	Hap-L
824	BANCO	NA	Sweden	NA	NA	IC	Genetic diersity&Divergence	Rht-B1a	Rht-D1a	vrn-A1	vrn-B1	vrn-D1	Ppd-D1b	PHS+	Sdr-B1b	Vp-1Bc	PHS-	Westonia type	Dreb-B1a	Lr14-	Lr34+	Lr68+	Yr15-	Fhb1-	1BL.1BL	Non 7OE	Null	Glu-D1a	Pina-D1a	Pinb-D1b	Pinb-B2a	Ppo-A1a	Ppo-D1b	Zds-A1b	Lcy-B1b	Pds-B1a	Pod-A1a	Psy-A1b	Psy-D1a	Psy-B1c	Wx-B1a	Hap-4A-C	Hap-5D-C	H1g	GS-D1b	Hap-L	Hap-G	Hap-1	Hap-L
825	CROUSTY	NA	Sweden	NA	NA	IC	Genetic diersity&Divergence	Rht-B1a	Rht-D1b	vrn-A1	vrn-B1	Heterozygous	Ppd-D1b	PHS+	Sdr-B1b	Vp-1Ba,b	PHS-	Westonia type	Dreb-B1a	Lr14+	Lr34+	Lr68+	Yr15-	Fhb1-	1BL.1BL	Non 7OE	Ax1 or Ax2*	Glu-D1a	Pina-D1a	Pinb-D1a	Pinb-B2a	Ppo-A1a	Ppo-D1b	Zds-A1b	Lcy-B1b	Pds-B1b	Pod-A1b	Psy-A1b	Psy-D1a	Psy-B1c	Wx-B1a	Hap-4A-C	Hap-5D-C	H1g	GS-D1b	Hap-L	Hap-G	Hap-1	Hap-L
826	Diamant	NA	Sweden	NA	NA	IC	Genetic diersity&Divergence	Rht-B1a	Rht-D1a	Vrn-A1a	vrn-B1	vrn-D1	Ppd-D1b	PHS-	Sdr-B1b	Vp-1Ba,b	PHS-	Westonia type	Dreb-B1b	Lr14-	Lr34+	Lr68-	Yr15-	Fhb1-	1BL.1BL	Non 7OE	Ax1 or Ax2*	Glu-D1a	Pina-D1a	Pinb-D1a	Pinb-B2b	Ppo-A1a	Ppo-D1b	Zds-A1b	Lcy-B1b	Pds-B1a	Pod-A1a	Psy-A1b	Psy-D1a	Psy-B1a or b	Wx-B1a	Hap-4A-C	Hap-5D-C	H1g	GS-D1a	Hap-L	Hap-G	others	Hap-L
827	ERGO II	NA	Sweden	NA	NA	IC	Genetic diersity&Divergence	Rht-B1a	Rht-D1a	vrn-A1	vrn-B1	vrn-D1	Ppd-D1b	PHS-	Sdr-B1b	Vp-1Ba,b	PHS-	Westonia type	Dreb-B1a	Lr14-	Lr34+	Lr68-	Yr15-	Fhb1-	1BL.1BL	Non 7OE	Ax1 or Ax2*	Glu-D1a	Pina-D1a	Pinb-D1b	Pinb-B2a	Ppo-A1a	Ppo-D1b	Zds-A1b	Lcy-B1a	Pds-B1b	Pod-A1a	Psy-A1b	Psy-D1a	Psy-B1a or b	Wx-B1a	Hap-4A-C	Hap-5D-C	H1g	GS-D1b	Hap-L	Hap-G	Hap-1	Hap-H
828	FAGOTT	NA	Sweden	NA	NA	IC	Genetic diersity&Divergence	Rht-B1a	Rht-D1a	Vrn-A1a	vrn-B1	vrn-D1	Ppd-D1b	PHS+	Sdr-B1b	Vp-1Ba,b	PHS-	Kauz type	Dreb-B1b	Lr14+	Lr34+	Lr68+	Yr15-	Fhb1-	1BL.1BL	Non 7OE	Null	Glu-D1a	Pina-D1a	Pinb-D1a	Pinb-B2a	Ppo-A1a	Ppo-D1a	Zds-A1b	Lcy-B1a	Pds-B1a	Pod-A1a	Psy-A1b	Psy-D1a	Psy-B1c	Wx-B1a	Hap-4A-C	Hap-5D-C	H1g	GS-D1b	Hap-L	Hap-G	others	Hap-L
829	IDUNA	NA	Sweden	NA	NA	IC	Genetic diersity&Divergence	Rht-B1a	Rht-D1a	vrn-A1	vrn-B1	vrn-D1	Ppd-D1b	PHS+	Sdr-B1b	Vp-1Ba,b	PHS-	Westonia type	Dreb-B1a	Lr14+	Lr34+	Lr68+	Yr15-	Heterozygous	1BL.1BL	Non 7OE	Ax1 or Ax2*	Glu-D1a	Pina-D1a	Pinb-D1a	Pinb-B2a	Ppo-A1a	Ppo-D1b	Zds-A1b	Lcy-B1a	Pds-B1a	Heterozygous	Psy-A1b	Psy-D1a	Psy-B1c	Wx-B1a	Hap-4A-T	Hap-5D-C	H1g	GS-D1b	Hap-L	Hap-G	Hap-1	Hap-L
830	KUBB	NA	Sweden	NA	NA	IC	Genetic diersity&Divergence	Rht-B1a	Rht-D1a	vrn-A1	vrn-B1	vrn-D1	Ppd-D1b	PHS+	Sdr-B1b	Vp-1Ba,b	PHS+	Westonia type	Dreb-B1a	Heterozygous	Lr34+	Lr68+	Yr15-	Fhb1-	1BL.1BL	Non 7OE	Null	Glu-D1a	Pina-D1a	Pinb-D1a	Pinb-B2a	Ppo-A1a	Ppo-D1b	Zds-A1b	Lcy-B1a	Pds-B1a	Pod-A1a	Psy-A1b	Psy-D1a	Psy-B1c	Wx-B1a	Hap-4A-C	Hap-5D-C	H1g	GS-D1b	Hap-L	Hap-G	others	Hap-L
831	NORRE	NA	Sweden	NA	NA	IC	Genetic diersity&Divergence	Rht-B1a	Rht-D1a	vrn-A1	vrn-B1	vrn-D1	Ppd-D1b	PHS+	Sdr-B1b	Vp-1Ba,b	PHS-	Westonia type	Dreb-B1a	NA	Lr34+	Lr68+	Yr15-	Fhb1-	1BL.1BL	Non 7OE	Null	Glu-D1a	Pina-D1a	Pinb-D1b	Pinb-B2a	Ppo-A1a	Ppo-D1a	Zds-A1b	Lcy-B1a	Pds-B1a	Pod-A1b	Psy-A1b	Psy-D1a	Psy-B1c	Wx-B1a	Hap-4A-T	Hap-5D-C	H1g	GS-D1b	Hap-L	Hap-G	Hap-1	Hap-L
832	ORCANO	NA	Sweden	NA	NA	IC	Genetic diersity&Divergence	Rht-B1a	Rht-D1a	vrn-A1	vrn-B1	vrn-D1	Ppd-D1b	PHS+	Sdr-B1b	Vp-1Ba,b	PHS+	Westonia type	Dreb-B1a	NA	Lr34+	Lr68-	Yr15-	Fhb1-	1BL.1BL	7OE	Ax1 or Ax2*	Glu-D1a	Pina-D1a	Pinb-D1a	Pinb-B2a	Ppo-A1a	Ppo-D1b	Zds-A1b	Lcy-B1a	Pds-B1a	Pod-A1b	Psy-A1b	Psy-D1a	Psy-B1a or b	Wx-B1a	Hap-4A-C	Hap-5D-C	H1g	GS-D1a	Hap-L	Hap-G	Hap-1	Hap-L
833	Pansar II	NA	Sweden	NA	NA	IC	Genetic diersity&Divergence	Rht-B1a	Rht-D1a	vrn-A1	vrn-B1	vrn-D1	Ppd-D1b	PHS+	Sdr-B1b	Vp-1Ba,b	PHS+	Westonia type	Dreb-B1a	NA	Lr34+	Lr68-	Yr15-	Fhb1-	1BL.1BL	Non 7OE	Ax1 or Ax2*	Glu-D1a	Pina-D1a	Pinb-D1a	Pinb-B2a	Ppo-A1a	Ppo-D1b	Zds-A1b	Lcy-B1b	Pds-B1a	Pod-A1a	Psy-A1b	Psy-D1a	Psy-B1a or b	Wx-B1a	Hap-4A-C	Hap-5D-C	H1g	GS-D1b	Hap-L	Hap-G	Hap-1	Hap-L
834	POMPE	NA	Sweden	NA	NA	IC	Genetic diersity&Divergence	Rht-B1a	Rht-D1a	Heterozygous	vrn-B1	vrn-D1	Ppd-D1b	PHS+	Sdr-B1b	Heterozygous	PHS+	Westonia type	Heterozygous	Lr14+	Lr34+	Lr68+	Yr15-	Fhb1-	1BL.1BL	Non 7OE	Null	Heterozygous	Pina-D1a	Pinb-D1b	Pinb-B2a	Ppo-A1a	Ppo-D1b	Zds-A1b	Lcy-B1b	Pds-B1a	Pod-A1a	Psy-A1b	Psy-D1a	Psy-B1a or b	Wx-B1a	Hap-4A-C	Hap-5D-C	H1g	Heterozygous	Hap-L	Hap-G	Hap-1	Hap-L
835	PONDUS	NA	Sweden	NA	NA	IC	Genetic diersity&Divergence	Rht-B1a	Rht-D1a	Heterozygous	vrn-B1	vrn-D1	Ppd-D1b	PHS+	Sdr-B1b	Vp-1Bc	PHS-	Westonia type	Dreb-B1a	Lr14-	Lr34+	Lr68-	Yr15-	Fhb1-	1BL.1BL	Non 7OE	Ax1 or Ax2*	Glu-D1d	Pina-D1a	Pinb-D1a	Pinb-B2a	Ppo-A1a	Ppo-D1b	Zds-A1b	Lcy-B1b	Pds-B1a	Pod-A1a	NA	Psy-D1a	Psy-B1a or b	Wx-B1a	Hap-4A-C	Hap-5D-C	H1g	GS-D1b	Hap-L	Hap-G	others	Hap-L
836	Saffran	NA	Sweden	NA	NA	IC	Genetic diersity&Divergence	Rht-B1a	Rht-D1a	Vrn-A1a	vrn-B1	vrn-D1	Ppd-D1b	PHS+	Sdr-B1b	Vp-1Ba,b	PHS-	Kauz type	Dreb-B1a	NA	Lr34+	Lr68+	NA	Fhb1-	1BL.1BL	Non 7OE	Null	Glu-D1a	Pina-D1a	Pinb-D1b	Pinb-B2a	Ppo-A1a	Ppo-D1a	Zds-A1b	Lcy-B1a	Pds-B1a	Pod-A1a	NA	Psy-D1g	Psy-B1a or b	Wx-B1a	Hap-4A-C	Hap-5D-C	H1g	GS-D1b	Hap-L	Hap-G	others	Hap-L
837	SKANDIA	NA	Sweden	NA	NA	IC	Genetic diersity&Divergence	Rht-B1a	Rht-D1a	vrn-A1	vrn-B1	vrn-D1	Ppd-D1b	PHS+	Sdr-B1b	Vp-1Bc	PHS-	Westonia type	Dreb-B1a	Lr14+	Lr34+	Lr68-	Yr15-	Fhb1-	1BL.1BL	Non 7OE	Null	Glu-D1a	Pina-D1a	Pinb-D1a	Pinb-B2a	Ppo-A1b	Ppo-D1b	Zds-A1b	Lcy-B1a	Pds-B1b	Pod-A1b	Psy-A1b	Psy-D1a	Psy-B1a or b	Wx-B1a	Hap-4A-C	Hap-5D-C	H1g	GS-D1b	Hap-L	Hap-G	others	Hap-L
838	SOLEIL	NA	Sweden	NA	NA	IC	Genetic diersity&Divergence	Rht-B1a	Rht-D1a	vrn-A1	vrn-B1	vrn-D1	Ppd-D1b	PHS+	Sdr-B1b	Vp-1Ba,b	PHS-	Westonia type	Dreb-B1a	Lr14+	Lr34+	Lr68-	Yr15-	Fhb1-	1BL.1BL	Non 7OE	Null	Glu-D1a	Pina-D1a	Pinb-D1a	Pinb-B2a	Ppo-A1a	Ppo-D1b	Zds-A1b	Lcy-B1b	Pds-B1b	Pod-A1b	Psy-A1b	Psy-D1a	Psy-B1a or b	Wx-B1a	Hap-4A-C	Hap-5D-C	H1g	GS-D1a	Hap-L	Hap-G	Hap-1	Hap-L
839	Sunnan	NA	Sweden	NA	NA	IC	Genetic diersity&Divergence	Rht-B1a	Rht-D1a	Vrn-A1a	vrn-B1	vrn-D1	Ppd-D1b	PHS+	Sdr-B1b	Vp-1Ba,b	PHS-	Westonia type	Dreb-B1a	Heterozygous	Lr34+	Lr68+	Yr15-	Fhb1-	1BL.1BL	Non 7OE	Null	Glu-D1a	Pina-D1a	Pinb-D1b	Pinb-B2a	Ppo-A1a	Ppo-D1a	Zds-A1b	Lcy-B1a	Pds-B1a	Pod-A1a	Psy-A1b	Psy-D1g	Psy-B1c	Wx-B1a	Hap-4A-C	Hap-5D-C	H1g	GS-D1b	Hap-L	Hap-G	Hap-1	Hap-L
840	THULLE II	NA	Sweden	NA	NA	IC	Genetic diersity&Divergence	Rht-B1a	Rht-D1a	vrn-A1	vrn-B1	Vrn-D1a	Ppd-D1b	PHS+	Sdr-B1b	Vp-1Ba,b	PHS-	Westonia type	Dreb-B1a	Lr14+	Lr34+	Lr68-	Yr15-	Fhb1-	1BL.1BL	Non 7OE	Null	Glu-D1a	Pina-D1a	Pinb-D1a	Pinb-B2a	Ppo-A1a	Ppo-D1b	Zds-A1b	Lcy-B1a	Pds-B1b	Pod-A1a	NA	Psy-D1a	Psy-B1a or b	Wx-B1a	Hap-4A-T	Hap-5D-C	H1g	GS-D1b	Hap-L	Hap-G	others	Hap-L
841	TIMMO	NA	Sweden	NA	NA	IC	Genetic diersity&Divergence	Rht-B1a	Rht-D1a	Vrn-A1a	vrn-B1	vrn-D1	Ppd-D1b	PHS+	Sdr-B1b	Vp-1Ba,b	PHS-	Heterozygous	Dreb-B1a	Lr14+	Lr34+	Lr68+	Heterozygous	Fhb1+	1BL.1BL	Non 7OE	Null	Glu-D1a	Pina-D1a	Pinb-D1a	Pinb-B2a	Ppo-A1a	Ppo-D1b	Zds-A1b	Lcy-B1a	Pds-B1a	Pod-A1a	Psy-A1a	Psy-D1a	Psy-B1c	Wx-B1a	Hap-4A-C	Hap-5D-C	H1g	GS-D1b	Hap-L	Hap-G	Hap-1	Hap-L
842	VIRTUS	NA	Sweden	NA	NA	IC	Genetic diersity&Divergence	Rht-B1a	Rht-D1a	vrn-A1	vrn-B1	vrn-D1	Ppd-D1b	PHS+	Sdr-B1b	Vp-1Bc	PHS-	Westonia type	Dreb-B1a	Lr14+	Lr34+	Lr68-	Yr15-	Fhb1-	1BL.1BL	Non 7OE	Ax1 or Ax2*	Glu-D1a	Pina-D1a	Pinb-D1a	Pinb-B2a	Ppo-A1a	Ppo-D1b	Zds-A1b	Lcy-B1b	Pds-B1b	Pod-A1b	Psy-A1b	Psy-D1a	Psy-B1a or b	Wx-B1a	Hap-4A-C	Hap-5D-C	H1g	GS-D1b	Hap-L	Hap-G	Hap-1	Hap-L
843	AGROUNIJA	NA	Yugoslavia	NA	NA	IC	Genetic diersity&Divergence	Heterozygous	Rht-D1a	vrn-A1	vrn-B1	vrn-D1	Ppd-D1a	PHS-	Sdr-B1b	Heterozygous	PHS-	Heterozygous	Dreb-B1a	Lr14+	Lr34+	Lr68+	Heterozygous	Fhb1+	1BL.1BL	Non 7OE	Null	Glu-D1a	Pina-D1a	Pinb-D1a	Pinb-B2a	Ppo-A1a	Ppo-D1b	Zds-A1b	Lcy-B1b	Pds-B1a	Pod-A1a	Psy-A1a	Psy-D1g	Psy-B1c	Wx-B1a	Hap-4A-C	Hap-5D-C	H1g	GS-D1a	Hap-L	Hap-G	Hap-1	Hap-L
844	Banacanka 1	NA	Yugoslavia	NA	NA	IC	Genetic diersity&Divergence	Rht-B1a	Rht-D1a	Vrn-A1a	vrn-B1	vrn-D1	Ppd-D1a	PHS-	Sdr-B1b	Vp-1Bc	PHS-	Westonia type	Dreb-B1b	NA	Lr34-	Lr68+	Yr15-	Fhb1-	1BL.1BL	Non 7OE	Null	Glu-D1d	Pina-D1a	Pinb-D1b	Pinb-B2a	Ppo-A1b	Ppo-D1b	Zds-A1a	Lcy-B1b	Pds-B1a	Pod-A1b	Psy-A1b	Psy-D1a	Psy-B1a or b	Wx-B1a	Hap-4A-T	Hap-5D-C	H1g	GS-D1a	Hap-L	Hap-A	others	Hap-L
845	Banatka	NA	Yugoslavia	NA	NA	IC	Genetic diersity&Divergence	Rht-B1a	Rht-D1a	Vrn-A1a	vrn-B1	vrn-D1	Ppd-D1b	PHS-	Sdr-B1b	Vp-1Ba,b	PHS-	Westonia type	Dreb-B1b	Lr14+	Lr34+	Lr68-	Yr15-	Fhb1-	1BL.1BL	Non 7OE	Null	Glu-D1d	Pina-D1a	Pinb-D1b	Pinb-B2a	Ppo-A1b	Ppo-D1b	Zds-A1a	Lcy-B1b	Pds-B1a	Pod-A1a	Psy-A1b	Psy-D1a	Psy-B1a or b	Wx-B1a	Hap-4A-C	Hap-5D-C	H1g	GS-D1b	Hap-L	Hap-G	Hap-1	Hap-L
846	BARANJKA	NA	Yugoslavia	NA	NA	IC	Genetic diersity&Divergence	Rht-B1b	Rht-D1a	vrn-A1	vrn-B1	vrn-D1	Ppd-D1a	PHS-	Sdr-B1b	Vp-1Ba,b	PHS-	Westonia type	Dreb-B1a	NA	Lr34-	Lr68+	Yr15-	Fhb1-	1BL.1BL	Non 7OE	Null	Glu-D1a	Pina-D1a	Pinb-D1a	Pinb-B2a	Ppo-A1a	Ppo-D1b	Zds-A1b	Lcy-B1b	Pds-B1a	Pod-A1b	Psy-A1b	Psy-D1a	Psy-B1a or b	Wx-B1b	Hap-4A-C	Hap-5D-C	H1g	GS-D1a	Hap-L	Hap-A	Hap-1	Hap-H
847	BECEJKA	NA	Yugoslavia	NA	NA	IC	Genetic diersity&Divergence	Rht-B1a	Rht-D1a	vrn-A1	vrn-B1	vrn-D1	Ppd-D1a	PHS+	Sdr-B1b	Vp-1Bc	PHS-	Westonia type	Dreb-B1b	Lr14-	Lr34+	Lr68-	Yr15-	Fhb1-	1BL.1BL	Non 7OE	Ax1 or Ax2*	Glu-D1a	Pina-D1a	Pinb-D1b	Pinb-B2a	Ppo-A1b	Ppo-D1b	Zds-A1a	Lcy-B1b	Pds-B1a	Pod-A1a	Psy-A1b	Psy-D1a	Psy-B1a or b	Wx-B1a	Hap-4A-C	Hap-5D-C	H1g	GS-D1a	Hap-L	Hap-A	others	Hap-L
848	CERVENA VROUSKA	NA	Yugoslavia	NA	NA	IC	Genetic diersity&Divergence	Rht-B1a	Rht-D1a	vrn-A1	vrn-B1	vrn-D1	Ppd-D1b	PHS+	Sdr-B1b	Vp-1Bc	PHS+	Westonia type	Dreb-B1a	NA	Lr34+	Lr68-	Yr15-	Fhb1-	1BL.1BL	Non 7OE	Null	Glu-D1a	Pina-D1a	Pinb-D1a	Pinb-B2a	Ppo-A1a	Ppo-D1b	Zds-A1b	Lcy-B1b	Pds-B1a	Pod-A1a	Psy-A1b	Psy-D1a	Psy-B1a or b	Wx-B1a	Hap-4A-C	Hap-5D-C	H1g	GS-D1b	Hap-L	Hap-G	Hap-1	Hap-L
849	Dobro polje	NA	Yugoslavia	NA	NA	IC	Genetic diersity&Divergence	Rht-B1b	Rht-D1a	vrn-A1	vrn-B1	vrn-D1	Ppd-D1a	PHS-	Sdr-B1b	Vp-1Bc	PHS-	Westonia type	Dreb-B1a	Lr14-	Lr34-	Lr68+	Yr15-	Fhb1-	1BL.1BL	Non 7OE	Null	Glu-D1a	Pina-D1a	Pinb-D1a	Pinb-B2a	Ppo-A1a	Ppo-D1b	Zds-A1b	Lcy-B1b	Pds-B1a	Pod-A1b	Psy-A1b	Psy-D1a	Psy-B1a or b	Wx-B1b	Hap-4A-C	Hap-5D-C	H1g	GS-D1a	Hap-L	Hap-A	others	Hap-L
850	DUGOKLASA	NA	Yugoslavia	NA	NA	IC	Genetic diersity&Divergence	Rht-B1a	Rht-D1b	vrn-A1	vrn-B1	vrn-D1	Ppd-D1a	PHS+	Sdr-B1a	Vp-1Bc	PHS-	Kauz type	Dreb-B1b	Lr14-	Lr34+	Lr68-	Yr15-	Fhb1-	1BL.1BL	7OE	Ax1 or Ax2*	Glu-D1d	Pina-D1a	Pinb-D1b	Pinb-B2a	Ppo-A1b	Ppo-D1b	Zds-A1b	Lcy-B1b	Pds-B1a	Pod-A1b	Psy-A1b	Psy-D1a	Psy-B1a or b	Wx-B1a	Hap-4A-C	Hap-5D-C	H1g	GS-D1b	Hap-L	Hap-A	others	Hap-L
851	Dukat	NA	Yugoslavia	NA	NA	IC	Genetic diersity&Divergence	Rht-B1b	Rht-D1a	vrn-A1	vrn-B1	vrn-D1	Ppd-D1a	PHS+	Sdr-B1b	Vp-1Bc	PHS+	Kauz type	Dreb-B1a	NA	Lr34+	Lr68-	NA	Fhb1-	1BL.1BL	Non 7OE	Null	Glu-D1a	Pina-D1a	Pinb-D1b	Pinb-B2a	Ppo-A1b	Ppo-D1a	Zds-A1b	Lcy-B1b	Pds-B1b	Pod-A1a	Psy-A1b	Psy-D1a	Psy-B1a or b	Wx-B1a	Hap-4A-T	Hap-5D-C	H1g	GS-D1b	Hap-L	Hap-A	others	Hap-L
852	JARKA	NA	Yugoslavia	NA	NA	IC	Genetic diersity&Divergence	Rht-B1b	Rht-D1a	Vrn-A1a	vrn-B1	vrn-D1	Ppd-D1a	PHS+	Sdr-B1b	Vp-1Bc	PHS-	Westonia type	Dreb-B1b	Lr14+	Lr34+	Lr68-	Yr15-	Fhb1-	1BL.1BL	7OE	Null	Glu-D1a	Pina-D1a	Pinb-D1b	Pinb-B2a	Ppo-A1a	Ppo-D1a	Zds-A1b	Lcy-B1b	Pds-B1a	Pod-A1b	Psy-A1b	Psy-D1a	Psy-B1a or b	Wx-B1a	Hap-4A-T	Hap-5D-C	H1g	GS-D1a	Hap-L	Hap-G	Hap-1	Hap-L
853	KRAJINKA	NA	Yugoslavia	NA	NA	IC	Genetic diersity&Divergence	Rht-B1a	Rht-D1a	vrn-A1	vrn-B1	Vrn-D1a	Ppd-D1a	PHS+	Sdr-B1b	Vp-1Bc	PHS+	Westonia type	Dreb-B1a	Lr14-	Lr34+	Lr68-	Yr15-	Fhb1-	1BL.1BL	Non 7OE	Ax1 or Ax2*	Glu-D1a	Pina-D1a	Pinb-D1a	Pinb-B2a	Ppo-A1a	Ppo-D1b	Zds-A1b	Lcy-B1b	Pds-B1b	Pod-A1a	Psy-A1b	Psy-D1a	Psy-B1a or b	Wx-B1a	Hap-4A-T	Hap-5D-C	H1g	GS-D1a	Hap-L	Hap-G	others	Hap-L
854	LEPENICA	NA	Yugoslavia	NA	NA	IC	Genetic diersity&Divergence	Rht-B1a	Rht-D1a	vrn-A1	vrn-B1	vrn-D1	Ppd-D1a	PHS+	Sdr-B1b	Vp-1Bc	PHS+	Westonia type	Dreb-B1a	Lr14-	Lr34-	Lr68-	Yr15-	Fhb1-	1BL.1BL	Non 7OE	Null	Glu-D1a	Pina-D1a	Pinb-D1a	Pinb-B2a	Ppo-A1a	Ppo-D1b	Zds-A1b	Lcy-B1b	Pds-B1a	Pod-A1b	Psy-A1b	Psy-D1a	Psy-B1a or b	Wx-B1a	Hap-4A-T	Hap-5D-C	H1g	GS-D1a	Hap-L	Hap-A	others	Hap-H
855	NOVOSADSKA CRVENA	NA	Yugoslavia	NA	NA	IC	Genetic diersity&Divergence	Rht-B1a	Rht-D1a	vrn-A1	vrn-B1	vrn-D1	Ppd-D1a	PHS+	Sdr-B1b	Vp-1Bc	PHS+	Westonia type	Dreb-B1b	Lr14-	Lr34+	Lr68-	Yr15-	Fhb1-	1BL.1BL	7OE	Null	Glu-D1a	Pina-D1a	Pinb-D1b	Pinb-B2a	Ppo-A1a	Ppo-D1b	Zds-A1b	Lcy-B1b	Pds-B1b	Pod-A1a	Psy-A1b	Psy-D1a	Psy-B1a or b	Wx-B1a	Hap-4A-T	Hap-5D-C	H1g	GS-D1a	Hap-L	Hap-A	others	Hap-L
856	OROVCANKA	NA	Yugoslavia	NA	NA	IC	Genetic diersity&Divergence	Rht-B1b	Rht-D1a	vrn-A1	vrn-B1	vrn-D1	Ppd-D1a	PHS+	Sdr-B1a	Vp-1Ba,b	PHS-	Westonia type	Dreb-B1a	Lr14-	Lr34+	Lr68-	Yr15-	Fhb1-	1BL.1BL	7OE	Ax1 or Ax2*	Glu-D1a	Pina-D1a	Pinb-D1a	Heterozygous	Ppo-A1a	Ppo-D1b	Zds-A1a	Lcy-B1b	Pds-B1b	Pod-A1a	Psy-A1b	Psy-D1a	Psy-B1a or b	Wx-B1a	Hap-4A-C	Hap-5D-C	H1g	GS-D1a	Hap-L	Hap-A	others	Hap-H
857	PANONIJA	NA	Yugoslavia	NA	NA	IC	Genetic diersity&Divergence	Rht-B1a	Rht-D1a	vrn-A1	vrn-B1	vrn-D1	Ppd-D1a	PHS+	Sdr-B1b	Vp-1Bc	PHS+	Westonia type	Dreb-B1a	Lr14-	Lr34+	Lr68-	Yr15-	Fhb1-	1BL.1BL	Non 7OE	Ax1 or Ax2*	Glu-D1a	Pina-D1a	Pinb-D1a	Pinb-B2a	Ppo-A1a	Ppo-D1b	Zds-A1b	Lcy-B1a	Pds-B1b	Pod-A1a	Psy-A1b	Psy-D1a	Psy-B1a or b	Wx-B1a	Hap-4A-C	Hap-5D-C	H1g	GS-D1b	Hap-L	Hap-G	others	Hap-L
858	POSAVKA	NA	Yugoslavia	NA	NA	IC	Genetic diersity&Divergence	Rht-B1a	Rht-D1a	vrn-A1	vrn-B1	vrn-D1	Ppd-D1a	PHS+	Sdr-B1b	Vp-1Ba,b	PHS-	Westonia type	Dreb-B1a	Lr14-	Lr34+	Lr68-	Yr15-	Fhb1-	1BL.1BL	Non 7OE	Null	Glu-D1d	Pina-D1a	Pinb-D1b	Pinb-B2a	Ppo-A1b	Ppo-D1b	Zds-A1b	Lcy-B1b	Pds-B1a	Pod-A1a	Psy-A1b	Psy-D1a	Psy-B1a or b	Wx-B1a	Hap-4A-T	Hap-5D-C	H1g	GS-D1b	Hap-L	Hap-A	Hap-1	Hap-L
859	RADUSA	NA	Yugoslavia	NA	NA	IC	Genetic diersity&Divergence	Rht-B1b	Rht-D1a	Vrn-A1a	vrn-B1	vrn-D1	Ppd-D1a	PHS+	Sdr-B1b	Vp-1Bc	PHS-	Kauz type	Dreb-B1b	Lr14-	Lr34+	Lr68-	Heterozygous	Fhb1-	1BL.1BL	Non 7OE	Null	Glu-D1d	Pina-D1a	Pinb-D1b	Pinb-B2a	Ppo-A1b	Ppo-D1a	Zds-A1b	Lcy-B1a	Pds-B1a	Pod-A1a	Psy-A1b	Psy-D1a	Psy-B1a or b	Wx-B1a	Hap-4A-C	Hap-5D-C	H1g	GS-D1a	Hap-L	Hap-G	Hap-1	Hap-L
860	RAVNICA	NA	Yugoslavia	NA	NA	IC	Genetic diersity&Divergence	Rht-B1a	Rht-D1a	Vrn-A1a	vrn-B1	vrn-D1	Ppd-D1a	PHS-	Sdr-B1b	Vp-1Ba,b	PHS-	Kauz type	Dreb-B1a	Lr14-	Lr34-	Lr68-	Yr15-	Fhb1-	1BL.1BL	Non 7OE	Null	Glu-D1d	Pina-D1a	Pinb-D1b	Pinb-B2a	Ppo-A1b	Ppo-D1a	Zds-A1b	Lcy-B1b	Pds-B1b	Pod-A1a	Psy-A1b	Psy-D1a	Psy-B1a or b	Wx-B1a	Hap-4A-C	Hap-5D-C	H1g	GS-D1a	Hap-L	Hap-G	others	Hap-L
861	Sava	NA	Yugoslavia	NA	NA	IC	Genetic diersity&Divergence	Rht-B1a	Rht-D1a	vrn-A1	vrn-B1	vrn-D1	Ppd-D1a	PHS+	Sdr-B1a	Vp-1Bc	PHS-	Westonia type	Dreb-B1a	NA	Lr34+	Lr68+	Yr15-	Fhb1-	1BL.1BL	Non 7OE	Null	Glu-D1a	Pina-D1a	Pinb-D1a	Pinb-B2a	Ppo-A1a	Ppo-D1b	Zds-A1b	Lcy-B1b	Pds-B1a	Pod-A1a	Psy-A1b	Psy-D1a	Psy-B1a or b	Wx-B1b	Hap-4A-C	Hap-5D-C	H1g	GS-D1a	Hap-L	Hap-A	Hap-1	Hap-L
862	STIZANKA	NA	Yugoslavia	NA	NA	IC	Genetic diersity&Divergence	Rht-B1a	Rht-D1a	vrn-A1	vrn-B1	vrn-D1	Ppd-D1a	PHS-	Sdr-B1b	Vp-1Bc	PHS-	Kauz type	Dreb-B1b	Lr14-	Lr34-	Lr68-	Yr15-	Fhb1-	1BL.1BL	Non 7OE	Null	Glu-D1d	Pina-D1a	Pinb-D1b	Pinb-B2a	Ppo-A1b	Ppo-D1b	Zds-A1a	Lcy-B1b	Pds-B1a	Pod-A1b	Psy-A1b	Psy-D1a	Psy-B1a or b	Wx-B1a	Hap-4A-C	Hap-5D-C	H1g	GS-D1a	Hap-L	Hap-G	Hap-1	Hap-L
863	SUMADIJA	NA	Yugoslavia	NA	NA	IC	Genetic diersity&Divergence	Rht-B1a	Rht-D1a	vrn-A1	vrn-B1	vrn-D1	Ppd-D1a	PHS+	Sdr-B1a	Vp-1Bc	PHS-	Westonia type	Heterozygous	Lr14-	Lr34+	Lr68-	Heterozygous	Fhb1-	1BL.1BL	Non 7OE	Ax1 or Ax2*	Heterozygous	Pina-D1a	Heterozygous	Pinb-B2a	Ppo-A1a	Ppo-D1b	Zds-A1a	Lcy-B1b	Pds-B1b	Pod-A1a	Psy-A1b	Psy-D1a	Psy-B1a or b	Wx-B1a	Hap-4A-C	Hap-5D-C	H1g	GS-D1a	Hap-L	Hap-A	Hap-1	Hap-H
864	Sutjeska	NA	Yugoslavia	NA	NA	IC	Genetic diersity&Divergence	Rht-B1a	Rht-D1a	vrn-A1	vrn-B1	Heterozygous	Ppd-D1a	PHS-	Sdr-B1b	Vp-1Bc	PHS-	Kauz type	Dreb-B1b	Lr14-	Lr34+	Lr68-	Yr15-	Fhb1-	1BL.1BL	Non 7OE	Ax1 or Ax2*	Glu-D1d	Pina-D1a	Pinb-D1b	Pinb-B2a	Ppo-A1a	Ppo-D1b	Zds-A1b	Lcy-B1b	Pds-B1a	Pod-A1b	Psy-A1b	Psy-D1a	Psy-B1a or b	Wx-B1a	Hap-4A-T	Hap-5D-C	H1g	GS-D1a	Hap-L	Hap-G	Hap-1	Hap-L
865	YAQUI 48	NA	CIMMYT	NA	NA	IC	Genetic diersity&Divergence	Rht-B1a	Rht-D1a	Vrn-A1a	vrn-B1	Vrn-D1a	Ppd-D1b	PHS-	Sdr-B1b	Vp-1Bc	PHS-	Kauz type	Dreb-B1a	Heterozygous	Lr34+	Lr68-	Yr15-	Fhb1-	1BL.1BL	Non 7OE	Null	Glu-D1d	Pina-D1b	Pinb-D1a	Pinb-B2a	Ppo-A1a	Ppo-D1b	Zds-A1b	Lcy-B1b	Pds-B1a	Pod-A1b	Psy-A1b	Psy-D1a	Psy-B1a or b	Wx-B1a	Hap-4A-C	Hap-5D-C	H1g	GS-D1a	Hap-L	Hap-G	others	Hap-L
866	LERMA 50	NA	CIMMYT	NA	NA	IC	Genetic diersity&Divergence	Rht-B1a	Rht-D1a	vrn-A1	Vrn-B1b	Heterozygous	Ppd-D1a	PHS+	Sdr-B1b	Vp-1Bc	PHS-	Westonia type	Dreb-B1a	Lr14+	Heterozygous	Lr68+	Yr15-	Heterozygous	1BL.1BL	Non 7OE	Null	Glu-D1a	Pina-D1a	Pinb-D1a	Pinb-B2a	Ppo-A1b	Ppo-D1b	Zds-A1a	Lcy-B1a	Pds-B1a	Pod-A1b	Psy-A1a	Psy-D1a	Psy-B1a or b	Wx-B1a	Hap-4A-C	Hap-5D-C	H1g	GS-D1a	Hap-L	Hap-A	others	Hap-L
867	GABO 54	NA	CIMMYT	NA	NA	IC	Genetic diersity&Divergence	Heterozygous	Rht-D1a	vrn-A1	NA	vrn-D1	Ppd-D1b	PHS+	Sdr-B1a	Vp-1Bc	PHS-	Westonia type	Dreb-B1b	Lr14+	Lr34+	Lr68-	Yr15-	Fhb1-	1BL.1BL	7OE	Null	Glu-D1a	Pina-D1a	Pinb-D1a	Pinb-B2a	Ppo-A1a	Ppo-D1a	Zds-A1b	Lcy-B1b	Pds-B1a	Pod-A1a	Psy-A1b	Psy-D1a	Psy-B1a or b	Wx-B1b	Hap-4A-C	Hap-5D-C	H1g	GS-D1b	Hap-L	Hap-A	Hap-1	Hap-L
868	PENJAMO T 62	NA	CIMMYT	NA	NA	IC	Genetic diersity&Divergence	Rht-B1b	Rht-D1a	Vrn-A1a	vrn-B1	vrn-D1	Ppd-D1a	PHS+	Sdr-B1b	Vp-1Bc	PHS-	Westonia type	Dreb-B1a	Lr14+	Lr34-	Lr68-	Yr15-	Fhb1-	1BL.1BL	7OE	Ax1 or Ax2*	Glu-D1a	Pina-D1a	Pinb-D1a	Pinb-B2a	Ppo-A1b	Ppo-D1b	Zds-A1b	Lcy-B1a	Pds-B1a	Pod-A1b	Psy-A1b	Psy-D1a	Psy-B1a or b	Wx-B1a	Hap-4A-C	Hap-5D-C	H1g	GS-D1b	Hap-L	Hap-G	Hap-1	Hap-L
869	PITIC S62	NA	CIMMYT	NA	NA	IC	Genetic diersity&Divergence	Rht-B1a	Rht-D1b	vrn-A1	vrn-B1	vrn-D1	Ppd-D1a	PHS-	Sdr-B1b	Vp-1Ba,b	PHS-	Westonia type	Dreb-B1a	Lr14-	Lr34+	Lr68-	Yr15-	Fhb1-	1BL.1BL	7OE	Null	Glu-D1a	Pina-D1a	Pinb-D1a	Pinb-B2b	Ppo-A1a	Ppo-D1a	Zds-A1b	Lcy-B1a	Pds-B1a	Pod-A1b	Psy-A1b	Psy-D1a	Psy-B1a or b	Wx-B1a	Hap-4A-C	Hap-5D-C	H1g	GS-D1b	Hap-L	Hap-A	Hap-1	Hap-H
870	NADADORES M 63	NA	CIMMYT	NA	NA	IC	Genetic diersity&Divergence	Rht-B1b	Rht-D1a	vrn-A1	vrn-B1	Vrn-D1a	Ppd-D1b	PHS+	Sdr-B1a	Vp-1Bc	PHS-	Kauz type	Dreb-B1b	Lr14-	Lr34-	Lr68-	Yr15-	Fhb1-	1BL.1BL	7OE	Null	Glu-D1a	Pina-D1b	Pinb-D1a	Pinb-B2a	Ppo-A1b	Ppo-D1b	Zds-A1b	Lcy-B1b	Pds-B1a	Pod-A1b	Psy-A1b	Psy-D1a	Psy-B1a or b	Wx-B1a	Hap-4A-C	Hap-5D-C	H1g	GS-D1a	Hap-L	Hap-G	Hap-1	Hap-L
871	LERMA ROJO 64	NA	CIMMYT	NA	NA	IC	Genetic diersity&Divergence	Rht-B1b	Rht-D1a	vrn-A1	Vrn-B1b	Vrn-D1a	Ppd-D1a	PHS+	Sdr-B1b	Vp-1Ba,b	PHS-	Westonia type	Dreb-B1a	Lr14+	Lr34-	Lr68-	Yr15-	Fhb1-	1BL.1BL	Non 7OE	Null	Glu-D1a	Pina-D1a	Pinb-D1a	Pinb-B2a	Ppo-A1b	Ppo-D1b	Zds-A1a	Lcy-B1a	Pds-B1a	Pod-A1a	Psy-A1b	Psy-D1a	Psy-B1a or b	Wx-B1a	Hap-4A-C	Hap-5D-C	H1c	GS-D1b	Hap-L	Hap-G	others	Hap-L
872	SONORA 64	NA	CIMMYT	NA	NA	IC	Genetic diersity&Divergence	Rht-B1b	Rht-D1a	vrn-A1	Vrn-B1b	Vrn-D1a	Ppd-D1a	PHS+	Sdr-B1b	Vp-1Bc	PHS-	Westonia type	Dreb-B1b	Lr14-	Lr34+	Lr68-	Yr15-	Fhb1-	1BL.1BL	Non 7OE	Null	Glu-D1d	Pina-D1b	Pinb-D1a	Pinb-B2a	Ppo-A1b	Ppo-D1b	Zds-A1a	Lcy-B1b	Pds-B1a	Pod-A1b	Psy-A1b	Psy-D1a	Psy-B1a or b	Wx-B1a	Hap-4A-C	Hap-5D-C	H1g	GS-D1b	Hap-L	Hap-G	others	Hap-L
873	INIA F 66	NA	CIMMYT	NA	NA	IC	Genetic diersity&Divergence	Rht-B1a	Rht-D1b	Vrn-A1a	NA	Vrn-D1a	NA	PHS+	Sdr-B1a	Heterozygous	PHS-	Heterozygous	Dreb-B1b	Lr14-	Lr34+	Lr68-	Yr15-	Fhb1-	1BL.1BL	Non 7OE	Null	Glu-D1d	Pina-D1b	Pinb-D1a	Pinb-B2a	Ppo-A1b	Ppo-D1b	Zds-A1a	Lcy-B1b	Pds-B1a	Pod-A1b	Psy-A1b	Psy-D1a	Psy-B1a or b	Wx-B1a	Hap-4A-C	Hap-5D-C	H1g	GS-D1a	Hap-L	Hap-G	others	Hap-L
874	SIETE CERROS T66	NA	CIMMYT	NA	NA	IC	Genetic diersity&Divergence	Rht-B1b	Rht-D1a	Vrn-A1a	vrn-B1	vrn-D1	Ppd-D1a	PHS+	Sdr-B1b	Vp-1Bc	PHS-	Kauz type	Dreb-B1b	Lr14-	Lr34+	Lr68-	Yr15-	Fhb1-	1BL.1BL	Non 7OE	Null	Glu-D1a	Pina-D1b	Pinb-D1a	Pinb-B2a	Ppo-A1a	Ppo-D1a	Zds-A1b	Lcy-B1b	Pds-B1a	Pod-A1a	Psy-A1b	Psy-D1a	Psy-B1a or b	Wx-B1a	Hap-4A-C	Hap-5D-C	H1g	GS-D1a	Hap-L	Hap-G	Hap-1	Hap-L
875	SONALIKA	NA	CIMMYT	NA	NA	IC	Genetic diersity&Divergence	Rht-B1a	Rht-D1b	Vrn-A1a	vrn-B1	Vrn-D1a	Ppd-D1a	PHS+	Sdr-B1b	Vp-1Ba,b	PHS-	Kauz type	Dreb-B1a	Lr14-	Lr34+	Lr68-	Yr15-	Fhb1-	1BL.1BL	Non 7OE	Null	Glu-D1a	Pina-D1a	Pinb-D1b	Pinb-B2a	Ppo-A1b	Ppo-D1b	Zds-A1b	Lcy-B1b	Pds-B1a	Pod-A1b	Psy-A1b	Psy-D1a	Psy-B1a or b	Wx-B1a	Hap-4A-C	Hap-5D-C	H1g	GS-D1b	Hap-L	Hap-G	others	Hap-L
876	YECORA F 70	NA	CIMMYT	NA	NA	IC	Genetic diersity&Divergence	Rht-B1b	Rht-D1b	NA	vrn-B1	vrn-D1	Ppd-D1a	PHS-	Sdr-B1b	Vp-1Bc	PHS-	Kauz type	Dreb-B1b	Lr14-	Lr34-	Lr68-	Yr15-	Fhb1-	1BL.1BL	Non 7OE	Null	Glu-D1d	Pina-D1b	Pinb-D1a	Pinb-B2b	Ppo-A1b	Ppo-D1b	Zds-A1a	Lcy-B1b	Pds-B1a	Pod-A1b	Psy-A1b	Psy-D1a	Psy-B1a or b	Wx-B1a	Hap-4A-C	Hap-5D-C	H1g	GS-D1a	Hap-L	Hap-G	Hap-1	Hap-L
877	MARCOS JUAREZ INTA	NA	CIMMYT	NA	NA	IC	Genetic diersity&Divergence	Rht-B1a	Rht-D1b	vrn-A1	vrn-B1	Vrn-D1a	Ppd-D1a	PHS+	Sdr-B1b	Vp-1Bc	PHS-	Kauz type	Dreb-B1b	Lr14-	Lr34+	Lr68-	Yr15-	Fhb1-	1BL.1BL	Non 7OE	Null	Glu-D1d	Pina-D1b	Pinb-D1a	Pinb-B2a	Ppo-A1a	Ppo-D1b	Zds-A1a	Lcy-B1b	Pds-B1a	Pod-A1a	Psy-A1b	Psy-D1a	Psy-B1a or b	Wx-B1a	Hap-4A-C	Hap-5D-C	H1g	GS-D1a	Hap-L	Hap-G	Hap-1	Hap-L
878	ANZA	NA	CIMMYT	NA	NA	IC	Genetic diersity&Divergence	Rht-B1b	Rht-D1a	NA	vrn-B1	Vrn-D1a	Ppd-D1a	PHS+	Sdr-B1b	Vp-1Bc	PHS-	Kauz type	Heterozygous	Heterozygous	Lr34-	Lr68-	Heterozygous	Fhb1-	1BL.1BL	Non 7OE	Null	Glu-D1d	Pina-D1b	Heterozygous	Pinb-B2a	Ppo-A1b	Ppo-D1a	Zds-A1b	Lcy-B1a	Pds-B1a	Heterozygous	Psy-A1b	Psy-D1a	Psy-B1a or b	Wx-B1a	Hap-4A-C	Hap-5D-C	H1g	GS-D1a	Hap-L	Hap-A	Heterozygous	Hap-L
879	JUPATECO F 73	NA	CIMMYT	NA	NA	IC	Genetic diersity&Divergence	Rht-B1b	Rht-D1a	vrn-A1	vrn-B1	Vrn-D1a	Heterozygous	PHS+	Sdr-B1b	Vp-1Bc	PHS-	Westonia type	Dreb-B1b	Lr14+	Lr34-	Lr68-	Yr15-	Fhb1-	1BL.1BL	Non 7OE	Null	Glu-D1d	Pina-D1b	Pinb-D1a	Pinb-B2a	Ppo-A1a	Ppo-D1b	Zds-A1b	Lcy-B1b	Pds-B1a	Pod-A1a	Psy-A1b	Psy-D1a	Psy-B1a or b	Wx-B1a	Hap-4A-C	Hap-5D-C	H1g	GS-D1a	Hap-L	Hap-G	others	Hap-L
880	NACOZARI F 76	NA	CIMMYT	NA	NA	IC	Genetic diersity&Divergence	Rht-B1b	Rht-D1a	Vrn-A1a	vrn-B1	vrn-D1	Ppd-D1a	PHS+	Sdr-B1b	Vp-1Bc	PHS-	Kauz type	Dreb-B1b	Lr14-	Lr34-	Lr68-	Yr15-	Fhb1-	1BL.1BL	Non 7OE	Null	Glu-D1a	Pina-D1b	Pinb-D1a	Pinb-B2a	Ppo-A1b	Ppo-D1a	Zds-A1a	Lcy-B1b	Pds-B1a	Pod-A1a	Psy-A1b	Psy-D1a	Psy-B1a or b	Wx-B1b	Hap-4A-C	Hap-5D-C	H1g	GS-D1a	Hap-L	Hap-A	Hap-1	Hap-L
881	PAVON F 76	NA	CIMMYT	NA	NA	IC	Genetic diersity&Divergence	Rht-B1a	Rht-D1b	vrn-A1	vrn-B1	Vrn-D1a	Ppd-D1a	PHS+	Sdr-B1b	Vp-1Bc	PHS-	Kauz type	Dreb-B1a	Lr14+	Lr34+	Lr68-	Yr15-	Fhb1-	1BL.1BL	Non 7OE	Null	Glu-D1d	Pina-D1b	Pinb-D1a	Pinb-B2b	Ppo-A1b	Ppo-D1a	Zds-A1a	Lcy-B1a	Pds-B1a	Pod-A1b	Psy-A1b	Psy-D1a	Psy-B1a or b	Wx-B1b	Hap-4A-C	Hap-5D-C	H1g	GS-D1a	Hap-L	Hap-G	Hap-1	Hap-L
882	CIANO T 79	NA	CIMMYT	NA	NA	IC	Genetic diersity&Divergence	Rht-B1a	Rht-D1b	Vrn-A1a	vrn-B1	vrn-D1	Ppd-D1a	PHS+	Sdr-B1b	Vp-1Bc	PHS-	Westonia type	Dreb-B1a	Lr14-	Lr34+	Lr68-	Yr15-	Fhb1-	1BL.1BL	Non 7OE	Null	Glu-D1a	Pina-D1b	Pinb-D1a	Pinb-B2a	Ppo-A1a	Ppo-D1a	Zds-A1a	Lcy-B1a	Pds-B1a	Pod-A1b	Psy-A1b	Psy-D1a	Psy-B1a or b	Wx-B1a	Hap-4A-C	Hap-5D-C	H1g	GS-D1a	Hap-L	Hap-A	Hap-1	Hap-L
883	SERI M 82	NA	CIMMYT	NA	NA	IC	Genetic diersity&Divergence	Rht-B1b	Rht-D1a	vrn-A1	vrn-B1	Vrn-D1a	Heterozygous	PHS-	Sdr-B1a	Vp-1Bc	PHS-	Kauz type	Dreb-B1b	Lr14-	Lr34+	Lr68-	NA	Fhb1-	1BL.1BL	Non 7OE	Null	Glu-D1d	Pina-D1b	Pinb-D1a	Pinb-B2a	Ppo-A1b	Ppo-D1a	Zds-A1a	Lcy-B1b	Pds-B1a	Pod-A1a	Psy-A1b	Psy-D1a	Psy-B1a or b	Wx-B1a	Hap-4A-T	Hap-5D-C	H1g	GS-D1b	Hap-L	Hap-G	others	Hap-L
884	PUNJAB 85	NA	CIMMYT	NA	NA	IC	Genetic diersity&Divergence	Rht-B1a	Rht-D1b	vrn-A1	vrn-B1	Vrn-D1a	Ppd-D1a	PHS-	Sdr-B1b	Vp-1Bc	PHS-	Kauz type	Dreb-B1b	Lr14-	Lr34-	Lr68-	Heterozygous	Fhb1-	1BL.1BL	Non 7OE	Null	Glu-D1d	Pina-D1a	Pinb-D1b	Pinb-B2a	Ppo-A1a	Ppo-D1b	Zds-A1b	Lcy-B1b	Pds-B1a	Pod-A1b	Psy-A1b	Psy-D1a	Psy-B1a or b	Wx-B1a	Hap-4A-C	Hap-5D-C	H1g	GS-D1b	Hap-L	Hap-G	others	Hap-L
885	DON ERNESTO INTA	NA	CIMMYT	NA	NA	IC	Genetic diersity&Divergence	Rht-B1b	Rht-D1a	vrn-A1	Vrn-B1b	vrn-D1	Heterozygous	PHS+	Sdr-B1b	Vp-1Ba,b	PHS-	Westonia type	Dreb-B1a	Lr14-	Lr34-	Lr68-	Yr15-	Fhb1-	1BL.1BL	Non 7OE	Null	Glu-D1d	Pina-D1a	Pinb-D1b	Pinb-B2a	Ppo-A1b	Ppo-D1a	Zds-A1a	Lcy-B1a	Pds-B1a	Pod-A1a	Psy-A1b	Psy-D1a	Psy-B1a or b	Wx-B1b	Hap-4A-C	Hap-5D-C	H1g	GS-D1a	Hap-L	Hap-A	Hap-1	Hap-L
886	BACANORA T 88	NA	CIMMYT	NA	NA	IC	Genetic diersity&Divergence	Rht-B1b	Rht-D1a	vrn-A1	vrn-B1	Vrn-D1a	Ppd-D1a	PHS+	Sdr-B1b	Vp-1Bc	PHS-	Kauz type	Heterozygous	Lr14+	Lr34-	Lr68-	NA	Fhb1-	1BL.1BL	Non 7OE	Null	Glu-D1d	Pina-D1b	Pinb-D1a	Pinb-B2a	Ppo-A1b	Ppo-D1b	Zds-A1a	Lcy-B1b	Pds-B1a	Pod-A1a	Psy-A1b	Psy-D1a	Psy-B1a or b	Wx-B1a	Hap-4A-T	Hap-5D-C	H1g	GS-D1a	Hap-L	Hap-G	others	Hap-L
887	CUMPAS T 88	NA	CIMMYT	NA	NA	IC	Genetic diersity&Divergence	Rht-B1a	Rht-D1b	vrn-A1	Vrn-B1b	Vrn-D1a	Ppd-D1a	PHS+	Sdr-B1b	Vp-1Bc	PHS-	Kauz type	Dreb-B1b	Lr14+	Lr34-	Lr68+	Yr15-	Fhb1-	1BL.1BL	Non 7OE	Ax1 or Ax2*	Glu-D1a	Pina-D1b	Pinb-D1a	Pinb-B2a	Ppo-A1b	Ppo-D1a	Zds-A1a	Lcy-B1b	Pds-B1a	Pod-A1b	Psy-A1b	Psy-D1a	Psy-B1a or b	Wx-B1b	Hap-4A-C	Hap-5D-C	H1g	GS-D1a	Hap-L	Hap-A	others	Hap-L
888	NESSER	NA	CIMMYT	NA	NA	IC	Genetic diersity&Divergence	Rht-B1b	Rht-D1a	Vrn-A1a	vrn-B1	vrn-D1	Ppd-D1a	PHS+	Sdr-B1b	Vp-1Bc	PHS+	Westonia type	Dreb-B1b	Lr14+	Lr34+	Lr68+	Yr15-	Fhb1-	1BL.1BL	Non 7OE	Null	Glu-D1a	Pina-D1a	Pinb-D1b	Pinb-B2a	Ppo-A1a	Ppo-D1a	Zds-A1b	Lcy-B1a	Pds-B1a	Pod-A1a	Psy-A1b	Psy-D1a	Psy-B1a or b	Wx-B1a	Hap-4A-C	Hap-5D-C	H1g	GS-D1a	Hap-L	Hap-A	others	Hap-L
889	BAVIACORA M 92	NA	CIMMYT	NA	NA	IC	Genetic diersity&Divergence	Rht-B1b	Rht-D1a	vrn-A1	vrn-B1	Heterozygous	Ppd-D1a	PHS+	Sdr-B1a	NA	NA	NA	NA	Heterozygous	Lr34+	Lr68-	Yr15-	Fhb1-	1BL.1BL	NA	NA	Glu-D1a	Pina-D1b	Pinb-D1a	NA	Ppo-A1b	Ppo-D1a	Zds-A1a	Lcy-B1b	Pds-B1a	Pod-A1a	Psy-A1b	Psy-D1a	Psy-B1a or b	Wx-B1a	Hap-4A-C	Hap-5D-C	H1g	GS-D1a	Hap-L	Hap-G	others	Hap-L
890	SUPER KAUZ	NA	CIMMYT	NA	NA	IC	Genetic diersity&Divergence	Rht-B1b	Rht-D1a	vrn-A1	vrn-B1	Vrn-D1a	Ppd-D1a	PHS-	Sdr-B1b	Vp-1Bc	PHS-	Kauz type	Dreb-B1b	Lr14-	Lr34+	Lr68-	Yr15-	Fhb1-	1BL.1BL	Non 7OE	Null	Glu-D1d	Pina-D1b	Pinb-D1a	Heterozygous	Ppo-A1b	Ppo-D1b	Zds-A1a	Lcy-B1b	Pds-B1a	Pod-A1a	Psy-A1b	Psy-D1g	Psy-B1a or b	Wx-B1a	Hap-4A-T	Hap-5D-C	H1g	GS-D1b	Hap-L	Hap-G	others	Hap-L
891	MISR 1	NA	CIMMYT	NA	NA	IC	Genetic diersity&Divergence	Rht-B1b	Rht-D1a	vrn-A1	vrn-B1	Vrn-D1a	Ppd-D1a	PHS-	Sdr-B1b	Vp-1Bc	PHS-	Kauz type	Dreb-B1b	Lr14-	Lr34+	Lr68-	Yr15-	Fhb1-	1BL.1BL	Non 7OE	Null	Glu-D1d	Pina-D1b	Pinb-D1a	Pinb-B2b	Ppo-A1b	Ppo-D1b	Zds-A1b	Lcy-B1b	Pds-B1a	Pod-A1b	Psy-A1b	Psy-D1g	Psy-B1a or b	Wx-B1b	Hap-4A-C	Hap-5D-C	H1g	GS-D1b	Hap-L	Hap-G	others	Hap-L
892	EMBRAPA 16	NA	CIMMYT	NA	NA	IC	Genetic diersity&Divergence	Rht-B1b	Rht-D1a	vrn-A1	vrn-B1	Vrn-D1a	Ppd-D1a	PHS+	Sdr-B1b	Vp-1Ba,b	PHS-	Kauz type	Dreb-B1a	Lr14-	Lr34+	Lr68-	Yr15-	Fhb1-	1BL.1BL	Non 7OE	Null	Glu-D1d	Pina-D1b	Pinb-D1a	Pinb-B2a	Ppo-A1b	Ppo-D1a	Zds-A1b	Lcy-B1a	Pds-B1a	Pod-A1a	Psy-A1b	Psy-D1a	Psy-B1a or b	Wx-B1a	Hap-4A-T	Hap-5D-C	H1c	GS-D1b	Hap-L	Hap-G	others	Hap-L
893	KINGBIRD #1	NA	CIMMYT	NA	NA	IC	Genetic diersity&Divergence	Rht-B1b	Rht-D1a	vrn-A1	vrn-B1	Vrn-D1a	Ppd-D1a	PHS+	Sdr-B1b	Vp-1Bc	PHS-	Kauz type	Dreb-B1b	Lr14+	Lr34-	Lr68-	Yr15-	Fhb1-	1BL.1BL	Non 7OE	Null	Glu-D1d	Pina-D1b	Pinb-D1a	Pinb-B2a	Ppo-A1b	Ppo-D1a	Zds-A1a	Lcy-B1b	Pds-B1a	Pod-A1a	Psy-A1b	Psy-D1a	Psy-B1a or b	Wx-B1a	Hap-4A-C	Hap-5D-C	H1g	GS-D1b	Hap-L	Hap-G	Hap-1	Hap-L
894	THELIN#2/TUKURU	NA	CIMMYT	NA	NA	IC	Genetic diersity&Divergence	Rht-B1b	Rht-D1a	vrn-A1	vrn-B1	Vrn-D1a	Ppd-D1a	PHS+	Sdr-B1a	Vp-1Bc	PHS-	Westonia type	Dreb-B1b	Lr14-	Lr34-	Lr68-	Yr15-	Fhb1-	1BL.1BL	Non 7OE	Null	Glu-D1d	Pina-D1b	Pinb-D1a	Pinb-B2a	Ppo-A1b	Ppo-D1a	Zds-A1b	Lcy-B1b	Pds-B1a	Pod-A1a	Psy-A1b	Psy-D1a	Psy-B1a or b	Wx-B1a	Hap-4A-T	Hap-5D-G	H1g	GS-D1a	Hap-L	Hap-G	others	Hap-L
895	BABAX/LR42	NA	CIMMYT	NA	NA	IC	Genetic diersity&Divergence	Rht-B1b	Rht-D1a	vrn-A1	vrn-B1	Vrn-D1a	Ppd-D1a	PHS+	Sdr-B1b	Vp-1Bc	PHS-	Westonia type	Dreb-B1b	Lr14-	Lr34+	Lr68-	Yr15-	Fhb1-	1BL.1BL	Non 7OE	Null	Glu-D1d	Pina-D1b	Pinb-D1a	Pinb-B2a	Ppo-A1b	Ppo-D1b	Zds-A1b	Lcy-B1b	Pds-B1a	Pod-A1a	Psy-A1b	Psy-D1a	Psy-B1a or b	Wx-B1a	Hap-4A-T	Hap-5D-C	H1g	GS-D1a	Hap-L	Hap-G	Hap-1	Hap-L
896	ND643/2*WBLL1	NA	CIMMYT	NA	NA	IC	Genetic diersity&Divergence	Heterozygous	Rht-D1a	vrn-A1	vrn-B1	vrn-D1	Ppd-D1a	PHS+	Sdr-B1a	Heterozygous	PHS-	Heterozygous	Dreb-B1a	Lr14-	Lr34+	NA	Heterozygous	Fhb1+	1BL.1BL	Non 7OE	Null	Glu-D1d	Pina-D1b	Pinb-D1a	Pinb-B2a	Ppo-A1b	Ppo-D1b	Heterozygous	Lcy-B1a	Pds-B1a	NA	Psy-A1a	Psy-D1g	Psy-B1c	Wx-B1a	Hap-4A-C	Hap-5D-C	H1g	GS-D1a	Hap-L	Hap-G	others	Hap-L
897	ND643/2*WBLL1	NA	CIMMYT	NA	NA	IC	Genetic diersity&Divergence	Rht-B1b	Rht-D1a	vrn-A1	vrn-B1	Vrn-D1a	Ppd-D1a	PHS-	Sdr-B1b	Vp-1Bc	PHS-	Westonia type	Dreb-B1b	Lr14-	Lr34+	Lr68+	Yr15-	Fhb1-	1BL.1BL	Non 7OE	Null	Glu-D1d	Pina-D1b	Pinb-D1a	Pinb-B2a	Ppo-A1b	Ppo-D1a	Zds-A1a	Lcy-B1b	Pds-B1a	Pod-A1a	Psy-A1b	Psy-D1a	Psy-B1a or b	Wx-B1a	Hap-4A-C	Hap-5D-C	H1g	GS-D1a	Hap-L	Hap-G	others	Hap-L
898	DANPHE #1	NA	CIMMYT	NA	NA	IC	Genetic diersity&Divergence	Heterozygous	Rht-D1a	vrn-A1	vrn-B1	vrn-D1	Ppd-D1a	PHS-	Sdr-B1b	Heterozygous	PHS-	Westonia type	Dreb-B1b	Lr14-	Lr34+	Lr68+	Yr15-	Fhb1+	1BL.1BL	Non 7OE	Null	Glu-D1d	Pina-D1b	Pinb-D1a	Pinb-B2a	Ppo-A1b	Ppo-D1b	Zds-A1a	Lcy-B1b	Pds-B1a	Pod-A1a	Psy-A1b	Psy-D1a	Psy-B1a or b	Wx-B1a	Hap-4A-C	Hap-5D-C	H1g	GS-D1a	Hap-L	Hap-G	Hap-1	Hap-L
899	PICAFLOR #1	NA	CIMMYT	NA	NA	IC	Genetic diersity&Divergence	Rht-B1b	Rht-D1a	vrn-A1	Vrn-B1b	Vrn-D1a	Ppd-D1a	PHS+	Sdr-B1a	Vp-1Bc	PHS-	Kauz type	Dreb-B1b	Lr14-	Lr34+	Lr68+	Yr15-	Fhb1-	1BL.1BL	Non 7OE	Null	Glu-D1d	Pina-D1b	Pinb-D1a	Pinb-B2a	Ppo-A1b	Ppo-D1a	Zds-A1a	Lcy-B1b	Pds-B1a	Pod-A1b	Psy-A1b	Psy-D1g	Psy-B1a or b	Wx-B1a	Hap-4A-T	Hap-5D-C	H1g	GS-D1b	Hap-L	Hap-G	others	Hap-L
900	YANAC/3/PARULA	NA	CIMMYT	NA	NA	IC	Genetic diersity&Divergence	Rht-B1b	Rht-D1a	NA	vrn-B1	Vrn-D1a	Ppd-D1a	PHS+	Sdr-B1b	Vp-1Bc	PHS-	Westonia type	Dreb-B1b	Lr14+	Lr34-	Lr68-	Yr15-	Fhb1-	1BL.1BL	Non 7OE	Null	Glu-D1a	Pina-D1a	Pinb-D1b	Pinb-B2a	Ppo-A1a	Ppo-D1a	Zds-A1b	Lcy-B1b	Pds-B1a	Pod-A1a	Psy-A1b	Psy-D1a	Psy-B1a or b	Wx-B1a	Hap-4A-C	Hap-5D-C	H1c	GS-D1a	Hap-L	Hap-G	others	Hap-L
901	SHANGHAI#7	NA	CIMMYT	NA	NA	IC	Genetic diersity&Divergence	Rht-B1b	Rht-D1a	vrn-A1	vrn-B1	Vrn-D1a	Ppd-D1a	PHS+	Sdr-B1b	Vp-1Bc	PHS-	Westonia type	Dreb-B1b	Lr14+	Lr34+	Lr68+	Yr15-	Fhb1-	1BL.1BL	7OE	Null	Glu-D1d	Pina-D1b	Pinb-D1a	Pinb-B2a	Ppo-A1a	Ppo-D1a	Zds-A1a	Lcy-B1b	Pds-B1a	Pod-A1a	Psy-A1b	Psy-D1a	Psy-B1a or b	Wx-B1a	Hap-4A-T	Hap-5D-C	H1g	GS-D1a	Hap-L	Hap-G	others	Hap-L
902	QUAIU	NA	CIMMYT	NA	NA	IC	Genetic diersity&Divergence	Rht-B1b	Rht-D1a	vrn-A1	vrn-B1	Vrn-D1a	Ppd-D1a	PHS+	Sdr-B1b	Vp-1Bc	PHS-	Westonia type	Dreb-B1b	Lr14-	Lr34+	Lr68-	Yr15-	Fhb1-	1BL.1RS	Non 7OE	Null	Glu-D1d	Pina-D1b	Pinb-D1a	Pinb-B2a	Ppo-A1b	Ppo-D1b	Zds-A1a	Lcy-B1b	Pds-B1a	Pod-A1a	Psy-A1b	Psy-D1a	Psy-B1a or b	Wx-B1a	Hap-4A-T	Hap-5D-C	H1g	GS-D1a	Hap-L	Hap-G	others	Hap-L
903	PARULA/2 PASTOR	NA	CIMMYT	NA	NA	IC	Genetic diersity&Divergence	Rht-B1b	Rht-D1a	vrn-A1	vrn-B1	Vrn-D1a	Ppd-D1a	PHS-	Sdr-B1b	Vp-1Bc	PHS-	Kauz type	Dreb-B1b	Lr14-	Lr34+	Lr68+	Yr15-	Fhb1-	1BL.1BL	7OE	Null	Glu-D1a	Pina-D1b	Pinb-D1a	Pinb-B2a	Ppo-A1a	Ppo-D1a	Zds-A1b	Lcy-B1b	Pds-B1a	Pod-A1b	Psy-A1b	Psy-D1a	Psy-B1a or b	Wx-B1a	Hap-4A-C	Hap-5D-C	H1g	GS-D1a	Heterozygous	Hap-G	Hap-1	Hap-L
904	NELOKI	NA	CIMMYT	NA	NA	IC	Genetic diersity&Divergence	Rht-B1b	Rht-D1a	vrn-A1	vrn-B1	Vrn-D1a	Ppd-D1b	PHS+	Sdr-B1b	Vp-1Bc	PHS-	Westonia type	Dreb-B1a	Lr14-	Lr34+	Lr68-	Yr15-	Fhb1-	1BL.1BL	7OE	Null	Glu-D1d	Pina-D1b	Pinb-D1a	Pinb-B2a	Ppo-A1b	Ppo-D1b	Zds-A1a	Lcy-B1b	Pds-B1a	Pod-A1a	Psy-A1b	Psy-D1a	Psy-B1a or b	Wx-B1a	Hap-4A-C	Hap-5D-C	H1g	GS-D1a	Hap-L	Hap-G	others	Hap-L
905	HUW234+LR34/PRINIA	NA	CIMMYT	NA	NA	IC	Genetic diersity&Divergence	Rht-B1b	Rht-D1a	NA	vrn-B1	Vrn-D1a	Ppd-D1a	PHS+	Sdr-B1b	Vp-1Bc	PHS-	Kauz type	Dreb-B1b	Lr14-	Lr34+	Lr68+	Yr15-	Fhb1-	1BL.1BL	7OE	Null	Glu-D1a	Pina-D1b	Pinb-D1a	Pinb-B2a	Ppo-A1b	Ppo-D1b	Zds-A1a	Lcy-B1b	Pds-B1a	Pod-A1a	Psy-A1b	Psy-D1a	Psy-B1a or b	Wx-B1a	Hap-4A-T	Hap-5D-C	H1g	GS-D1a	Hap-L	Hap-G	others	Hap-L
906	WHEATEAR/SOKOLL	NA	CIMMYT	NA	NA	IC	Genetic diersity&Divergence	Rht-B1b	Rht-D1a	vrn-A1	vrn-B1	Vrn-D1a	Ppd-D1a	PHS-	Sdr-B1b	Vp-1Bc	PHS-	Westonia type	Dreb-B1a	Lr14-	Lr34+	Lr68-	Yr15-	Fhb1-	1BL.1BL	Non 7OE	Null	Glu-D1a	Pina-D1b	Pinb-D1a	Pinb-B2b	Ppo-A1b	Ppo-D1a	Zds-A1b	Lcy-B1b	Pds-B1a	Pod-A1a	Psy-A1b	Psy-D1g	Psy-B1a or b	Wx-B1a	Hap-4A-C	Hap-5D-C	H1c	GS-D1b	Hap-L	Hap-A	others	Hap-L
907	FRET2*2/4/SONOITA F	NA	CIMMYT	NA	NA	IC	Genetic diersity&Divergence	Rht-B1a	Rht-D1b	vrn-A1	vrn-B1	Vrn-D1a	Heterozygous	PHS-	Sdr-B1b	Vp-1Bc	PHS-	Kauz type	Dreb-B1b	Lr14-	Lr34-	Lr68-	Yr15-	Fhb1-	1BL.1BL	Non 7OE	Null	Glu-D1d	Pina-D1b	Pinb-D1a	Pinb-B2a	Ppo-A1a	Ppo-D1a	Zds-A1b	Lcy-B1b	Pds-B1a	Pod-A1a	Psy-A1b	Psy-D1a	Psy-B1a or b	Wx-B1a	Hap-4A-T	Hap-5D-C	H1g	GS-D1a	Hap-L	Hap-G	Hap-1	Hap-L
908	PBW343*2/KUKUNA	NA	CIMMYT	NA	NA	IC	Genetic diersity&Divergence	Rht-B1b	Rht-D1a	vrn-A1	vrn-B1	Vrn-D1a	Ppd-D1a	PHS+	Sdr-B1b	Vp-1Bc	PHS-	Kauz type	Dreb-B1b	Lr14-	Lr34-	Lr68+	Yr15-	Fhb1-	1BL.1BL	7OE	Null	Glu-D1d	Pina-D1b	Pinb-D1a	Pinb-B2a	Ppo-A1b	Ppo-D1a	Zds-A1a	Lcy-B1b	Pds-B1a	Pod-A1a	Psy-A1b	Psy-D1a	Psy-B1a or b	Wx-B1a	Hap-4A-T	Hap-5D-C	H1g	GS-D1b	Hap-L	Hap-G	others	Hap-L
909	WEEBILL1*2/BRAM	NA	CIMMYT	NA	NA	IC	Genetic diersity&Divergence	Rht-B1b	Rht-D1a	vrn-A1	vrn-B1	Vrn-D1a	Ppd-D1a	PHS-	Sdr-B1a	Vp-1Bc	PHS-	Kauz type	Dreb-B1b	Lr14-	Lr34+	Lr68-	Yr15-	Fhb1-	1BL.1BL	Non 7OE	Null	Glu-D1d	Pina-D1b	Pinb-D1a	Pinb-B2a	Ppo-A1b	Ppo-D1a	Zds-A1a	Lcy-B1b	Pds-B1a	Pod-A1a	Psy-A1b	Psy-D1a	Psy-B1a or b	Wx-B1a	Hap-4A-C	Hap-5D-C	H1g	GS-D1a	Hap-L	Hap-G	others	Hap-L
910	ALTAR 84/AE.SQUARROSA	NA	CIMMYT	NA	NA	IC	Genetic diersity&Divergence	Rht-B1b	NA	vrn-A1	Vrn-B1b	Vrn-D1a	Ppd-D1a	PHS+	Sdr-B1a	Vp-1Bc	PHS-	Kauz type	Heterozygous	Lr14-	Lr34+	Lr68-	Yr15-	Fhb1-	1BL.1BL	Non 7OE	Null	Glu-D1d	Pina-D1b	Pinb-D1a	Pinb-B2a	Ppo-A1b	Ppo-D1a	Zds-A1a	Heterozygous	Pds-B1a	Pod-A1a	Psy-A1b	Psy-D1a	Psy-B1a or b	Wx-B1a	Hap-4A-C	Hap-5D-C	H1g	GS-D1a	Hap-L	Hap-G	others	Hap-L
911	UP2338*2/4/SONOITA	NA	CIMMYT	NA	NA	IC	Genetic diersity&Divergence	Rht-B1b	Rht-D1a	Vrn-A1a	vrn-B1	Heterozygous	Ppd-D1a	PHS+	Sdr-B1b	Vp-1Bc	PHS-	Kauz type	Dreb-B1b	Lr14-	Lr34+	Lr68-	Yr15-	Fhb1-	1BL.1BL	7OE	Null	Glu-D1d	Pina-D1b	Pinb-D1a	Pinb-B2b	Ppo-A1b	Ppo-D1b	Zds-A1a	Lcy-B1b	Pds-B1a	Pod-A1a	Psy-A1b	Psy-D1a	Psy-B1a or b	Wx-B1a	Heterozygous	Hap-5D-C	H1g	GS-D1b	Hap-L	Hap-G	Hap-1	Hap-L
912	PARUS/FRANCOLIN #1	NA	CIMMYT	NA	NA	IC	Genetic diersity&Divergence	Rht-B1b	Rht-D1a	vrn-A1	vrn-B1	Vrn-D1a	Ppd-D1a	PHS+	Sdr-B1b	Vp-1Bc	PHS-	Westonia type	Dreb-B1b	Lr14-	Lr34+	Lr68-	Yr15-	Fhb1-	1BL.1BL	7OE	Null	Glu-D1a	Pina-D1b	Pinb-D1a	Pinb-B2a	Ppo-A1b	Ppo-D1b	Zds-A1a	Lcy-B1b	Pds-B1a	Pod-A1a	Psy-A1b	Psy-D1a	Psy-B1a or b	Wx-B1a	Heterozygous	Hap-5D-C	H1g	GS-D1a	Hap-L	Hap-G	others	Hap-L
913	PFAU/SERI.1B//AMADINA	NA	CIMMYT	NA	NA	IC	Genetic diersity&Divergence	Rht-B1b	Rht-D1a	vrn-A1	Vrn-B1b	Vrn-D1a	Ppd-D1a	PHS+	Sdr-B1b	Vp-1Bc	PHS-	Kauz type	Dreb-B1b	Lr14-	Lr34+	Lr68-	Yr15-	Fhb1-	1BL.1BL	Non 7OE	Null	Glu-D1d	Pina-D1b	Pinb-D1a	Pinb-B2a	Ppo-A1b	Ppo-D1a	Zds-A1a	Lcy-B1b	Pds-B1a	Pod-A1b	Psy-A1b	Psy-D1a	Psy-B1a or b	Wx-B1a	Hap-4A-T	Hap-5D-C	H1g	GS-D1a	Hap-L	Hap-G	Hap-1	Hap-L
914	NACOZARI F 76	NA	CIMMYT	NA	NA	IC	Genetic diersity&Divergence	Rht-B1b	Rht-D1a	vrn-A1	Vrn-B1b	Vrn-D1a	Ppd-D1a	PHS+	Sdr-B1b	Vp-1Bc	PHS-	Kauz type	Dreb-B1b	Lr14+	Lr34+	Lr68-	Yr15-	Fhb1-	1BL.1BL	Non 7OE	Null	Glu-D1d	Pina-D1b	Pinb-D1a	Pinb-B2b	Ppo-A1b	Ppo-D1b	Zds-A1a	Lcy-B1b	Pds-B1a	Pod-A1b	Psy-A1b	Psy-D1a	Psy-B1a or b	Wx-B1a	Hap-4A-T	Hap-5D-C	H1g	GS-D1b	Hap-L	Hap-G	others	Hap-L
915	NACOZARI F 76	NA	CIMMYT	NA	NA	IC	Genetic diersity&Divergence	Rht-B1b	Rht-D1a	vrn-A1	Vrn-B1b	vrn-D1	Ppd-D1a	PHS+	Sdr-B1b	Vp-1Bc	PHS-	Kauz type	Dreb-B1b	Lr14+	Lr34+	Lr68-	Yr15-	Fhb1-	1BL.1BL	Non 7OE	Null	Glu-D1d	Pina-D1b	Pinb-D1a	Pinb-B2b	Ppo-A1b	Ppo-D1b	Zds-A1a	Lcy-B1b	Pds-B1a	Pod-A1b	Psy-A1b	Psy-D1a	Psy-B1a or b	Wx-B1a	Hap-4A-T	Hap-5D-C	H1g	GS-D1b	Hap-L	Hap-G	others	Hap-L
916	ALTAR 84/AE.SQUARROSA	NA	CIMMYT	NA	NA	IC	Genetic diersity&Divergence	Rht-B1b	Rht-D1a	vrn-A1	Vrn-B1b	Vrn-D1a	Ppd-D1a	PHS+	Sdr-B1a	Vp-1Bc	PHS-	Kauz type	Dreb-B1b	Lr14-	Lr34+	Lr68-	Yr15-	Fhb1-	1BL.1BL	Non 7OE	Null	Glu-D1a	Pina-D1b	Pinb-D1a	Pinb-B2b	Ppo-A1b	Ppo-D1a	Zds-A1a	Lcy-B1b	Pds-B1a	Pod-A1a	Psy-A1b	Psy-D1a	Psy-B1a or b	Wx-B1a	Hap-4A-T	Hap-5D-C	H1g	GS-D1a	Hap-L	Hap-G	others	Hap-L
917	PBW343	NA	CIMMYT	NA	NA	IC	Genetic diersity&Divergence	Rht-B1b	Rht-D1a	vrn-A1	Vrn-B1b	Vrn-D1a	Ppd-D1a	PHS+	Sdr-B1b	Vp-1Ba,b	PHS-	Westonia type	Dreb-B1b	Lr14-	Lr34+	Lr68-	Yr15-	Fhb1-	1BL.1BL	7OE	Null	Glu-D1d	Pina-D1b	Pinb-D1a	Pinb-B2a	Ppo-A1b	Ppo-D1a	Zds-A1a	Lcy-B1b	Pds-B1a	Pod-A1a	Psy-A1b	Psy-D1a	Psy-B1a or b	Wx-B1a	Hap-4A-C	Hap-5D-C	H1g	GS-D1b	Hap-L	Hap-G	Hap-1	Hap-L
918	Zhongpin2453	NA	the former Soviet Union	NA	NA	IC	Genetic diersity&Divergence	Rht-B1a	Rht-D1a	vrn-A1	vrn-B1	vrn-D1	Ppd-D1a	PHS+	Sdr-B1b	Vp-1Ba,b	PHS-	Westonia type	Dreb-B1a	Lr14+	Lr34-	Lr68-	Yr15-	Fhb1-	1BL.1BL	7OE	Ax1 or Ax2*	Glu-D1a	Pina-D1a	Pinb-D1b	Pinb-B2a	Ppo-A1b	Ppo-D1b	Zds-A1b	Lcy-B1a	Pds-B1a	Pod-A1a	Psy-A1b	Psy-D1a	Psy-B1a or b	Wx-B1a	Hap-4A-C	Hap-5D-C	H1g	GS-D1a	Hap-L	Hap-G	others	Hap-L
919	Zhongpin2455	NA	the former Soviet Union	NA	NA	IC	Genetic diersity&Divergence	Rht-B1a	Rht-D1a	vrn-A1	vrn-B1	Vrn-D1a	Ppd-D1a	PHS+	Sdr-B1b	Vp-1Ba,b	PHS-	Westonia type	Dreb-B1b	Lr14-	Lr34+	Lr68-	Yr15-	Fhb1-	1BL.1BL	7OE	Ax1 or Ax2*	Glu-D1a	Pina-D1a	Pinb-D1a	Pinb-B2b	Ppo-A1a	Ppo-D1b	Zds-A1a	Lcy-B1b	Pds-B1a	Pod-A1a	Psy-A1b	Psy-D1a	Psy-B1a or b	Wx-B1a	Hap-4A-C	Hap-5D-C	H1c	GS-D1a	Hap-H	Hap-A	others	Hap-L
920	Zhongpin2460	NA	the former Soviet Union	NA	NA	IC	Genetic diersity&Divergence	Rht-B1a	Rht-D1a	vrn-A1	vrn-B1	vrn-D1	Ppd-D1a	PHS-	Sdr-B1b	Vp-1Bc	PHS-	Kauz type	Dreb-B1b	Lr14-	Lr34-	Lr68-	Yr15-	Fhb1-	1BL.1BL	Non 7OE	Null	Glu-D1d	Pina-D1a	Pinb-D1b	Pinb-B2a	Ppo-A1b	Ppo-D1b	Zds-A1b	Lcy-B1b	Pds-B1a	Pod-A1b	Psy-A1b	Psy-D1a	Psy-B1a or b	Wx-B1a	Hap-4A-T	Hap-5D-C	H1g	GS-D1a	Hap-L	Hap-G	others	Hap-L
921	Zhongpin2461	NA	the former Soviet Union	NA	NA	IC	Genetic diersity&Divergence	Rht-B1a	Rht-D1a	vrn-A1	vrn-B1	Vrn-D1a	Ppd-D1b	PHS+	Sdr-B1a	Vp-1Bc	PHS+	Westonia type	Dreb-B1b	Lr14-	Lr34-	Lr68-	Yr15-	Fhb1-	1BL.1BL	Non 7OE	Ax1 or Ax2*	Glu-D1a	Pina-D1a	Pinb-D1a	Pinb-B2b	Ppo-A1a	Ppo-D1b	Zds-A1a	Lcy-B1b	Pds-B1a	Pod-A1a	Psy-A1b	Psy-D1a	Psy-B1a or b	Wx-B1a	Hap-4A-C	Hap-5D-C	H1c	GS-D1a	Hap-H	Hap-G	others	Hap-H
922	Zhongpin2466	NA	the former Soviet Union	NA	NA	IC	Genetic diersity&Divergence	Rht-B1a	Rht-D1a	vrn-A1	vrn-B1	Vrn-D1a	Ppd-D1a	PHS+	Sdr-B1a	Vp-1Ba,b	PHS-	Westonia type	Dreb-B1b	Lr14-	Lr34-	Lr68-	Yr15-	Fhb1-	1BL.1BL	Non 7OE	Null	Glu-D1a	Pina-D1a	Pinb-D1a	Pinb-B2b	Ppo-A1a	NA	Zds-A1b	Lcy-B1b	Pds-B1a	Pod-A1a	Psy-A1b	Psy-D1a	Psy-B1a or b	Wx-B1a	Hap-4A-C	Hap-5D-C	H1g	GS-D1a	Hap-L	Hap-A	others	Hap-L
923	Zhongpin2468	NA	the former Soviet Union	NA	NA	IC	Genetic diersity&Divergence	Rht-B1a	Rht-D1a	vrn-A1	vrn-B1	Vrn-D1a	Ppd-D1a	PHS+	Sdr-B1a	Vp-1Ba,b	PHS-	Westonia type	Dreb-B1b	Lr14-	Lr34-	Lr68-	Yr15-	Fhb1-	1BL.1BL	Non 7OE	Null	Glu-D1a	Pina-D1a	Pinb-D1a	Pinb-B2b	Ppo-A1a	Ppo-D1b	Zds-A1b	Lcy-B1b	Pds-B1a	Pod-A1a	Psy-A1b	Psy-D1a	Psy-B1a or b	Wx-B1a	Hap-4A-C	Hap-5D-C	H1g	GS-D1a	Hap-L	Hap-A	others	Hap-L
924	Zhongpin2486	NA	the former Soviet Union	NA	NA	IC	Genetic diersity&Divergence	Rht-B1a	Rht-D1a	vrn-A1	vrn-B1	vrn-D1	Ppd-D1a	PHS+	Sdr-B1b	Vp-1Ba,b	PHS-	Westonia type	Dreb-B1b	Lr14-	Lr34+	Lr68-	Yr15-	Fhb1-	1BL.1BL	Non 7OE	Null	Glu-D1a	Pina-D1a	Pinb-D1a	Pinb-B2a	Ppo-A1b	Ppo-D1b	Zds-A1b	Lcy-B1a	Pds-B1a	NA	Psy-A1b	Psy-D1g	Psy-B1a or b	Wx-B1a	Hap-4A-C	Hap-5D-C	H1g	GS-D1b	Hap-L	Hap-G	Hap-1	Hap-L
925	Zhongpin2491	NA	the former Soviet Union	NA	NA	IC	Genetic diersity&Divergence	Rht-B1a	Rht-D1a	vrn-A1	vrn-B1	Vrn-D1a	Ppd-D1a	PHS+	Sdr-B1a	Vp-1Ba,b	PHS-	Westonia type	Dreb-B1b	Lr14-	Lr34-	Lr68-	Yr15-	Fhb1-	1BL.1BL	7OE	Ax1 or Ax2*	Glu-D1a	Pina-D1a	Pinb-D1a	Pinb-B2a	Ppo-A1a	Ppo-D1b	Zds-A1a	Lcy-B1b	Pds-B1a	Pod-A1a	Psy-A1b	Psy-D1a	Psy-B1a or b	Wx-B1a	Hap-4A-C	Hap-5D-C	H1c	GS-D1a	Hap-L	Hap-A	others	Hap-L
926	Zhongpin2591	NA	the former Soviet Union	NA	NA	IC	Genetic diersity&Divergence	Rht-B1a	Rht-D1a	vrn-A1	vrn-B1	Vrn-D1a	Ppd-D1b	PHS+	Sdr-B1b	Vp-1Ba,b	PHS-	Westonia type	Dreb-B1b	Lr14-	Lr34+	Lr68-	Yr15-	Heterozygous	1BL.1BL	7OE	Null	Glu-D1a	Pina-D1a	Pinb-D1a	Pinb-B2a	Ppo-A1a	Ppo-D1b	Zds-A1a	Lcy-B1b	Pds-B1a	Pod-A1a	Psy-A1b	Psy-D1a	Psy-B1a or b	Wx-B1a	Hap-4A-C	Hap-5D-C	H1c	GS-D1a	Hap-L	Hap-G	Hap-1	Hap-H
927	Zhongpin2602	NA	the former Soviet Union	NA	NA	IC	Genetic diersity&Divergence	Rht-B1a	Rht-D1a	vrn-A1	vrn-B1	Vrn-D1a	Ppd-D1a	PHS+	Sdr-B1a	Vp-1Ba,b	PHS+	Westonia type	Dreb-B1b	Lr14-	Lr34-	Lr68-	Yr15-	Fhb1+	1BL.1BL	Non 7OE	Ax1 or Ax2*	Glu-D1a	Pina-D1a	Pinb-D1a	Pinb-B2a	Ppo-A1b	Ppo-D1b	Zds-A1a	Lcy-B1b	Pds-B1a	Pod-A1a	Psy-A1b	Psy-D1a	Psy-B1a or b	Wx-B1a	Hap-4A-C	Hap-5D-C	H1c	GS-D1a	Hap-H	Hap-G	others	Hap-H
928	Zhongpin2603	NA	the former Soviet Union	NA	NA	IC	Genetic diersity&Divergence	Rht-B1a	Rht-D1a	vrn-A1	vrn-B1	Vrn-D1a	Ppd-D1b	PHS+	Sdr-B1a	Vp-1Ba,b	PHS-	Westonia type	Dreb-B1b	Lr14-	Lr34-	Lr68-	Yr15-	Fhb1-	1BL.1BL	Non 7OE	Ax1 or Ax2*	Glu-D1a	Pina-D1a	Pinb-D1a	Pinb-B2b	Ppo-A1a	Ppo-D1b	Zds-A1a	Lcy-B1b	Pds-B1a	Pod-A1a	Psy-A1b	Psy-D1a	Psy-B1a or b	Wx-B1a	Hap-4A-C	Hap-5D-C	H1g	GS-D1a	Hap-L	Hap-G	others	Hap-H
929	Zhongpin2642	NA	the former Soviet Union	NA	NA	IC	Genetic diersity&Divergence	Rht-B1a	Rht-D1b	vrn-A1	vrn-B1	vrn-D1	Ppd-D1a	PHS+	Sdr-B1a	Vp-1Bc	PHS+	Kauz type	Dreb-B1a	Lr14+	Lr34+	Lr68-	Yr15-	Fhb1-	1BL.1BL	Non 7OE	Null	Glu-D1a	Pina-D1a	Pinb-D1a	Pinb-B2b	Ppo-A1a	Ppo-D1b	Zds-A1b	Lcy-B1b	Pds-B1b	Pod-A1a	Psy-A1b	Psy-D1a	Psy-B1a or b	Wx-B1a	Hap-4A-C	Hap-5D-C	H1g	GS-D1b	Hap-L	Hap-A	Hap-1	Hap-H
930	Zhongpin2647	NA	the former Soviet Union	NA	NA	IC	Genetic diersity&Divergence	Rht-B1a	Rht-D1b	vrn-A1	vrn-B1	Vrn-D1a	Ppd-D1a	PHS-	Sdr-B1b	Vp-1Bc	PHS-	Westonia type	Dreb-B1b	Lr14+	Lr34+	Lr68-	Yr15-	Fhb1-	1BL.1BL	Non 7OE	Null	Glu-D1a	Pina-D1a	Pinb-D1a	Pinb-B2a	Ppo-A1a	Ppo-D1b	Zds-A1b	Lcy-B1b	Pds-B1b	Pod-A1a	Psy-A1b	Psy-D1a	Psy-B1a or b	Wx-B1a	Hap-4A-C	Hap-5D-C	H1g	GS-D1a	Hap-H	Hap-A	others	Hap-L
931	Zhongpin2661	NA	the former Soviet Union	NA	NA	IC	Genetic diersity&Divergence	Rht-B1a	Rht-D1a	vrn-A1	vrn-B1	vrn-D1	Ppd-D1a	PHS-	Sdr-B1b	Vp-1Bc	PHS-	Kauz type	Dreb-B1a	Lr14+	Lr34+	Lr68-	Yr15-	Fhb1-	1BL.1BL	Non 7OE	Null	Glu-D1a	Pina-D1a	Pinb-D1b	Pinb-B2a	Ppo-A1b	Ppo-D1b	Zds-A1b	Lcy-B1a	Pds-B1a	Pod-A1a	Psy-A1b	Psy-D1a	Psy-B1a or b	Wx-B1a	Hap-4A-T	Hap-5D-C	H1g	GS-D1a	Hap-L	Hap-G	others	Hap-L
932	Zhongpin2681	NA	the former Soviet Union	NA	NA	IC	Genetic diersity&Divergence	Rht-B1b	Rht-D1a	vrn-A1	vrn-B1	vrn-D1	Ppd-D1a	PHS+	Sdr-B1b	Vp-1Bc	PHS-	Kauz type	Dreb-B1b	Lr14+	Lr34+	Lr68-	Yr15-	Fhb1-	1BL.1BL	Non 7OE	Null	Glu-D1d	Heterozygous	Pinb-D1b	Pinb-B2a	Ppo-A1a	Ppo-D1b	Zds-A1b	Heterozygous	Pds-B1a	Pod-A1b	Psy-A1b	Psy-D1a	Psy-B1a or b	Wx-B1a	Heterozygous	Hap-5D-C	H1g	GS-D1a	Hap-L	Hap-G	Hap-1	Hap-L
933	Zhongpin2683	NA	the former Soviet Union	NA	NA	IC	Genetic diersity&Divergence	Rht-B1a	Rht-D1a	vrn-A1	vrn-B1	vrn-D1	Ppd-D1b	PHS-	Sdr-B1b	Vp-1Ba,b	PHS-	Westonia type	Dreb-B1b	Lr14+	Lr34+	Lr68+	Yr15-	Fhb1-	1BL.1BL	Non 7OE	Null	Glu-D1a	Pina-D1a	Pinb-D1b	Pinb-B2a	Ppo-A1a	Ppo-D1a	Zds-A1b	Lcy-B1b	Pds-B1a	Pod-A1a	Psy-A1b	Psy-D1a	Psy-B1a or b	Wx-B1a	Hap-4A-C	Hap-5D-C	H1g	GS-D1a	Hap-L	Hap-G	others	Hap-L
934	Zhongpin2684	NA	the former Soviet Union	NA	NA	IC	Genetic diersity&Divergence	Rht-B1b	Rht-D1a	vrn-A1	vrn-B1	vrn-D1	Ppd-D1a	PHS-	Sdr-B1b	Vp-1Bc	PHS-	Westonia type	Dreb-B1a	Lr14-	Lr34-	Lr68-	Yr15-	Fhb1-	1BL.1BL	Non 7OE	Null	Glu-D1a	Pina-D1a	Pinb-D1b	Pinb-B2a	Ppo-A1a	Ppo-D1b	Zds-A1b	Lcy-B1b	Pds-B1b	Pod-A1b	Psy-A1b	Psy-D1a	Psy-B1a or b	Wx-B1a	Hap-4A-T	Hap-5D-C	H1g	GS-D1b	Hap-L	Hap-G	Hap-1	Hap-L
935	Zhongpin2687	NA	the former Soviet Union	NA	NA	IC	Genetic diersity&Divergence	Rht-B1b	Rht-D1a	vrn-A1	vrn-B1	vrn-D1	Ppd-D1a	PHS-	Sdr-B1b	Vp-1Bc	PHS-	Westonia type	Dreb-B1a	Lr14-	Lr34+	Lr68-	Yr15-	Fhb1-	1BL.1RS	Non 7OE	Null	Glu-D1d	Pina-D1a	Pinb-D1b	Pinb-B2a	Ppo-A1b	Ppo-D1b	Zds-A1b	Lcy-B1b	Pds-B1a	Pod-A1a	Psy-A1b	Psy-D1a	Psy-B1a or b	Wx-B1a	Hap-4A-T	Hap-5D-C	H1g	GS-D1a	Hap-L	Hap-G	others	Hap-L
936	Zhongpin2694	NA	the former Soviet Union	NA	NA	IC	Genetic diersity&Divergence	Rht-B1a	Rht-D1a	vrn-A1	vrn-B1	vrn-D1	Ppd-D1b	PHS-	Sdr-B1a	Heterozygous	PHS-	Westonia type	Dreb-B1b	Lr14-	Lr34-	Lr68-	Heterozygous	Fhb1-	1BL.1BL	Non 7OE	Null	Glu-D1d	Pina-D1a	Pinb-D1b	Pinb-B2a	Ppo-A1a	Ppo-D1a	Zds-A1b	Lcy-B1b	Pds-B1a	Pod-A1b	Psy-A1b	Psy-D1a	Psy-B1a or b	Wx-B1a	Hap-4A-T	Hap-5D-C	H1g	GS-D1b	Hap-L	Hap-A	Heterozygous	Hap-H
937	Zhongpin2695	NA	the former Soviet Union	NA	NA	IC	Genetic diersity&Divergence	Rht-B1a	Rht-D1a	vrn-A1	vrn-B1	vrn-D1	Ppd-D1a	PHS-	Sdr-B1b	Vp-1Ba,b	PHS-	Westonia type	Dreb-B1a	Lr14-	Lr34+	Lr68+	Yr15-	Fhb1-	1BL.1BL	Non 7OE	Ax1 or Ax2*	Glu-D1a	Pina-D1a	Pinb-D1a	Pinb-B2a	Ppo-A1b	Ppo-D1b	Zds-A1b	Lcy-B1a	Pds-B1a	Pod-A1b	Psy-A1b	Psy-D1a	Psy-B1a or b	Wx-B1a	Hap-4A-C	Hap-5D-C	H1g	GS-D1a	Hap-L	Hap-A	Hap-1	Hap-L
938	Zhongpin2696	NA	the former Soviet Union	NA	NA	IC	Genetic diersity&Divergence	Rht-B1a	Rht-D1a	vrn-A1	vrn-B1	vrn-D1	Ppd-D1a	PHS+	Sdr-B1b	Vp-1Ba,b	PHS+	Kauz type	Dreb-B1b	Lr14-	Heterozygous	Lr68-	Yr15-	Fhb1-	1BL.1BL	Non 7OE	Null	Glu-D1d	Pina-D1a	Pinb-D1b	Pinb-B2a	Ppo-A1b	Ppo-D1b	Zds-A1b	Lcy-B1b	Pds-B1a	Pod-A1a	Psy-A1b	Psy-D1a	Psy-B1a or b	Wx-B1a	Hap-4A-C	Hap-5D-C	H1g	Heterozygous	Hap-L	Hap-G	others	Hap-L
939	Zhongpin2724	NA	the former Soviet Union	NA	NA	IC	Genetic diersity&Divergence	Rht-B1a	Rht-D1a	vrn-A1	vrn-B1	vrn-D1	Ppd-D1a	PHS+	Sdr-B1b	Vp-1Bc	PHS-	Kauz type	Heterozygous	Lr14-	Lr34+	Lr68-	Heterozygous	Fhb1-	1BL.1BL	Non 7OE	Null	Glu-D1d	Pina-D1a	Pinb-D1b	Pinb-B2a	Ppo-A1a	Ppo-D1b	Zds-A1b	Lcy-B1b	Pds-B1a	Pod-A1a	Psy-A1b	Psy-D1a	Psy-B1a or b	Wx-B1a	Hap-4A-T	Hap-5D-C	H1g	GS-D1a	Hap-L	Hap-G	Hap-1	Hap-L
940	Zhongpin2734	NA	the former Soviet Union	NA	NA	IC	Genetic diersity&Divergence	Rht-B1a	Rht-D1a	vrn-A1	vrn-B1	vrn-D1	Heterozygous	PHS+	Sdr-B1b	Vp-1Ba,b	PHS+	Westonia type	Dreb-B1a	Lr14-	Heterozygous	Lr68+	Yr15-	Fhb1-	1BL.1BL	7OE	Null	Glu-D1a	Pina-D1a	Pinb-D1a	Pinb-B2a	Ppo-A1a	Ppo-D1b	Zds-A1b	Lcy-B1a	Pds-B1a	Pod-A1b	Psy-A1b	Psy-D1a	Psy-B1a or b	Wx-B1a	Hap-4A-C	Hap-5D-C	H1g	GS-D1a	Hap-L	Hap-G	Hap-1	Hap-L
941	Zhongpin2757	NA	the former Soviet Union	NA	NA	IC	Genetic diersity&Divergence	Rht-B1a	Rht-D1a	vrn-A1	vrn-B1	vrn-D1	Ppd-D1b	PHS+	Sdr-B1b	Vp-1Bc	PHS+	Kauz type	Dreb-B1b	Lr14+	Lr34+	Lr68-	Yr15-	Fhb1-	1BL.1BL	Non 7OE	Null	Glu-D1d	Pina-D1a	Pinb-D1a	Pinb-B2a	Ppo-A1a	Ppo-D1a	Zds-A1a	Lcy-B1b	Pds-B1a	Pod-A1a	Psy-A1b	Psy-D1a	Psy-B1a or b	Wx-B1b	Hap-4A-C	Hap-5D-C	H1g	GS-D1a	Hap-L	Hap-A	Hap-1	Hap-H
942	Zhongpin2758	NA	the former Soviet Union	NA	NA	IC	Genetic diersity&Divergence	Rht-B1a	Rht-D1a	vrn-A1	vrn-B1	vrn-D1	Ppd-D1b	PHS+	Sdr-B1b	Vp-1Bc	PHS+	Kauz type	Dreb-B1b	Lr14+	Lr34+	Lr68-	Yr15-	Fhb1-	1BL.1BL	Non 7OE	Null	Glu-D1d	Pina-D1a	Pinb-D1a	Pinb-B2a	Ppo-A1a	Ppo-D1a	Zds-A1a	Lcy-B1b	Pds-B1a	Pod-A1a	Psy-A1b	Psy-D1a	Psy-B1a or b	Wx-B1b	Hap-4A-C	Hap-5D-C	H1g	GS-D1a	Hap-L	Hap-A	Hap-1	Hap-H
943	Zhongpin2759	NA	the former Soviet Union	NA	NA	IC	Genetic diersity&Divergence	Rht-B1a	Rht-D1a	vrn-A1	vrn-B1	vrn-D1	Ppd-D1b	PHS+	Sdr-B1b	Vp-1Bc	PHS+	Kauz type	Dreb-B1b	Lr14+	Lr34+	Lr68-	Yr15-	Fhb1-	1BL.1BL	Non 7OE	Null	Glu-D1d	Pina-D1a	Pinb-D1a	Pinb-B2a	Ppo-A1a	Ppo-D1a	Zds-A1a	Lcy-B1b	Pds-B1a	Pod-A1a	Psy-A1b	Psy-D1a	Psy-B1a or b	Wx-B1b	Hap-4A-C	Hap-5D-C	H1g	GS-D1a	Hap-L	Hap-A	Hap-1	Hap-H
944	Zhongpin2782	NA	the former Soviet Union	NA	NA	IC	Genetic diersity&Divergence	Rht-B1a	Rht-D1a	vrn-A1	vrn-B1	vrn-D1	Ppd-D1a	PHS-	Sdr-B1b	Vp-1Ba,b	PHS-	Westonia type	Dreb-B1a	Lr14+	Lr34+	Lr68+	Yr15-	Fhb1-	1BL.1BL	Non 7OE	Null	Glu-D1d	Pina-D1a	Pinb-D1b	Pinb-B2a	Ppo-A1b	Ppo-D1a	Zds-A1b	Lcy-B1a	Pds-B1a	Pod-A1a	Psy-A1b	Psy-D1a	Psy-B1c	Wx-B1a	Hap-4A-C	Hap-5D-C	H1g	GS-D1a	Hap-L	Hap-G	others	Hap-L
945	Zhongpin2785	NA	the former Soviet Union	NA	NA	IC	Genetic diersity&Divergence	Rht-B1a	Rht-D1a	vrn-A1	vrn-B1	vrn-D1	Ppd-D1a	PHS-	Sdr-B1b	Vp-1Ba,b	PHS-	Kauz type	Dreb-B1b	Lr14+	Lr34-	Lr68-	Yr15-	Fhb1-	1BL.1BL	Non 7OE	Null	Glu-D1d	Pina-D1a	Pinb-D1b	Pinb-B2a	Ppo-A1b	Ppo-D1b	Zds-A1b	Lcy-B1b	Pds-B1a	Pod-A1b	Psy-A1b	Psy-D1a	Psy-B1a or b	Wx-B1a	Hap-4A-T	Hap-5D-C	H1g	GS-D1a	Hap-L	Hap-G	others	Hap-L
946	Zhongpin2787	NA	the former Soviet Union	NA	NA	IC	Genetic diersity&Divergence	Rht-B1a	Rht-D1a	vrn-A1	vrn-B1	vrn-D1	Ppd-D1a	PHS-	Sdr-B1b	Vp-1Bc	PHS-	Kauz type	Dreb-B1a	Lr14-	Lr34-	Lr68-	Yr15-	Fhb1-	1BL.1BL	Non 7OE	Null	Glu-D1a	Pina-D1a	Pinb-D1b	Pinb-B2a	Ppo-A1b	Ppo-D1b	Zds-A1b	Lcy-B1b	Pds-B1a	Pod-A1a	Psy-A1b	Psy-D1a	Psy-B1a or b	Wx-B1a	Hap-4A-C	Hap-5D-C	H1g	GS-D1a	Hap-L	Hap-G	others	Hap-L
947	Zhongpin2788	NA	the former Soviet Union	NA	NA	IC	Genetic diersity&Divergence	Rht-B1a	Rht-D1a	vrn-A1	vrn-B1	vrn-D1	Ppd-D1a	PHS-	Sdr-B1b	Vp-1Bc	PHS-	Kauz type	Dreb-B1b	Lr14+	Lr34-	Lr68-	Yr15-	Fhb1-	1BL.1BL	Non 7OE	Null	Glu-D1d	Pina-D1a	Pinb-D1b	Pinb-B2a	Ppo-A1b	Ppo-D1b	Zds-A1b	Lcy-B1b	Pds-B1a	Pod-A1a	Psy-A1b	Psy-D1a	Psy-B1a or b	Wx-B1a	Hap-4A-T	Hap-5D-C	H1g	GS-D1b	Hap-L	Hap-G	Hap-1	Hap-L
948	Zhongpin2789	NA	the former Soviet Union	NA	NA	IC	Genetic diersity&Divergence	Rht-B1a	Rht-D1a	vrn-A1	vrn-B1	vrn-D1	Ppd-D1a	PHS+	Sdr-B1b	Vp-1Bc	PHS-	Westonia type	Dreb-B1a	Lr14+	Lr34+	Lr68-	Yr15-	Fhb1-	1BL.1BL	Non 7OE	Null	Glu-D1a	Pina-D1a	Pinb-D1b	Pinb-B2a	Ppo-A1b	Ppo-D1b	Zds-A1b	Lcy-B1b	Pds-B1a	Pod-A1b	Psy-A1b	Psy-D1a	Psy-B1a or b	Wx-B1a	Hap-4A-T	Hap-5D-C	H1g	GS-D1a	Hap-L	Hap-G	others	Hap-L
949	Zhongpin2795	NA	the former Soviet Union	NA	NA	IC	Genetic diersity&Divergence	Rht-B1a	Rht-D1a	vrn-A1	vrn-B1	Vrn-D1a	Ppd-D1b	PHS+	Sdr-B1b	Vp-1Ba,b	PHS-	Westonia type	Dreb-B1b	Lr14-	Lr34+	Lr68-	Yr15-	Fhb1-	1BL.1BL	7OE	Ax1 or Ax2*	Glu-D1a	Pina-D1a	Pinb-D1a	Pinb-B2a	Ppo-A1b	Ppo-D1a	Zds-A1a	Lcy-B1a	Pds-B1a	Pod-A1a	Psy-A1b	Psy-D1a	Psy-B1a or b	Wx-B1a	Hap-4A-C	Hap-5D-C	H1g	GS-D1b	Hap-L	Hap-G	others	Hap-H
950	Zhongpin2805	NA	the former Soviet Union	NA	NA	IC	Genetic diersity&Divergence	Rht-B1a	Rht-D1a	vrn-A1	vrn-B1	vrn-D1	Ppd-D1a	PHS+	Sdr-B1b	Vp-1Ba,b	PHS+	Westonia type	Dreb-B1a	Lr14-	Lr34+	Lr68-	Yr15-	Fhb1-	1BL.1BL	Non 7OE	Null	Glu-D1d	Pina-D1a	Pinb-D1b	Pinb-B2a	Ppo-A1b	Ppo-D1b	Zds-A1b	Lcy-B1b	Pds-B1a	Pod-A1a	Psy-A1b	Psy-D1a	Psy-B1a or b	Wx-B1a	Hap-4A-T	Hap-5D-C	H1g	GS-D1b	Hap-L	Hap-G	Hap-1	Hap-L
951	Zhongpin2812	NA	the former Soviet Union	NA	NA	IC	Genetic diersity&Divergence	Rht-B1a	Rht-D1a	vrn-A1	vrn-B1	vrn-D1	Ppd-D1a	PHS-	Sdr-B1b	Vp-1Bc	PHS-	Westonia type	Dreb-B1b	Lr14-	Heterozygous	Lr68-	Heterozygous	Fhb1-	1BL.1BL	Non 7OE	Null	Glu-D1d	Pina-D1a	Pinb-D1b	Pinb-B2a	Ppo-A1b	Ppo-D1b	Zds-A1b	Lcy-B1a	Pds-B1a	Pod-A1a	Psy-A1b	Psy-D1a	Psy-B1a or b	Wx-B1a	Hap-4A-T	Hap-5D-C	H1g	GS-D1b	Hap-L	Hap-G	others	Hap-L
952	Zhongpin2821	NA	the former Soviet Union	NA	NA	IC	Genetic diersity&Divergence	Rht-B1a	Rht-D1a	vrn-A1	vrn-B1	vrn-D1	Ppd-D1a	PHS+	Sdr-B1b	Vp-1Ba,b	PHS-	Kauz type	Dreb-B1a	Lr14-	Lr34+	Lr68+	Yr15-	Fhb1-	1BL.1BL	Non 7OE	Null	Glu-D1a	Pina-D1a	Pinb-D1b	Pinb-B2a	Ppo-A1a	Ppo-D1b	Zds-A1b	Lcy-B1a	Pds-B1a	Pod-A1a	Psy-A1b	Psy-D1a	Psy-B1c	Wx-B1a	Hap-4A-C	Hap-5D-C	H1g	GS-D1a	Hap-L	Hap-A	Hap-1	Hap-L
953	Zhongpin2834	NA	the former Soviet Union	NA	NA	IC	Genetic diersity&Divergence	Rht-B1a	Rht-D1a	vrn-A1	vrn-B1	vrn-D1	Ppd-D1a	PHS-	Sdr-B1b	Vp-1Bc	PHS-	Kauz type	Dreb-B1b	Lr14+	Lr34-	Lr68-	Yr15-	Fhb1-	1BL.1BL	Non 7OE	Null	Glu-D1d	Pina-D1a	Pinb-D1b	Pinb-B2a	Ppo-A1b	Ppo-D1b	Zds-A1b	Lcy-B1b	Pds-B1a	Pod-A1b	Psy-A1b	Psy-D1a	Psy-B1a or b	Wx-B1a	Hap-4A-T	Hap-5D-C	H1g	GS-D1a	Hap-L	Hap-G	others	Hap-L
954	Zhongpin2862	NA	the former Soviet Union	NA	NA	IC	Genetic diersity&Divergence	Rht-B1a	Rht-D1a	vrn-A1	vrn-B1	vrn-D1	Ppd-D1b	PHS+	Sdr-B1b	Vp-1Ba,b	PHS-	Westonia type	Dreb-B1b	Lr14+	Lr34+	Lr68+	Yr15-	Fhb1-	1BL.1BL	Non 7OE	Null	Glu-D1a	Pina-D1a	Pinb-D1b	Pinb-B2a	Ppo-A1a	Ppo-D1a	Zds-A1b	Lcy-B1b	Pds-B1a	Pod-A1a	Psy-A1b	Psy-D1a	Psy-B1a or b	Wx-B1a	Hap-4A-C	Hap-5D-C	H1g	GS-D1a	Hap-L	Hap-G	others	Hap-L
955	Zhongpin2869	NA	the former Soviet Union	NA	NA	IC	Genetic diersity&Divergence	Rht-B1a	Rht-D1a	Vrn-A1a	vrn-B1	vrn-D1	Ppd-D1b	PHS+	Sdr-B1b	Vp-1Bc	PHS+	Westonia type	Dreb-B1b	Lr14-	Lr34+	Lr68-	Yr15-	Fhb1-	1BL.1BL	Non 7OE	Null	Glu-D1d	Pina-D1a	Pinb-D1a	Pinb-B2a	Ppo-A1a	Ppo-D1b	Zds-A1b	Lcy-B1b	Pds-B1a	Pod-A1a	Psy-A1b	Psy-D1g	Psy-B1a or b	Wx-B1a	Hap-4A-C	Hap-5D-C	H1g	GS-D1b	Hap-L	Hap-G	others	Hap-L
956	Zhongpin2870	NA	the former Soviet Union	NA	NA	IC	Genetic diersity&Divergence	Rht-B1a	Rht-D1a	vrn-A1	vrn-B1	vrn-D1	Ppd-D1a	PHS+	Sdr-B1a	Vp-1Ba,b	PHS+	Westonia type	Dreb-B1b	Lr14-	Lr34+	Lr68-	Yr15-	Fhb1-	1BL.1BL	Non 7OE	Null	Glu-D1a	Pina-D1a	Pinb-D1b	Pinb-B2b	Ppo-A1a	Ppo-D1b	Zds-A1b	Lcy-B1b	Pds-B1a	Pod-A1a	Psy-A1b	Psy-D1a	Psy-B1a or b	Wx-B1a	Hap-4A-T	Hap-5D-C	H1c	GS-D1a	Hap-H	Hap-G	others	Hap-H
957	Zhongpin2871	NA	the former Soviet Union	NA	NA	IC	Genetic diersity&Divergence	Rht-B1a	Rht-D1a	vrn-A1	vrn-B1	Vrn-D1a	Ppd-D1a	PHS+	Sdr-B1b	Vp-1Ba,b	PHS-	Westonia type	Dreb-B1b	Lr14-	Lr34+	Lr68-	Yr15-	Fhb1+	1BL.1BL	Non 7OE	Ax1 or Ax2*	Glu-D1a	Pina-D1a	Pinb-D1a	Pinb-B2a	Ppo-A1a	Ppo-D1b	Zds-A1b	Heterozygous	Pds-B1b	Pod-A1a	Psy-A1b	Psy-D1a	Psy-B1a or b	Wx-B1a	Heterozygous	Hap-5D-C	H1g	GS-D1a	Hap-L	Hap-G	others	Hap-H
958	Zhongpin2877	NA	the former Soviet Union	NA	NA	IC	Genetic diersity&Divergence	Rht-B1a	Rht-D1a	vrn-A1	vrn-B1	vrn-D1	Ppd-D1b	PHS+	Sdr-B1b	Vp-1Ba,b	PHS-	Westonia type	Dreb-B1a	Lr14-	Lr34+	Lr68-	Yr15-	Fhb1-	1BL.1BL	Non 7OE	Null	Glu-D1a	Pina-D1a	Pinb-D1a	Pinb-B2a	Ppo-A1b	Ppo-D1b	Zds-A1b	Lcy-B1a	Pds-B1a	Pod-A1a	Psy-A1b	Psy-D1a	Psy-B1a or b	Wx-B1a	Hap-4A-C	Hap-5D-C	H1g	GS-D1b	Hap-L	Hap-G	Hap-1	Hap-L
959	Zhongpin2878	NA	the former Soviet Union	NA	NA	IC	Genetic diersity&Divergence	Rht-B1a	Rht-D1a	vrn-A1	vrn-B1	vrn-D1	Ppd-D1b	PHS+	Sdr-B1b	Vp-1Ba,b	PHS-	Westonia type	Dreb-B1a	Lr14+	Lr34+	Lr68-	Yr15-	Fhb1-	1BL.1BL	Non 7OE	Null	Glu-D1a	Pina-D1a	Pinb-D1b	Pinb-B2a	Ppo-A1a	Ppo-D1a	Zds-A1a	Lcy-B1a	Pds-B1a	Pod-A1b	Psy-A1b	Psy-D1a	Psy-B1a or b	Wx-B1a	Hap-4A-T	Hap-5D-C	H1g	GS-D1b	Hap-L	Hap-G	others	Hap-L
960	Zhongpin2880	NA	the former Soviet Union	NA	NA	IC	Genetic diersity&Divergence	Rht-B1a	Rht-D1a	vrn-A1	vrn-B1	vrn-D1	Ppd-D1b	PHS+	Sdr-B1b	Vp-1Ba,b	PHS-	Westonia type	Dreb-B1a	Lr14+	Lr34+	Lr68-	Yr15-	Fhb1-	1BL.1BL	Non 7OE	Null	Glu-D1a	Pina-D1b	Pinb-D1a	Pinb-B2a	Ppo-A1b	Ppo-D1a	Zds-A1b	Lcy-B1b	Pds-B1a	Pod-A1a	Psy-A1b	Psy-D1a	Psy-B1a or b	Wx-B1a	Hap-4A-C	Hap-5D-C	H1g	GS-D1a	Hap-L	Hap-G	Hap-1	Hap-H
961	Zhongpin2883	NA	the former Soviet Union	NA	NA	IC	Genetic diersity&Divergence	Rht-B1a	Rht-D1a	vrn-A1	vrn-B1	vrn-D1	Ppd-D1b	PHS+	Sdr-B1b	Vp-1Bc	PHS+	Kauz type	Dreb-B1b	Lr14+	Lr34+	Lr68-	Yr15-	Fhb1-	1BL.1BL	Non 7OE	Null	Glu-D1d	Pina-D1a	Pinb-D1a	Pinb-B2a	Ppo-A1a	Ppo-D1a	Zds-A1a	Lcy-B1b	Pds-B1a	Pod-A1a	Psy-A1b	Psy-D1a	Psy-B1a or b	Wx-B1b	Hap-4A-C	Hap-5D-C	H1g	GS-D1a	Hap-L	Hap-A	Hap-1	Hap-H
962	Zhongpin2888	NA	the former Soviet Union	NA	NA	IC	Genetic diersity&Divergence	Rht-B1b	Rht-D1a	vrn-A1	vrn-B1	vrn-D1	Ppd-D1a	PHS-	Sdr-B1b	Vp-1Bc	PHS-	Kauz type	Dreb-B1b	Lr14-	Lr34-	Lr68-	Yr15-	Fhb1-	1BL.1BL	Non 7OE	Null	Glu-D1d	Pina-D1a	Pinb-D1b	Pinb-B2a	Ppo-A1b	Ppo-D1b	Zds-A1b	Lcy-B1b	Pds-B1b	Pod-A1a	Psy-A1b	Psy-D1a	Psy-B1a or b	Wx-B1a	Hap-4A-C	Hap-5D-C	H1g	GS-D1b	Hap-L	Hap-G	Hap-1	Hap-L
963	Zhongpin2889	NA	the former Soviet Union	NA	NA	IC	Genetic diersity&Divergence	Rht-B1a	Rht-D1a	vrn-A1	vrn-B1	vrn-D1	Ppd-D1a	PHS-	Sdr-B1b	Vp-1Bc	PHS-	Kauz type	Dreb-B1b	Lr14-	Lr34+	Lr68-	Yr15-	Fhb1-	1BL.1BL	Non 7OE	Null	Glu-D1d	Pina-D1a	Pinb-D1b	Pinb-B2a	Ppo-A1a	Ppo-D1b	Zds-A1b	Lcy-B1b	Pds-B1a	Pod-A1a	Psy-A1b	Psy-D1a	Psy-B1a or b	Wx-B1a	Hap-4A-T	Hap-5D-C	H1g	GS-D1a	Hap-L	Hap-G	others	Hap-L
964	Zhongpin2892	NA	the former Soviet Union	NA	NA	IC	Genetic diersity&Divergence	Rht-B1b	Rht-D1a	vrn-A1	vrn-B1	vrn-D1	Ppd-D1a	PHS+	Sdr-B1b	Vp-1Bc	PHS+	Kauz type	Dreb-B1b	Lr14-	Lr34+	Lr68-	Yr15-	Fhb1-	1BL.1BL	Non 7OE	Null	Glu-D1d	Pina-D1a	Pinb-D1b	Pinb-B2a	Ppo-A1b	Ppo-D1b	Zds-A1b	Lcy-B1b	Pds-B1a	Pod-A1a	Psy-A1b	Psy-D1a	Psy-B1a or b	Wx-B1a	Hap-4A-T	Hap-5D-C	H1c	GS-D1a	Hap-L	Hap-A	Hap-1	Hap-L
965	Zhongpin2901	NA	the former Soviet Union	NA	NA	IC	Genetic diersity&Divergence	Rht-B1a	Rht-D1a	vrn-A1	vrn-B1	vrn-D1	Ppd-D1b	PHS+	Sdr-B1b	Vp-1Bc	PHS-	Westonia type	Dreb-B1b	Lr14-	Lr34+	Lr68-	Yr15-	Fhb1-	1BL.1BL	Non 7OE	Null	Glu-D1a	Pina-D1a	Pinb-D1a	Pinb-B2a	Ppo-A1a	Ppo-D1a	Zds-A1a	Lcy-B1b	Pds-B1a	Pod-A1a	Psy-A1b	Psy-D1a	Psy-B1a or b	Wx-B1a	Hap-4A-C	Hap-5D-C	H1g	GS-D1b	Hap-L	Hap-G	others	Hap-H
966	Zhongpin2918	NA	the former Soviet Union	NA	NA	IC	Genetic diersity&Divergence	Rht-B1a	Rht-D1a	vrn-A1	vrn-B1	Vrn-D1a	Ppd-D1a	PHS+	Sdr-B1a	Vp-1Ba,b	PHS-	Westonia type	Dreb-B1b	Lr14-	Lr34-	Lr68-	Yr15-	Fhb1-	1BL.1BL	Non 7OE	Ax1 or Ax2*	Glu-D1a	Pina-D1a	Pinb-D1a	Pinb-B2b	Ppo-A1a	Ppo-D1b	Zds-A1a	Lcy-B1b	Pds-B1a	Pod-A1a	Psy-A1b	Psy-D1a	Psy-B1a or b	Wx-B1a	Hap-4A-C	Hap-5D-C	H1g	GS-D1a	Hap-L	Hap-A	others	Hap-L
[truncated: 186 more rows]
[truncated: 5 more columns]

## Sheet: Table S2
Table S2. Basic information including allelic variations and primer sequences for the 52 KASP assays.
[truncated: 106 more rows]

[truncated: 3 more sheets: Table S3, Table S4, Table S5]
